# Supplementary material for: Microbiome Engineering Using Probiotic Yeast: Saccharomyces boulardii and the Secreted Human Lysozyme Lead to Changes in the Gut Microbiome and Metabolome of Mice
Source: Microbiol Spectr. 2023 Jul 12;11(4):e00780-23. doi: 10.1128/spectrum.00780-23 (PMC10433837; doi:10.1128/spectrum.00780-23)
Supplement: Supplemental file 2 — Table S2. Download spectrum.00780-23-s0002.xlsx, XLSX file, 1.1 MB [file spectrum.00780-23-s0002.xlsx]

## Sheet: Table S2
Table S2. A total of 1,331 amplicon sequence variants; NA represents Not applicable.
Taxonomic classification								ASV/Replicates	Feces_Day1_PBS								Feces_Day1_WT						Feces_Day1_Lysozyme							Feces_Day8_PBS								Feces_Day8_WT						Feces_Day8_Lysozyme
Kingdom	Phylum	Class	Order	Family	Genus	Species	Nucleotide		Feces_Day1_PBS_1	Feces_Day1_PBS_2	Feces_Day1_PBS_3	Feces_Day1_PBS_4	Feces_Day1_PBS_5	Feces_Day1_PBS_6	Feces_Day1_PBS_7	Feces_Day1_PBS_8	Feces_Day1_WT_1	Feces_Day1_WT_2	Feces_Day1_WT_3	Feces_Day1_WT_4	Feces_Day1_WT_5	Feces_Day1_WT_6	Feces_Day1_Lysozyme_1	Feces_Day1_Lysozyme_2	Feces_Day1_Lysozyme_3	Feces_Day1_Lysozyme_4	Feces_Day1_Lysozyme_5	Feces_Day1_Lysozyme_6	Feces_Day1_Lysozyme_7	Feces_Day8_PBS_1	Feces_Day8_PBS_2	Feces_Day8_PBS_3	Feces_Day8_PBS_4	Feces_Day8_PBS_5	Feces_Day8_PBS_6	Feces_Day8_PBS_7	Feces_Day8_PBS_8	Feces_Day8_WT_1	Feces_Day8_WT_2	Feces_Day8_WT_3	Feces_Day8_WT_4	Feces_Day8_WT_5	Feces_Day8_WT_6	Feces_Day8_Lysozyme_1	Feces_Day8_Lysozyme_2	Feces_Day8_Lysozyme_3	Feces_Day8_Lysozyme_4	Feces_Day8_Lysozyme_5	Feces_Day8_Lysozyme_6
Bacteria	Verrucomicrobiota	Verrucomicrobiae	Verrucomicrobiales	Akkermansiaceae	Akkermansia	muciniphila	ATCCCAGTTACCAGTCTCACCTTAGGACCCTGCCTCCTTGCGGTTGGCTTCAGATACTTCGGGTGCGACCGGCTTCCATGATGTGACGGGCGGTGTGTACAAGACCCGGGAACGTATTCACGGCGCCGTAGCTGATGCGCCATTACTAGCGATTCCGGCTTCGTGTAGGCGGGTTGCAGCCTACAGTCCGAACTGGGCCCAGTTTTTAGGATTTCCTCCGCCTCGCGGCTTCGGCCCCCTCTGTACTGGGCATTGTAGTACGTGTGCAGCCCTGGGCATAAGGGCCATACTGACCTGACGTCGTCCCCACCTTCCTCCCAGTTGATCTGGGCAGTCTCGCCAGAGTCCCCACCTTCACGTGCTGGTAACTGGCAACAGGGGTTGCGCTCGTTGCTGGAC…	ASV00001	17.8734	21.954	19.1975	18.7622	20.3699	22.2397	13.5032	25.18	6.57216	14.2579	9.82476	5.46203	10.1625	16.4377	29.8716	28.7644	32.447	30.3587	31.7204	20.0592	14.0531	17.8435	22.9013	12.4863	22.3286	15.0853	13.7557	15.6332	11.2967	11.6719	4.0512	6.11785	7.59315	3.80259	9.43558	17.5007	15.1527	13.1632	8.44055	4.73256	14.2345
Bacteria	Verrucomicrobiota	Verrucomicrobiae	Verrucomicrobiales	Akkermansiaceae	Akkermansia	muciniphila	AACGAACGCTGGCGGCGTGGATAAGACATGCAAGTCGAACGAGAGAATTGCTAGCTTGCTAATAATTCTCTAGTGGCGCACGGGTGAGTAACACGTGAGTAACCTGCCCCCGAGAGCGGGATAGCCCTGGGAAACTGGGATTAATACCGCATAGTATCGAAAGATTAAAGCAGCAATGCGCTTGGGGATGGGCTCGCGGCCTATTAGTTAGTTGGTGAGGTAACGGCTCACCAAGGCGATGACGGGTAGCCGGTCTGAGAGGATGTCCGGCCACACTGGAACTGAGACACGGTCCAGACACCTACGGGTGGCAGCAGTCGAGAATCATTCACAATGGGGGAAACCCTGATGGTGCGACGCCGCGTGGGGGAATGAAGGTCTTCGGATTGTAAACCCCTG…	ASV00002	15.927	20.0769	17.5573	16.1	18.2541	19.6176	12.402	21.7886	6.17483	12.5876	8.60794	5.07751	9.06195	14.2231	26.8851	24.9292	28.8129	26.9026	27.2514	17.4388	12.1945	16.7316	19.9569	11.2052	20.0832	13.2262	12.3722	13.7142	9.78868	9.52419	3.94805	5.28146	6.65078	3.20513	8.70466	14.7997	14.3906	11.4282	7.59865	4.22526	12.9877
Bacteria	Bacteroidota	Bacteroidia	Bacteroidales	Bacteroidaceae	Bacteroides	thetaiotaomicron	GCCCCAATTACCAGTTTTACCCTAGGACGCTCCTTGCGGTTACGTACTTCAGGTACCCCCGGCTTTCATGGCTTGACGGGCGGTGTGTACAAGGCCCGGGAACGTATTCACCGCGCCATGGCTGATGCGCGATTACTAGCGAATCCAGCTTCACGAAGTCGGGTTGCAGACTTCGATCCGAACTGAGAGAGGCTTTTGGGATTAGCATCCTGTCACCAGGTAGCTGCCTTCTGTACCCCCCATTGTAACACGTGTGTAGCCCCGGACGTAAGGGCCGTGCTGATTTGACGTCATCCCCACCTTCCTCACATCTTACGACGGCAGTCTCTCTAGAGTCCTCAGCATGACCTGTTAGTAACTAAAGATAAGGGTTGCGCTCGTTATGGCACTTAAGCCGAC…	ASV00003	10.7181	15.2528	13.7278	7.47203	7.49254	6.39194	14.6183	7.87527	6.9874	14.7056	13.81	17.7879	11.9233	15.6523	5.06999	13.2834	6.0273	10.906	13.7306	13.9622	17.0119	6.70227	11.989	15.4902	2.76163	3.76541	4.75503	9.31094	9.24008	12.894	13.7338	12.043	12.37	6.39781	11.4251	6.62245	16.2111	15.7585	21.2633	21.2386	17.613
Bacteria	Bacteroidota	Bacteroidia	Bacteroidales	Bacteroidaceae	Bacteroides	thetaiotaomicron	GATGAACGCTAGCTACAGGCTTAACACATGCAAGTCGAGGGGCAGCATTTCAGTTTGCTTGCAAACTGGAGATGGCGACCGGCGCACGGGTGAGTAACACGTATCCAACCTGCCGATAACTCGGGGATAGCCTTTCGAAAGAAAGATTAATACCCGATGGTATAATTAGACCGCATGGTCTTGTTATTAAAGAATTTCGGTTATCGATGGGGATGCGTTCCATTAGGCAGTTGGTGAGGTAACGGCTCACCAAACCTTCGATGGATAGGGGTTCTGAGAGGAAGGTCCCCCACATTGGAACTGAGACACGGTCCAAACTCCTACGGGAGGCAGCAGTGAGGAATATTGGTCAATGGGCGCAGGCCTGAACCAGCCAAGTAGCGTGAAGGATGACTGCCC…	ASV00004	9.22569	12.8046	11.7627	6.4865	6.89998	5.59088	12.6353	7.09568	5.65578	12.7636	11.484	15.0993	10.3623	13.0686	4.39915	11.1053	5.15275	9.67285	11.5938	12.39	15.0557	5.99308	10.2179	13.4645	2.501	3.0722	4.13927	8.40092	8.27327	11.0074	12.4068	10.0977	11.4331	5.33358	10.0649	5.5983	14.1036	13.7869	18.3318	18.1948	14.8378
Bacteria	Bacteroidota	Bacteroidia	Bacteroidales	Muribaculaceae	NA	NA	GCCCCAGTCACCGGTTTTGCTCTAGGGCGCGCCTCGCGGCGACGCACTTCAAGCACCCCCGGCTCCCATGGCTTGACGGGCGGTGTGTACAAGGCCCGGGAACGTATTCACCGCGCCATGGCTGATGCGCGATTACTAGCGAATCCAGCTTCACGGAGTCGGGTTGCAGACTCCGATCCGAACTGAGAACGGCTTTCGGGTTCCGCTCGGCGTCGCCGCCTGGCTTCCCGCTGTACCGCCCATTGTAACACGTGTGTCGCCCCGGACGTAAGGGCCGTGCTGATTTGACGTCATCCCCGCCTTCCTCTCGCCTTGCGGCGGCAGTCCCGGCAGAGTCCTCGGCATTGCCCGTTAGCAACTGCCGGCGGGGGTTGCGCTCGTTATGGCACTTAAGCCGAC…	ASV00005	2.15865	1.29455	2.10397	3.06195	1.98051	3.23726	3.23815	3.40633	4.15593	2.84665	3.12646	1.40184	2.93087	1.8372	1.55131	1.15253	1.24091	0.414627	0.867494	3.69259	1.47274	4.44775	0.701741	2.71918	1.14775	0.677459	1.23152	3.49001	1.6212	2.38105	1.74427	4.36989	1.80351	2.13468	2.01689	0.870257	2.48389	2.65988	3.06968	1.04184	2.58748
Bacteria	Bacteroidota	Bacteroidia	Bacteroidales	Muribaculaceae	NA	NA	GATGAACGCTAGCGGCAGGCTTAACACATGCAAGTCGAGGGGCATCGGGAGGGAAGCTTGCTTTCCTTGCCGGCGACCGGCGCACGGGTGAGTAACACGTATGCAACCTGCCCTCTTCAGGGGGACAACCTTCCGAAAGGGAGGCTAATCCCGCGTATATCGGTTTCGGGCATCCGAGATCGAGGAAAGATTCATCGGAAGAGGATGGGCATGCGGCGCATTAGCTTGACGGCGGGGTAACGGCCCACCGTGGCGACGATGCGTAGGGGTTCTGAGAGGAAGGTCCCCCACACTGGTACTGAGACACGGACCAGACTCCTACGGGAGGCAGCAGTGAGGAATATTGGTCAATGGGAGAGATCCTGAACCAGCCAAGCCGCGTGAGGGAAGACGGCCCTA…	ASV00006	1.81901	1.19555	1.88632	2.64047	1.62259	2.89454	2.9302	3.20274	3.55097	2.27855	2.2677	1.21109	2.56306	1.50418	1.37393	0.953931	1.16705	0.337052	0.917268	3.30853	1.31748	3.59848	0.542086	1.97825	0.877105	0.693214	1.07568	2.86736	1.41209	1.72052	1.41605	3.5617	1.50563	1.77994	1.61038	0.748209	2.12636	2.38744	2.52137	0.885227	2.36962
Bacteria	Bacteroidota	Bacteroidia	Bacteroidales	Muribaculaceae	NA	NA	GCCCCAGTCACCGGTTTTGCTCTAGGGCGCGCCTCGCGGCGACGCACTTCAAGCACCCCCGGCTCCCATGGCTTGACGGGCGGTGTGTACAAGGCCCGGGAACGTATTCACCGCGCCATGGCTGATGCGCGATTACTAGCGAATCCAGCTTCACGGAGTCGGGTTGCAGACTCCGATCCGAACTGAGAACGGCTTTCGGGTTCCGCTCGGCGTCGCCGCCTGGCTTCCCGCTGTACCGCCCATTGTAACACGTGTGTCGCCCCGGACGTAAGGGCCGTGCTGATTTGACGTCATCCCCGCCTTCCTCTCGCCTTGCGGCGGCAGTCCCGGCAGAGTCCTCGGCATTGCCCGTTAGCAACTGCCGGCGGGGGTTGCGCTCGTTATGGCACTTAAGCCGAC…	ASV00007	1.63287	1.06991	1.84531	0	0.982303	0.289041	2.30496	1.93158	3.11426	0.666893	1.65056	1.2444	2.44432	1.50973	0.53538	0.651148	0.165455	0.358452	0.739503	1.83629	1.11786	2.79736	0.549512	1.7264	1.14274	0.945291	0.205253	2.44907	1.30631	1.49508	1.47231	3.37844	1.61937	1.77371	1.7081	2.19156	0.978501	1.11127	1.73128	0.772871	1.97413
Bacteria	Bacteroidota	Bacteroidia	Bacteroidales	Muribaculaceae	NA	NA	GCCCCAGTCACCGGTTTTGCTCTAGGGCGCGCCTCGCGGCGACGCACTTCAAGCACCCCCGGCTCCCATGGCTTGACGGGCGGTGTGTACAAGGCCCGGGAACGTATTCACCGCGCCATGGCTGATGCGCGATTACTAGCGAATCCAGCTTCACGGAGTCGGGTTGCAGACTCCGATCCGAACTGAGAACGGCTTTCGGGTTCCGCTCGGCGTCGCCGCCTGGCTTCCCGCTGTACCGCCCATTGTAACACGTGTGTCGCCCCGGACGTAAGGGCCGTGCTGATTTGACGTCATCCCCGCCTTCCTCTCGCCTTGCGGCGGCAGTCCCGGCAGAGTCCTCGGCATTGCCCGTTAGCAACTGCCGGCGGGGGTTGCGCTCGTTATGGCACTTAAGCCGAC…	ASV00008	1.71451	1.15367	1.76014	0	0.787433	0.251879	2.34229	1.9564	4.05212	0.410633	1.1615	1.21715	2.48197	1.46255	0.125782	0.670682	0.203865	0.406602	0.661286	1.56825	1.1223	2.88491	0.478966	1.70085	0	0.30722	0.205253	2.70771	1.48835	1.26963	0.304778	1.08073	1.41356	1.43764	1.53612	0	1.06788	0.781474	1.99896	0.701372	1.80654
Bacteria	Bacteroidota	Bacteroidia	Bacteroidales	Muribaculaceae	NA	NA	GCCCCAGTCACCGGTTTTACCCTAGGGCGCTCCTTGCGGTCACGCACTTCAGGCACCCCCGGCTTCCATGGCTTGACGGGCGGTGTGTACAAGGCCCGGGAACGTATTCACCGCGCCGTGGCTGATGCGCGATTACTAGCGAATCCAGCTTCATGGAGTCGGGTTGCAGACTCCAATCCGAACTGAGACAGGTTTTCGGGTTCCGCGCCCCGTCGCCGGGTGGCTTCCCGCTGTACCTGCCATTGTAACACGTGTGTCGCCCCGGACGTAAGGGCCGTGCTGATTTGACGTCATCCCCGCCTTCCTCACTGCTTGCGCAGGCAGTCCCCACAGAGTGCCCGCCATCACGCGATGGCAACTGTAGGTAGGGGTTGCGCTCGTTATGGCACTTAAGCCGAC…	ASV00009	0	0	0	5.48238	4.25532	3.3983	0	0	0	0.0123499	0	0	0	0	0	0	0	0	0	0	0	0	0	0	5.06716	6.46343	7.10403	0	8.46761	0	0	0	0	0	0	0	0	0	0	0	0
Bacteria	Firmicutes	Clostridia	Oscillospirales	Oscillospiraceae	NA	NA	ACCCCAATTATCGAACCCACCTTCGGCCGCGCCCCCCTTGCGGTTAGGCTACGGACTTCGGGTGTTCCCGACTCTCATGGTGTGACGGGCGGTGTGTACAAGGCCCGGGAACGTATTCACCGCGGCATGCTGATCCGCGATTACTAGCGATTCCGACTTCACGCAGTCGGGTTGCAGACTGCGATCTGAACTGGGACGGCTTTTAGGGGTTCGCTCCACCTCACGGTTTTGCATCCCTCTGTTGACCGCCATTGTATTACGTGTGTAGCCCAGGACATAAGGGGCATGATGATTTGACGTCGTCCCCACCTTCCTCCGTTTTGTCAACGGCAGTCTCGCTAGAGTGCTCTTGCGTAGCAACTAACAATAAGGGTTGCGCTCGTTGCGGGACTTAACCCA…	ASV00010	1.32589	1.14606	0.693963	0.402888	0.580632	0.565695	0.998507	1.43999	1.41037	1.6271	1.83687	2.39797	1.36117	1.7706	1.10301	0.615335	1.08137	0.724928	0.58307	0.740118	0.660959	1.00687	0.571789	1.29936	0.591419	1.14617	0.992056	0.629031	0	1.23799	1.48638	1.20289	1.35399	2.83794	1.60256	0.902096	0.757398	1.28334	0.781452	0.810323	1.09264
Bacteria	Bacteroidota	Bacteroidia	Bacteroidales	Muribaculaceae	NA	NA	GATGAACGCTAGCGGCAGGCTTAACACATGCAAGTCGAGGGGCATCGGGAGGGAAGCTTGCTTTCCTTGCCGGCGACCGGCGCACGGGTGAGTAACACGTATGCAACCTGCCCTCTTCAGGGGGACAACCTTCCGAAAGGGAGGCTAATCCCGCGTATATCGGTTTCGGGCATCCGAGATCGAGGAAAGATTCATCGGAAGAGGATGGGCATGCGGCGCATTAGCTTGACGGCGGGGTAACGGCCCACCGTGGCGACGATGCGTAGGGGTTCTGAGAGGAAGGTCCCCCACACTGGTACTGAGACACGGACCAGACTCCTACGGGAGGCAGCAGTGAGGAATATTGGTCAATGGGAGAGATCCTGAACCAGCCAAGCCGCGTGAGGGAAGACGGCCCTA…	ASV00011	1.35854	0.868108	1.39739	0	0.703917	0.239491	2.03434	1.8422	2.47351	0.497082	1.36237	0.996125	1.98384	1.22665	0.467651	0.61859	0.195001	0.275526	0.611512	1.44423	0.84727	2.49967	0.486392	1.29207	0.917201	0.740478	0.224258	2.0691	1.10704	1.24194	1.30351	2.81459	1.19692	1.43142	1.38368	1.68214	0.903232	0.853169	1.57154	0.711586	1.58533
Bacteria	Bacteroidota	Bacteroidia	Bacteroidales	Muribaculaceae	NA	NA	GCCCCAGTCACCGGTTTTACCCTAGGGCGCTCCTTGCGGTCACGCACTTCAGGCACCCCCGGCTTCCATGGCTTGACGGGCGGTGTGTACAAGGCCCGGGAACGTATTCACCGCGCCGTGGCTGATGCGCGATTACTAGCGAATCCAGCTTCATGGAGTCGGGTTGCAGACTCCAATCCGAACTGAGACAGGTTTTCGGGTTCCGCGCCCCGTCGCCGGGTGGCTTCCCGCTGTACCTGCCATTGTAACACGTGTGTCGCCCCGGACGTAAGGGCCGTGCTGATTTGACGTCATCCCCGCCTTCCTCACTGCTTGCGCAGGCAGTCCCCACAGAGTGCCCGCCATCACGCGATGGCAACTGTAGGTAGGGGTTGCGCTCGTTATGGCACTTAAGCCGAC…	ASV00012	0	0	0	4.80987	3.93716	3.1299	0	0	0	0	0	0	0	0	0	0	0	0	0	0	0	0	0	0	4.58601	5.7072	6.86837	0	7.83783	0	0	0	0	0	0	0	0	0	0	0	0
Bacteria	Firmicutes	Clostridia	Oscillospirales	Oscillospiraceae	NA	NA	GACGAACGCTGGCGGCGTGCTTAACACATGCAAGTCGAACGGAGTACCCTCGAAAGAGATTTCGGTCAATGGAGAGGACTACTTAGTGGCGGACGGGTGAGTAACGCGTGAGGAACCTGCCTTTCAGAGGGGGACAACAGTTGGAAACGACTGCTAATACCGCATAACGTACGGGTATCGCATGGTACTGGTACCAAAGATTTATCGCTGAGAGATGGCCTCGCGTCTGATTAGCTAGTTGGTAGGGTAACGGCCTACCAAGGCGACGATCAGTAGCCGGACTGAGAGGTTGGCCGGCCACATTGGGACTGAGATACGGCCCAGACTCCTACGGGAGGCAGCAGTGGGGAATATTGGGCAATGGGCGCAAGCCTGACCCAGCAACGCCGCGTGAAGGAA…	ASV00013	1.12994	1.02422	0.615103	0.368798	0.628356	0.507887	0.81187	1.24137	1.04525	1.39554	1.63018	2.13152	1.08025	1.5125	0.919177	0.52743	1.02523	0.676778	0.519074	0.524084	0.833962	1.08129	0.560651	1.12052	0.461107	0.992556	0.760196	0.53324	0	1.28149	1.37853	1.15121	1.05069	2.42718	1.43449	0.711064	0.715059	1.29051	0.522407	0.674134	0.918354
Bacteria	Bacteroidota	Bacteroidia	Bacteroidales	Muribaculaceae	NA	NA	GCCCCAGTCACCGGTTTTGCTCTAGGGCGCGCCTCGCGGCGACGCACTTCAAGCACCCCCGGCTCCCATGGCTTGACGGGCGGTGTGTACAAGGCCCGGGAACGTATTCACCGCGCCATGGCTGATGCGCGATTACTAGCGAATCCAGCTTCACGGAGTCGGGTTGCAGACTCCGATCCGAACTGAGAACGGCTTTCGGGTTCCGCTCGGCGTCGCCGCCTGGCTTCCCGCTGTACCGCCCATTGTAACACGTGTGTCGCCCCGGACGTAAGGGCCGTGCTGATTTGACGTCATCCCCGCCTTCCTCTCGCCTTGCGGCGGCAGTCCCGGCAGAGTCCTCGGCATTGCCCGTTAGCAACTGCCGGCGGGGGTTGCGCTCGTTATGGCACTTAAGCCGAC…	ASV00014	1.12994	0.734846	1.08195	0	0.532909	0.0949707	1.59574	1.43999	2.98182	0.358146	0.98102	0.911348	1.7869	1.05736	0.387022	0.423246	0.0975004	0.267501	0.380417	1.01616	0.696447	1.9043	0.256191	1.19717	0.64154	0.728662	0.148238	1.64761	1.15624	1.1747	1.05969	2.58434	0.899047	1.01444	1.24296	1.28947	0.81385	0.83883	1.42043	0.582207	1.39429
Bacteria	Firmicutes	Clostridia	Lachnospirales	Lachnospiraceae	Blautia	coccoides	ACCCCAGTCACCGGGCCTGCCTTCGGCTGCCCCTCCCCTTCCGGGTTCGGTCACAGACTTCGGGCATTCCCGGCTCCCATGGTGTGACGGGCGGTGTGTACAAGACCCGGGAACGTATTCACCGCGGCATTCTGATCCGCGATTACTAGCGATTCCGGCTTCATGTAGTCGGGTTGCAGACTACAATCCGAACTGGGACGCCGTTTTTGGGGTTCGCTCCGCGTCGCCGCTTCGCCTCCCTCTGTCGGCGCCATTGTAGCACGTGTGTAGCCCAGGCCATAAGGGGCATGATGATTTGACGTCATCCCCGCCTTCCTCCGGGTTGTCCCCGGCAGTCCCCGCAGAGTCCCCATCTTATATGCTGGCTACTGCGGGCAGGGGTTGCGCTCGTTGCGGGAC…	ASV00015	0.0097972	0	0.0220806	0	0	0.024775	0.503919	0	2.05112	0.432246	0.110619	0.0242219	0.170871	0	0.380572	0	0.153637	0	0	0.0480077	0	0.871164	0.917091	1.10227	0	1.1698	1.566	0.121336	0	2.06463	2.25536	1.50832	0.985702	2.97486	0.476861	0.355532	0.164652	0.817321	0.319489	1.03503	0.462528
Bacteria	Bacteroidota	Bacteroidia	Bacteroidales	Muribaculaceae	NA	NA	GATGAACGCTAGCGACAGGCTTAACACATGCAAGTCGAGGGGCAGCGGTGGTGAAGGCTTGCCTTTACCAGCCGGCGACCGGCGCACGGGTGAGTAACACGTATGCAACCTGCCTGCCACAGCCGGATAATCGGGAGAAATTCCGTCTAATACGGCATAATGCACCTATAGGACATCCTGTTGGTGCCAAAGGTTAATTCCGGTGGCGGATGGGCATGCGTCGCATTAGTTAGTTGGCGGTGTAACGGACCACCAAGACGACGATGCGTAGGGGTTCTGAGAGGAAGGTCCCCCACACTGGTACTGAGACACGGACCAGACTCCTACGGGAGGCAGCAGTGAGGAATATTGGTCAATGGGCGGGAGCCTGAACCAGCCAAGTCGCGTGAGGGATGACGG…	ASV00016	0	0	0	4.22413	3.29688	2.63028	0	0	0	0	0	0	0	0	0	0	0	0	0	0	0	0	0	0	4.34042	4.85643	5.87252	0	6.93252	0	0	0	0	0	0	0	0	0	0	0	0
Bacteria	Bacteroidota	Bacteroidia	Bacteroidales	Muribaculaceae	NA	NA	GATGAACGCTAGCGGCAGGCTTAACACATGCAAGTCGAGGGGCATCGGGAGGAAAGCTTGCTTTCCTTGCCGGCGACCGGCGCACGGGTGAGTAACACGTATGCAACCTGCCCTCTTCAGGGGGACAACCTTCCGAAAGGGAGGCTAATCCCGCGTATATCGGTTTCGGGCATCCGAGATCGAGGAAAGATTCATCGGAAGAGGATGGGCATGCGGCGCATTAGCTTGACGGCGGGGTAACGGCCCACCGTGGCGACGATGCGTAGGGGTTCTGAGAGGAAGGTCCCCCACACTGGTACTGAGACACGGACCAGACTCCTACGGGAGGCAGCAGTGAGGAATATTGGTCAATGGGAGAGATCCTGAACCAGCCAAGCCGCGTGAGGGAAGACGGCCCTA…	ASV00017	1.34875	1.04325	1.23021	0	0.552794	0.189941	1.80571	1.50454	2.90664	0.324184	0.902422	0.917403	1.98384	1.21555	0	0.569754	0.13591	0.302276	0.472855	1.2442	0.816218	2.46903	0.378718	1.31031	0	0.263894	0.148238	2.02439	1.11196	0.988807	0.286022	0.930364	1.09944	1.09534	1.30941	0	0.733876	0.69544	1.57154	0.626468	1.45127
Bacteria	Bacteroidota	Bacteroidia	Bacteroidales	Muribaculaceae	NA	NA	GATGAACGCTAGCGACAGGCTTAACACATGCAAGTCGAGGGGCAGCGGTGGTGAAGGCTTGCCTTCACCAGCCGGCGACCGGCGCACGGGTGAGTAACACGTATGCAACCTGCCTGCCACAGCCGGATAATCGGGAGAAATCCCGTCTAATACGGCATAATGCATCGACGGGACATCCTGTTGGTGCCAAAGGTTAATTCCGGTGGCGGATGGGCATGCGTCGCATTAGTTAGTTGGCGGTGTAACGGACCACCAAGACGACGATGCGTAGGGGTTCTGAGAGGAAGGTCCCCCACACTGGTACTGAGACACGGACCAGACTCCTACGGGAGGCAGCAGTGAGGAATATTGGTCAATGGGCGGGAGCCTGAACCAGCCAAGTCGCGTGAGGGATGACGG…	ASV00018	0	0	0	4.04438	3.14973	2.43208	0	0	0	0	0	0	0	0	0	0	0	0	0	0	0	0	0	0	3.47334	4.44287	5.37079	0.0127722	6.39868	0	0	0	0	0	0	0	0	0	0	0	0
Bacteria	Bacteroidota	Bacteroidia	Bacteroidales	Muribaculaceae	NA	NA	GATGAACGCTAGCGGCAGGCTTAACACATGCAAGTCGAGGGGCATCGGGAGGAAAGCTTGCTTTCCTTGCCGGCGACCGGCGCACGGGTGAGTAACACGTATGCAACCTGCCCTCTTCAGGGGGACAACCTTCCGAAAGGGAGGCTAATCCCGCGTATATCGGTTTCGGGCATCCGAGATCGAGGAAAGATTCATCGGAAGAGGATGGGCATGCGGCGCATTAGCTTGACGGCGGGGTAACGGCCCACCGTGGCGACGATGCGTAGGGGTTCTGAGAGGAAGGTCCCCCACACTGGTACTGAGACACGGACCAGACTCCTACGGGAGGCAGCAGTGAGGAATATTGGTCAATGGGAGAGATCCTGAACCAGCCAAGCCGCGTGAGGGAAGACGGCCCTA…	ASV00019	0.982986	0.593969	1.11665	0	0.473255	0.152779	1.10582	1.01793	2.30885	0.284047	0.774336	0.805377	1.47992	0.807593	0.44185	0.423246	0.0915913	0.205976	0.40886	0.712114	0.660959	1.62413	0.271043	1.03292	0.631516	0.4884	0.110228	1.39536	0.915152	0.965075	0.853378	2.14735	0.855719	0.809061	1.0358	1.13558	0.635085	0.774305	1.01028	0.442613	1.17978
Bacteria	Firmicutes	Clostridia	Lachnospirales	Lachnospiraceae	Blautia	coccoides	GATGAACGCTGGCGGCGTGCCTAACACATGCAAGTCGAACGGGTGTACGGGAAGGAAGGCTTCGGCCGGAAAACCTGTGCATGAGTGGCGGACGGGTGAGTAACGCGTGGGCAACCTGGCCTGTACAGGGGGATAACACTTAGAAATAGGTGCTAATACCGCATAACGGGGGAAGCCGCATGGCTTTTCCCTGAAAACTCCGGTGGTACAGGATGGGCCCGCGTCTGATTAGCCAGTTGGCAGGGTAACGGCCTACCAAAGCGACGATCAGTAGCCGGCCTGAGAGGGCGGACGGCCACACTGGGACTGAGACACGGCCCAGACTCCTACGGGAGGCAGCAGTGGGGGATATTGCACAATGGGGGGAACCCTGATGCAGCGACGCCGCGTGGGTGAAGA…	ASV00020	0	0	0.0315438	0	0	0.0289041	0.433931	0	1.8077	0.376671	0.0960643	0.0211941	0.115845	0	0.258015	0	0.100455	0	0	0.0840134	0.0354877	0.888675	0.790851	0.905176	0	0.933475	1.33795	0.102178	0	1.69679	2.01153	1.40024	0.882799	2.25915	0.453408	0.318387	0.192878	0.544881	0.388567	0.895441	0.435715
Bacteria	Firmicutes	Clostridia	Lachnospirales	Lachnospiraceae	Lachnospiraceae NK4A136 group	NA	ACCCCAGTTACCGGACCTGCCTTCGGCAGCTCCCTCCTTTCGGTTGGGTCACTGACTTCGGGCATTTCCGACTCCCATGGTGTGACGGGCGGTGTGTACAAGACCCGGGAACGTATTCACCGCGGCATTCTGATCCGCGATTACTAGCGATTCCAGCTTCATGTAGTCGGGTTGCAGACTACAATCCGAACTGGGACGTTATTTTTGGGATTTGCCCACCGTCGCCGGCTCGCTTCCCTTTGTTTACGCCATTGTAGCACGTGTGTCGCCCCGGCCATAAGGGGCATGATGATTTGACGTCATCCCCACCTTCCTCCGGGTTATCCCCGGCTGTCTCCCCAGAGTGCCCAGCTCTCCTGCTGGCTACTGGGGATAAGGGTTGCGCTCGTTGCGGGACTT…	ASV00021	0.783776	0.399787	0.447921	0.0898751	0.318155	0.144521	0.419933	0.441929	0.966495	0.561919	0.823824	1.18687	0.915173	0.316377	0.532155	0.293016	0.197955	0.128401	0.103104	0.208033	0.412545	0.183864	0.24134	0.532886	0.290698	0.409626	0.174845	1.12076	0.961893	0.18194	0.375111	0.422893	3.29289	1.02689	0.773921	0.705757	0.371642	0.401491	1.44202	1.26996	0.191044
Bacteria	Firmicutes	Clostridia	Lachnospirales	Lachnospiraceae	Lachnospiraceae NK4A136 group	NA	GATGAACGCTGGCGGCGTGCCTAACACATGCAAGTCGAACGGAGACGGACCTGGAAGTAACAGTTTACTGTAACGGAAAGATCTGTCTTAGTGGCGGACGGGTGAGTAACGCGTGGGCAACCTGCCCTGTACCGGGGGATAACACTTAGAAATAGGTGCTAATACCGCATAATAAGGAAGACCGCATGGTGGTCCTTTGAAAACTCCGGTGGTACAGGATGGGCCCGCGTCTGATTAGCCAGTTGGCGGGGTAACGGCCCACCAAAGCGACGATCAGCAGCCGGCCTGAGAGGGTGGACGGCCACACTGGGACTGAGACACGGCCCAGACTCCTACGGGAGGCAGCAGTGGGGAATATTGCACAATGGGGGGAACCCTGATGCAGCGACGCCGCGTGAG…	ASV00022	0.607426	0.319829	0.432149	0	0.278385	0.214716	0.321948	0.387308	0.866266	0.52487	0.675361	1.05365	0.776159	0.341354	0.457976	0.260459	0.147728	0.149801	0.124436	0.172028	0.363749	0.236396	0.248765	0.390539	0.250601	0.354484	0.163442	0.986653	0.777387	0.16612	0.3376	0.371206	3.03834	0.989544	0.644934	0.525338	0.263443	0.466017	1.22183	1.11334	0.150825
Bacteria	Proteobacteria	Gammaproteobacteria	Burkholderiales	Sutterellaceae	Parasutterella	NA	ACATTAGTCACGGTGCTCACCGTGGTCGCCGCCCTCCTTGCGGTTAGGCTAACGACTTCTGGTAAACACCACTCCCATTGTTTGACGGGCGGTGTGTACAAGACCCGGGAACGTATTCACCGCGGCATGCTGATCCGCGATTACTAGCGATTCCGACTTCATGCAGTCGAGTTGCAGACTGCAATCCGGACTACGATCGGTTTTCTGGGATTGGCTCCGTCTCACGACTTCGCTGCCCTCTGTTCCGACCATTGTATGACGTGTGAAGCCCTACCCATAAGGGCCATGAGGACTTGACGTCATCCCCACCTTCCTCCGGTTTGTCACCGGCAGTCTCACTAGAGTGCCCTTTCGTAGCAACTAGTGACAAGGGTTGCGCTCGTTGCGGGACTTAACCCA…	ASV00023	0.271056	0.628236	0.728661	0.979329	0.429509	0.235362	0.396603	0.441929	0.200458	1.29674	0.573475	0.445077	0.283819	1.40982	1.19654	0.218134	0.162501	0.0989755	0.188431	0.280045	0.0931553	0.525325	1.09531	0.514636	0.380914	0.586868	0.623361	0.354429	0.415754	0.601194	0.572045	0.361808	0.57409	0.560119	0.32833	0.97108	0.475138	0.731288	0.466281	0.354091	0.48599
Bacteria	Firmicutes	Clostridia	Lachnospirales	Lachnospiraceae	Blautia	coccoides	ACCCCAGTCACCGGGCCTGCCTTCGGCTGCCCCTCCCCTTTCGGGTTCGGTCACAGACTTCGGGCATTCCCGGCTCCCATGGTGTGACGGGCGGTGTGTACAAGACCCGGGAACGTATTCACCGCGGCATTCTGATCCGCGATTACTAGCGATTCCGGCTTCATGTAGTCGGGTTGCAGACTACAATCCGAACTGGGACGCCGTTTTTGGGGTTCGCTCCGCGTCGCCGCTTCGCCTCCCTCTGTCGGCGCCATTGTAGCACGTGTGTAGCCCAGGCCATAAGGGGCATGATGATTTGACGTCATCCCCGCCTTCCTCCGGGTTGTCCCCGGCAGTCCCCGCAGAGTCCCCATCTAAAATGCTGGCTACTGCGGGCAGGGGTTGCGCTCGTTGCGGGAC…	ASV00024	0	0.0266525	0.0378525	0	0	0.0330333	0.172639	0	0.959336	0.197598	0.13973	0.0393605	0	0	0.183835	0	0.124091	0	0	0.12402	0	0.315195	0.408421	0.36134	0	0.531726	0.718385	0.0766332	0	0.972986	1.38791	0.62964	0.454939	0.952203	0.218887	0.191032	0.1082	0.372813	0.198601	0.507303	0.278187
Bacteria	Firmicutes	Clostridia	Lachnospirales	Lachnospiraceae	Blautia	coccoides	ACCCCAGTCACCGGGCCTGCCTTCGGCTGCCCCTCCCCTTTCGGGTTCGGTCACAGACTTCGGGCATTCCCGGCTCCCATGGTGTGACGGGCGGTGTGTACAAGACCCGGGAACGTATTCACCGCGGCATTCTGATCCGCGATTACTAGCGATTCCGGCTTCATGTAGTCGGGTTGCAGACTACAATCCGAACTGGGACGCCGTTTTTGGGGTTCGCTCCGCGTCGCCGCTTCGCCTCCCTCTGTCGGCGCCATTGTAGCACGTGTGTAGCCCAGGCCATAAGGGGCATGATGATTTGACGTCATCCCCGCCTTCCTCCGGGTTGTCCCCGGCAGTCCCCGCAGAGTCCCCATCTAAAATGCTGGCTACTGCGGGCAGGGGTTGCGCTCGTTGCGGGAC…	ASV00025	0	0	0	0	0	0	0.22863	0	0.894903	0.182161	0	0	0.136117	0	0.145133	0	0	0	0	0	0.0221798	0.354594	0.438124	0.408789	0	0.441136	0.676575	0	0	1.01649	1.19567	0.620242	0.389948	1.21359	0.222795	0.180419	0	0.387152	0.189966	0	0.241319
Bacteria	Firmicutes	Clostridia	Oscillospirales	[Eubacterium] coprostanoligenes group	NA	NA	ACCCCAGTCGCCAATCCTACCTTCGGCAGCGTCCTCCACAAGGGTTAGACTACTGACTTCGGGTATTACCGGCTCCCATGGTGTGACGGGCGGTGTGTACAAGACCCGGGAACGTATTCACCGCGGCATGCTGATCCGCGATTACTAGCAATTCCAACTTCGTGCAGGCGGGTTGCAGCCTGCAGTCCGAACTGAGACCGTTTTTGGGGTTTTGCTCCACCTCGCGGTATTGCTTCCCTTTGTTAACGGCCATTGTATTACGTGTGTAGCCCAGCACATAAGGGGCATGATGATTTGACGTCGTCCCCACCTTCCTCCACCTTGTCGGTAGCGGTCCCATTAGAGTGCTCTTGCGTAGCAACTAATGGCAGGGGTTGCGCTCGTTGCGGGACTTAACCC…	ASV00026	0.532314	0.262717	0.296511	0	0.111354	0.0949707	0.223964	0.312826	1.70389	0	0.151374	0.968875	0.964407	0.113785	0.406373	0.784633	0.942504	0.596528	0.184876	0.0840134	0	0.293306	0.196785	0.489087	0	0.0905904	0.452317	0.121336	0.243548	0	0	0	0.530763	0.0933532	0.289243	0.488193	0.479842	0.358474	0.487868	0.653706	0.442419
Bacteria	Firmicutes	Clostridia	Lachnospirales	Lachnospiraceae	Blautia	coccoides	GATGAACGCTGGCGGCGTGCCTAACACATGCAAGTCGAACGGGTGTACAGAAGGGAAGATTACGGTCGGAAGATCTGTGCATGAGTGGCGGACGGGTGAGTAACGCGTGGGCAACCTGGCCTGTACAGGGGGATAACACTTAGAAATAGGTGCTAATACCGCATAACGGGGGAAGCCGCATGGCTTTTTCCTGAAAACTCCGGTGGTACAGGATGGGCCCGCGTCTGATTAGCCAGTTGGCAGGGTAACGGCCTACCAAAGCGACGATCAGTAGCCGGCCTGAGAGGGCGGACGGCCACACTGGGACTGAGACACGGCCCAGACTCCTACGGGAGGCAGCAGTGGGGGATATTGCACAATGGGGGAAACCCTGATGCAGCGACGCCGCGTGGGTGAAGA…	ASV00027	0	0	0	0	0	0	0.195969	0	0.780355	0.163636	0	0.0423883	0	0	0.145133	0	0.10341	0	0	0	0	0.350217	0.393569	0.324841	0	0.476584	0.661371	0	0	0.842463	1.055	0.615544	0.368284	1.07667	0.160256	0.228177	0.098791	0.351305	0	0.364305	0.254726
Bacteria	Proteobacteria	Gammaproteobacteria	Burkholderiales	Sutterellaceae	Parasutterella	NA	ATTGAACGCTGGCGGAACGCTTTACACATGCAAGTCGAACGGTAACGCGGAGAGAAGCTTGCTTCTCTCCGGCGACGAGTGGCGAACGGGTGAGTAATACATCGGAACGTGTCCGCTCGTGGGGGACAACCAGCCGAAAGGTTGGCTAATACCGCATGAGTTCTACGGAAGAAAGAGGGGGACCCGCAAGGGCCTCTCGCGAGCGGAGCGGCCGATGACTGATTAGCCGGTTGGTGAGGTAACGGCTCACCAAAGCAACGATCAGTAGCTGGTCTGAGAGGACGACCAGCCACACTGGGACTGAGACACGGCCCAGACTCCTACGGGAGGCAGCAGTGGGGAATTTTGGACAATGGGCGCAAGCCTGATCCAGCTATTCCGCGTGTGGGATGAAGGCCC…	ASV00028	0.231867	0.548279	0.586714	0.762389	0.377809	0.169296	0.307951	0.263171	0.214777	1.00651	0.401723	0.369384	0.254858	1.07679	0.932078	0.201856	0	0.107001	0.373307	0.300048	0.0621035	0.376483	0.861397	0.321191	0.250601	0.535665	0.532137	0.271409	0.332111	0.415299	0.473578	0.27723	0.379116	0.49166	0.257974	0.933935	0.352825	0.666762	0.405837	0.377924	0.38544
Bacteria	Firmicutes	Clostridia	Oscillospirales	Oscillospiraceae	Colidextribacter	NA	ACCCCAATTATCGAACCCACCTTCGGCCGCGCCCCCCTTGCGGTTAGGCTACGGACTTCGGGTGTTCCCGACTCTCATGGTGTGACGGGCGGTGTGTACAAGGCCCGGGAACGTATTCACCGCGGCATGCTGATCCGCGATTACTAGCGATTCCAACTTCACGCAGGCGGGTTGCAGCCTGCGATCCGAACTGGGATGGCTTTTAGGGATTTGCTCCACCTCGCGGTATTGCTTCCCTCTGTTGACCACCATTGTAGTACGTGTGTGGCCCAGGACATAAGGGGCATGATGATTTGACGTCGTCCCCACCTTCCTCCGTTTTGTCAACGGCAGTCTCGCTAGAGTGCTCTTGCGTAGCAACTAACAATAAGGGTTGCGCTCGTTGCGGGACTTAACCCA…	ASV00029	0.195944	0.102802	0.123021	0.10847	0.258501	0.144521	0.270623	0.0794478	0.712342	0.429158	0.695738	0.342134	0.414145	0.53562	0	0.136741	0.744549	0.0963005	0.142212	0.484077	0.683139	0.140087	0	0.156946	0.145349	0.102407	0.102626	0.49173	0.624862	0.446941	0.539223	0.657833	0.292461	0.815285	0.492495	0.281242	0.305782	0.638084	0.142475	0.129379	0.355276
Bacteria	Firmicutes	Clostridia	Lachnospirales	Lachnospiraceae	Blautia	coccoides	GATGAACGCTGGCGGCGTGCCTAACACATGCAAGTCGAACGGGTGTACAGAAGGGAAGATTTCGGTCGGAAGATCTGTGCATGAGTGGCGGACGGGTGAGTAACGCGTGGGCAACCTGGCCTGTACAGGGGGATAACACTTAGAAATAGGTGCTAATACCGCATAACGGGGGAAGCCGCATGGCTTTTTCCTGAAAACTCCGGTGGTACAGGATGGGCCCGCGTCTGATTAGCCAGTTGGCAGGGTAACGGCCTACCAAAGCGACGATCAGTAGCCGGCCTGAGAGGGCGGACGGCCACACTGGGACTGAGACACGGCCCAGACTCCTACGGGAGGCAGCAGTGGGGGATATTGCACAATGGGGGAAACCCTGATGCAGCGACGCCGCGTGGGTGAAGA…	ASV00030	0	0	0.0378525	0	0	0.0330333	0.219298	0	0.787514	0.138936	0.072776	0	0.115845	0	0.0967555	0	0	0	0	0.0880141	0.0177439	0.398371	0.297033	0.328491	0	0.409626	0.562545	0.0766332	0	0.723807	1.055	0.596748	0.292461	0.989544	0.226704	0	0	0.336966	0.297902	0	0.217858
Bacteria	Firmicutes	Clostridia	Oscillospirales	[Eubacterium] coprostanoligenes group	NA	NA	GACGAACGCTGGCGGCGTGCCTAACACATGCAAGTCGAACGAAGCTTGAATTCAGATTTCTTCGGAATGAAGAATGATATGACTGAGTGGCGGACGGGTGAGTAACGCGTGAGCAACCTGCCCTTCGGAGGGGGATAGTGTCTGGAAACGGACAGTAATACCGCATAACGTATTTTTACCGCATGATAGAAATACCAAAACTGAGGTGCCGAAGGATGGGCTCGCGTTGGATTAGATAGTTGGTGGGGTAACGGCCTACCAAGTCAACGATCCATAGCCGGACTGAGAGGTTGAACGGCCACATTGGGACTGAGACACGGCCCAGACTCCTACGGGAGGCAGCAGTGGGGAATATTGCACAATGGGGGAAACCCTGATGCAGCAACGCCGCGTGAAGGA…	ASV00031	0.447405	0.24368	0.255504	0	0.1034	0.078454	0.130646	0.233378	1.50344	0	0.136819	0.862904	0.75299	0.0804818	0.328969	0.589289	0.768185	0.569778	0.145767	0.12802	0	0.284551	0.219062	0.514636	0	0.0905904	0.376297	0.169232	0.206647	0	0	0	0.536179	0.112024	0.250156	0.440435	0.399868	0.258102	0.332441	0.697967	0.42566
Bacteria	Firmicutes	Clostridia	Lachnospirales	Lachnospiraceae	Lachnospiraceae NK4A136 group	NA	ACCCCAGTTACCGGACCTGCCTTCGGCAGCTCCCTCCTTTCGGTTGGGTCACTGACTTCGGGCATTTCCGACTCCCATGGTGTGACGGGCGGTGTGTACAAGACCCGGGAACGTATTCACCGCGGCATTCTGATCCGCGATTACTAGCGATTCCAGCTTCATGTAGTCGGGTTGCAGACTACAATCCGAACTGGGACGTTATTTTTGGGATTTGCCCACCGTCGCCGGCTCGCTTCCCTTTGTTTACGCCATTGTAGCACGTGTGTCGCCCCGGCCATAAGGGGCATGATGATTTGACGTCATCCCCACCTTCCTCCGGGTTATCCCCGGCTGTCTCCCCAGAGTGCCCAGCTCTCCTGCTGGCTACTGGGGATAAGGGTTGCGCTCGTTGCGGGACTT…	ASV00032	0.447405	0.178952	0.239733	0	0.151123	0.0949707	0.186637	0.268136	0.46177	0.284047	0.349325	0.605547	0.521301	0.155413	0.35477	0.123718	0.0797731	0.0642003	0	0	0.221798	0.157598	0.137378	0.255493	0.110265	0.204813	0.0722186	0.568363	0.445275	0.114702	0.121911	0.202049	1.83059	0.566343	0.402595	0.371451	0.136426	0.157729	0.574216	0.612849	0.0837914
Bacteria	Firmicutes	Clostridia	Lachnospirales	Lachnospiraceae	Lachnospiraceae NK4A136 group	NA	ACCCCAGTTACCGGACCTGCCTTCGGCAGCTCCCTCCTTTCGGTTGGGTCACTGACTTCGGGCATTTCCGACTCCCATGGTGTGACGGGCGGTGTGTACAAGACCCGGGAACGTATTCACCGCGGCATTCTGATCCGCGATTACTAGCGATTCCAGCTTCATGTAGTCGGGTTGCAGACTACAATCCGAACTGGGACGTTATTTTTGGGATTTGCCCACCGTCACCGGCTCGCTTCCCTTTGTTTACGCCATTGTAGCACGTGTGTCGCCCCGGCCATAAGGGGCATGATGATTTGACGTCATCCCCACCTTCCTCCGGGTTATCCCCGGCTGTCTCCCCAGAGTGCCCAGCTCTCCTGCTGGCTACTGGGGATAAGGGTTGCGCTCGTTGCGGGACTT…	ASV00033	0.323308	0.205605	0.230269	0	0.135216	0.107358	0.172639	0.292964	0.501145	0.302572	0.346414	0.657018	0.414145	0.18039	0.335419	0.13023	0.0679549	0.0508252	0.035553	0.0720115	0.243978	0.126954	0.100249	0.284692	0.160385	0.189058	0.0798206	0.56517	0.479717	0.0949254	0.234445	0.164458	1.67353	0.634802	0.379143	0.275935	0.183469	0.229424	0.721009	0.60604	0.0636815
Bacteria	Firmicutes	Clostridia	Oscillospirales	Oscillospiraceae	Colidextribacter	NA	GATGAACGCTGGCGGCGTGCTTAACACATGCAAGTCGAACGGAGTACCCCTGAAGGAGTTTTCGGACAACTGATGGGACTACTTAGTGGCGGACGGGTGAGTAACGCGTGAGTAACCTGCCTTGGAGTGGGGAATAACAGCTGGAAACAGCTGCTAATACCGCATAATATGTCTGTGTCGCATGGCACTGGACATCAAAGATTTATCGCTCTGAGATGGACTCGCGTCTGATTAGCTAGTTGGCGGGGTAACGGCCCACCAAGGCGACGATCAGTAGCCGGACTGAGAGGTTGGCCGGCCACATTGGGACTGAGACACGGCCCAGACTCCTACGGGAGGCAGCAGTGGGGAATATTGGGCAATGGGCGCAAGCCTGACCCAGCAACGCCGCGTGAAGGA…	ASV00034	0.173084	0.0723424	0.110403	0.105371	0.163054	0.0825832	0.163307	0.139034	0.576317	0.342709	0.50361	0.339106	0.367807	0.352455	0.132232	0.133485	0.652958	0.0695503	0.18132	0.428068	0.55006	0.170731	0	0.0985473	0.170409	0.118161	0.0912235	0.357622	0.523998	0.328284	0.492334	0.624941	0.211222	0.634802	0.461226	0.153887	0.202286	0.408661	0.11657	0.156617	0.227913
Bacteria	Firmicutes	Clostridia	Oscillospirales	Oscillospiraceae	Oscillibacter	NA	ACCCCAATTATCGAACCCACCTTCGACCGCGCCCTCTCGTTAAAGTTAGGCTACGGGCTTCGGGTGTTCCCGACTCTCATGGTGTGACGGGCGGTGTGTACAAGGCCCGGGAACGTATTCACCGCGGCATGCTGATCCGCGATTACTAGCGATTCCGACTTCACGCAGGCGGGTTGCAGCCTGCGATCCGAACTGGGACGGCTTTTAGGGGTTCGCTCTGCCTCGCGGCTTTGCATCCCTCTGTTGACCGCCATTGTATTACGTGTGTAGCCCAGGACATAAGGGGCATGATGATTTGACGTCGTCCCCACCTTCCTCCGTTTTGTCAACGGCAGTCTCGCTAGAGTGCTCTTGCGTAGCAACTAACAATAGGGGTTGCGCTCGTTGCGGGACTTAACC…	ASV00035	0.378825	0.285562	0.287048	0.247931	0.151123	0.14865	0.307951	0.188689	0.769616	0.185248	0.305659	0.281579	0.683483	0.208143	0.035477	0.270226	0.316138	0.0481502	0.330643	0.332053	0.204054	0.402749	0.245053	0.75553	0.220529	0.181181	0.277472	0.242672	0	0.296642	0.187556	0.343013	0.476603	0.94598	0.527674	0.0424516	0.583337	0.358474	0.280632	0.718396	0.556375
Bacteria	Firmicutes	Clostridia	Lachnospirales	Lachnospiraceae	Lachnospiraceae NK4A136 group	NA	GATGAACGCTGGCGGCGTGCCTAACACATGCAAGTCGAACGGAGACGGACCTGGAAGTAACAGTTTACTGTAACGGAAAGACCTGTCTTAGTGGCGGACGGGTGAGTAACGCGTGGGCAACCTGCCCTGTACCGGGGGATAACACTTAGAAATAGGTGCTAATACCGCATAATAAGGAAGACCGCATGGTGGTCCTTTGAAAACTCCGGTGGTACAGGATGGGCCCGCGTCTGATTAGCCAGTTGGCGGGGTAACGGCCCACCAAAGCGACGATCAGCAGCCGGCCTGAGAGGGTGGACGGCCACACTGGGACTGAGACACGGCCCAGACTCCTACGGGAGGCAGCAGTGGGGAATATTGCACAATGGGGGGAACCCTGATGCAGCGACGCCGCGTGAG…	ASV00036	0.342902	0.129455	0.227115	0	0.1551	0.0743249	0.214632	0.193654	0.429553	0.25626	0.390079	0.448105	0.477859	0.160964	0.316068	0.136741	0.0945459	0	0	0	0.186311	0.140087	0.118813	0.248193	0.0952285	0.18512	0.0950245	0.459799	0.359172	0.0514179	0.187556	0.216145	1.53813	0.585014	0.340056	0.302467	0.155243	0	0.630343	0.537946	0
Bacteria	Firmicutes	Clostridia	Lachnospirales	Lachnospiraceae	Lachnospiraceae NK4A136 group	NA	ACCCCAGTCATCGGACCTGCCTTCGGCGGCTCCTTCTTTTCAGTTAGGTCACCGACTTCGGGCATTTCCAACTCCCATGGTGTGACGGGCGGTGTGTACAAGACCCGGGAACGTATTCACCGCAGCGTTCTGATCTGCGATTACTAGCGATTCCAGCTTCATGTAGTCGGGTTGCAGACTACAATCCGAACTGGGACGTTATTTTTGGGATTTGCTCCACCTCACGGCTTCGCTTCCCTTTGTTTACGCCATTGTAGCACGTGTGTAGCCCTGGCCATAAGGGGCATGATGATTTGACGTCGTCCCCGCCTTCCTCCGGGTTATCCCCGGCAGTCTCCCTAGAGTTCCCATCTTACTGCTGGCTACTAAGGATAGGGGTTGCGCTCGTTGCGGGACTTA…	ASV00037	0.048986	0.175145	0.15141	0.065082	0.123285	0.128004	0.116648	0	0.221936	0.203773	0.13973	0	0.286716	0.149863	0.196736	0.0716262	0.121137	0.136426	0.0782167	0	0.164131	0.36335	0.323024	0.37959	0.195469	0.740478	0.410506	0.440641	0.268149	0.308508	0.276645	0.23494	0.20039	1.12024	0.332239	0.233484	0.254034	0.229424	0.172697	0.268973	0.284891
Bacteria	Firmicutes	Clostridia	Oscillospirales	Oscillospiraceae	Oscillibacter	NA	GACGAACGCTGGCGGCGTGCTTAACACATGCAAGTCGAACGGAGCACCCCTGAAAGAGTTTTCGGACAATGGAAGGGAATGCTTAGTGGCGGACTGGTGAGTAACGCGTGAGGAACCTGCCTTCCAGAGGGGGACAACAGTTGGAAACGACTGCTAATACCGCATGATGTGTTTCGATGGCATCATCGAGACACCAAAGATTTATCGCTGGAAGATGGCCTCGCGTCTGATTAGCTGGTAGGCGGGGTAACGGCCCACCTAGGCGACGATCAGTAGCCGGACTGAGAGGTTGACCGGCCACATTGGGACTGAGATACGGCCCAGACTCCTACGGGAGGCAGCAGTGGGGAATATTGGGCAATGGGCGCAAGCCTGACCCAGCAACGCCGCGTGAAGGAA…	ASV00038	0.287384	0.22845	0.242887	0.238634	0.178962	0.185812	0.312617	0.238344	0.565578	0.157461	0.244527	0.224052	0.587912	0.246996	0.0258015	0.276738	0.319092	0.0240751	0.191986	0.284045	0.159695	0.372105	0.24134	0.616833	0.185445	0.126039	0.326884	0.290568	0	0.35597	0.1688	0.488676	0.422444	0.889968	0.5394	0	0.376347	0.401491	0.284949	0.616254	0.502748
Bacteria	Firmicutes	Clostridia	Lachnospirales	Lachnospiraceae	Lachnospiraceae NK4A136 group	NA	GATGAACGCTGGCGGCGTGCCTAACACATGCAAGTCGAACGGAGACGGATCAGGAAGTAACAGTTTACTGTAACGGAAAGACCTGTCTTAGTGGCGGACGGGTGAGTAACGCGTGGGCAACCTGCCCTGTACCGGGGGATAACACTTAGAAATAGGTGCTAATACCGCATAATAAGGAAGACCGCATGGTGGTCCTTTGAAAACTCCGGTGGTACAGGATGGGCCCGCGTCTGATTAGCCAGTTGGCGGGGTAACGGCCCACCAAAGCGACGATCAGCAGCCGGCCTGAGAGGGTGGACGGCCACACTGGGACTGAGACACGGCCCAGACTCCTACGGGAGGCAGCAGTGGGGAATATTGCACAATGGGGGGAACCCTGATGCAGCGACGCCGCGTGAG…	ASV00039	0.362496	0.18276	0.176645	0.065082	0.174985	0.0660666	0.144644	0.203585	0.390178	0.23156	0.294015	0.460216	0.359118	0.18039	0.296717	0.110695	0.0709094	0.0615253	0.0533295	0.056009	0.181875	0.161975	0.08911	0.149646	0.0902165	0.129978	0.0798206	0.526854	0.364093	0.087015	0.154733	0.131567	1.43523	0.529002	0.289243	0.297161	0.183469	0.129051	0.682152	0.575398	0.0569781
Bacteria	Firmicutes	Clostridia	Lachnospirales	Lachnospiraceae	NA	NA	ACCCCAGTCACCGGGCCTGCCTTAGGCGGCTCCGCCCTCTCGGTTCGGCCACCGGCTTCGGGCATTCCAGGCTCCCATGGTGTGACGGGCGGTGTGTACAAGACCCGGGAACGTATTCACCGCGGCGTTCTGATCCGCGATTACTAGCGATTCCGGCTTCATGCAGCCGAGTTGCAGGCTGCAATCCGAACTGGGGGGCCGTTTTTGGGGTCCGCTCGCGCTCGCGCGTCCGCCTCCCTCTGTCGGCCCCATTGTAGCACGTGTGTAGCCCCAGCCGTAAGGGGCATGATGATTTGACGTCGTCCCCGCCTTCCTCCGGGTTGTCCCCGGCAGTCCCCCCAGAGTGCCCGCCTCTACGCTGGCTACTGGGGGCAGGGGTTGCGCTCGTTGCGGGACTTG…	ASV00040	0.502923	0.163722	0.369062	0.25103	0.238616	0	0	0.377377	0.0715922	0.132761	0.366791	0.702434	0.683483	0.17484	0.0612785	0.185577	0.121137	0.117701	0.0959932	0	0.341569	0.446526	0.111388	0.237244	0.325782	0.382055	0.197651	0.185197	0.0787227	0.328284	0.262578	0.239639	0.40078	0.75305	0.191526	0.132661	0.188173	0.365644	0.293584	0.381329	0.160879
Bacteria	Firmicutes	Clostridia	Lachnospirales	Lachnospiraceae	Lachnospiraceae NK4A136 group	NA	GATGAACGCTGGCGGCGTGCCTAACACATGCAAGTCGAACGGAGTTACGATGAAACCTAGTGATTCGTAACTTAGTGGCGGACGGGTGAGTAACGCGTGGATAACCTGCCTTGCACTGGGGGATAACACTTAGAAATAGGTGCTAATACCGCATAAGCGCACGGAGCCGCATGGCTCAGTGTGAAAAACTCCGGTGGTGTAAGATGGATCCGCGTCTGATTAGCTGGTTGGCGGGGTAGAAGCCCACCAAGGCGACGATCAGTAGCCGGCCTGAGAGGGTGAACGGCCACATTGGGACTGAGACACGGCCCAAACTCCTACGGGAGGCAGCAGTGGGGAATATTGCACAATGGGGGAAACCCTGATGCAGCAACGCCGCGTGAGTGAAGAAGTCATTCG…	ASV00041	0.114301	0.133262	0.116712	0.0681811	0.0795387	0.128004	0.0886525	0	0.225515	0.20686	0.133908	0.130193	0.295404	0.0971332	0.190286	0.0781377	0.0709094	0.128401	0.0568848	0	0.159695	0.310817	0.263617	0.335791	0.205493	0.693214	0.345889	0.456606	0.253389	0.249179	0.248511	0.230242	0	0.902415	0.218887	0.344919	0.17406	0	0.138157	0.285996	0.224561
Bacteria	Bacteroidota	Bacteroidia	Bacteroidales	Muribaculaceae	NA	NA	GCCCCAGTCACCGGTTTTGCTCTAGGGCGCGCCTCGCGGCGACGCACTTCAAGCACCCCCGGCTCCCATGGCTTGACGGGCGGTGTGTACAAGGCCCGGGAACGTATTCACCGCGCCATGGCTGATGCGCGATTACTAGCGAATCCAGCTTCACGGAGTCGGGTTGCAGACTCCGATCCGAACTGAGAACGGCTTTCGGGTTCCGCTCGGCGTCGCCGCCTGGCTTCCCGCTGTACCGCCCATTGTAACACGTGTGTCGCCCCGGACGTAAGGGCCGTGCTGATTTGACGTCATCCCCGCCTTCCTCTCGCCTTGCGGCGGCAGTCCCGGCAGAGTCCTCGGCATTGCCCGTTAGCAACTGCCGGCGGGGGTTGCGCTCGTTATGGCACTTAAGCCGAC…	ASV00042	0	0	0	0	0	0	0	0	0	0	0.25326	0	0	0	0.406373	0	0	0	0	0	0	0	0	0	1.56375	0.578991	0	0	0	0.241269	1.00811	2.24133	0	0	0	2.60016	0	0	0	0	0
Bacteria	Bacteroidota	Bacteroidia	Bacteroidales	Muribaculaceae	NA	NA	GCCCCAGTCACCGGTTTTGCTCTAGGGCGCGCCTCGCGGCGACGCACTTCAAGCACCCCCGGCTCCCATGGCTTGACGGGCGGTGTGTACAAGGCCCGGGAACGTATTCACCGCGCCATGGCTGATGCGCGATTACTAGCGAATCCAGCTTCACGGAGTCGGGTTGCAGACTCCGATCCGAACTGAGAACGGCTTTCGGGTTCCGCTCGGCGTCGCCGCCTGGCTTCCCGCTGTACCGCCCATTGTAACACGTGTGTCGCCCCGGACGTAAGGGCCGTGCTGATTTGACGTCATCCCCGCCTTCCTCTCGCCTTGCGGCGGCAGTCCCGGCAGAGTCCTCGGCATTGCCCGTTAGCAACTGCCGGCGGGGGTTGCGCTCGTTATGGCACTTAAGCCGAC…	ASV00043	0	0	0	1.68903	0.40167	1.54844	0	0.25324	0	1.24425	0.684094	0	0	0	0.599884	0	0.641139	0	0	0.828133	0	0	0	0	0.235565	0	0.501729	0	0	0	0.783045	0.328916	0	0	0	0.329	0.404573	0	0	0	0.204451
Bacteria	Proteobacteria	Gammaproteobacteria	Burkholderiales	Sutterellaceae	Parasutterella	NA	ACATTAGTCACGGTGCTCACCGTGGTCGCCGCCCTCCTTGCGGTTAGGCTAACGACTTCTGGTAAACACCACTCCCATTGTTTGACGGGCGGTGTGTACAAGACCCGGGAACGTATTCACCGCGGCATGCTGATCCGCGATTACTAGCGATTCCGACTTCATGCAGTCGAGTTGCAGACTGCAATCCGGACTACGATCGGTTTTCTGGGATTGGCTCCGCCTCACGGCTTCGCTGCCCTCTGTTCCGACCATTGTATGACGTGTGAAGCCCTACCCATAAGGGCCATGAGGACTTGACGTCATCCCCACCTTCCTCCGGTTTGTCACCGGCAGTCTCACTAGAGTGCCCTTTCGTAGCAACTAGTGACAAGGGTTGCGCTCGTTGCGGGACTTAACCCA…	ASV00044	0.160021	0.327444	0.340673	0.551647	0.24657	0.0825832	0.22863	0.173792	0.121707	0.68233	0.276549	0.245246	0.223001	0.777065	0.590208	0.0944164	0.0206819	0.0374502	0.0959932	0.196031	0	0.240774	0.501244	0.193445	0.115277	0.287526	0.304078	0.0989846	0.209107	0.367836	0.276645	0.0939761	0.259965	0.149365	0.105535	0.557177	0.1082	0.379983	0.362663	0.214497	0.234616
Bacteria	Firmicutes	Clostridia	Lachnospirales	Lachnospiraceae	NA	NA	GATGAACGCTGGCGGCGTGCCTAACACATGCAAGTCGAACGGGCCGCGCCTGAAACCTAGTGAAGGCGCGGCCAGTGGCGGACGGGTGAGTAACGCGTGGGCAACCTGCCGCGCACAGGGGGACAACGGCCGGAAACGGCCGCTAATACCGCATATTCCCGGGGGGCCGCATGGCCCTGCGGGGAAAGCCCGGGGCGACCCGGACGGTGCGCGATGGGCCCGCGTCCGATTAGCTAGTTGGCGGGGCAGCGGCCCACCAAGGCGACGATCGGTAGCCGGCCTGAGAGGGCGGACGGCCACACTGGGACTGAGACACGGCCCAGACTCCTGCGGGAGGCAGCAGTGGGGAATATTGCACAATGGGGGGAACCCTGATGCAGCGACGCCGCGTGGGTGAAG…	ASV00045	0.388622	0.125647	0.318592	0.192147	0.14317	0.111487	0	0.248274	0.0465349	0.129674	0.346414	0.529853	0.605288	0.124886	0.0999806	0.17581	0.124091	0.139101	0.127991	0	0.363749	0.350217	0.08911	0.197095	0.335806	0.311158	0.159641	0.121336	0.0639622	0.150299	0.304778	0.263133	0.379116	0.591237	0.164165	0.0902096	0.202286	0.379983	0.202919	0.333662	0.12066
Bacteria	Firmicutes	Bacilli	Acholeplasmatales	Acholeplasmataceae	Anaeroplasma	NA	ACCCCAATCATCTGTCCTACCTTAGACGGCTCCCTCTTTCGTTAGGCCACCGGCTTCGGGTATTACAAACTCTCATGGTTTGACGGGCGGTGTGTACAAAGCCCGAGAACGTATTCACCGCGACATTCTGATTCGCGATTACTAGCGATTCCATCTTCATGAAGTCGAGTTGCAGACTTCAATCCGAACTGAGACTGCTTTTTTGAGGTTCGCTCCCCCTCGCGGGCTCGCTTCTCTTTGTTTCAGCCATTGTAGCACGTTTGTAGCCCAGGTCATATAGGGCATGATGATTTGACGTCATCCCCACCTTCCTCCATTTTATCAATGGCAGTCTCTCTAGAGTCCCCATCTTACTGCTGGTAACTAGAAATAAGGGTTGCGCTCGTTGCGGGACTTAAC…	ASV00046	0	0	0	0.626027	1.90097	1.66405	0.10265	0	0.0465349	0.478558	0.133908	0	0	0	0.0419274	0	0.00590912	0	0	0.00800128	0.767422	0	0.0222775	0	0.285686	0.783804	0.364894	0.0383166	0	0.114702	0.454823	0.408796	0	0.0311177	0.0156348	0.424516	0.352825	0.473186	0	0.0170236	0
Bacteria	Proteobacteria	Gammaproteobacteria	Burkholderiales	Sutterellaceae	Parasutterella	NA	ACATTAGTCACGGTGCTCACCGTGGTCGCCGCCCTCCTTGCGGTTAGGCTAACGACTTCTGGTAAACACCACTCCCATTGTTTGACGGGCGGTGTGTACAAGACCCGGGAACGTATTCACCGCGGCATGCTGATCCGCGATTACTAGCGATTCCGACTTCATGCAGTCGAGTTGCAGACTGCAATCCGGACTACGATCGGTTTTCTGGGATTGGCTCCGCCTCACGGCTTCGCTGCCCTCTGTTCCGACCATTGTATGACGTGTGAAGCCCTACCCATAAGGGCCATGAGGACTTGACGTCATCCCCACCTTCCTCCGGTTTGTCACCGGCAGTCTCACTAGAGTGCCCTTTCGTAGCAACTAGTGACAAGGGTTGCGCTCGTTGCGGGACTTAACCCA…	ASV00047	0.212273	0.331252	0.365908	0.421483	0.222708	0.0743249	0.242628	0.178758	0.125286	0.68233	0.273638	0.214969	0.162183	0.654955	0.499903	0.0846492	0.0443184	0.0294251	0.117325	0.18803	0	0.183864	0.527234	0.229944	0.130313	0.362362	0.357292	0.127722	0.231248	0.300597	0.318845	0.0610845	0.292461	0.180483	0.0977173	0.551871	0.117608	0.27244	0.246093	0.190664	0.284891
Bacteria	Firmicutes	Bacilli	Lactobacillales	Lactobacillaceae	Lactobacillus	johnsonii	ACCCTAATCATCTGTCCTACCTTAGACGGCTGACTCCTATAAAGGTTATCCCACCGGCTTTGGGTGTTACAGACTCTCATGGTGTGACGGGCGGTGTGTACAAGGCCCGGGAACGTATTCACCGCGGCGTGCTGATCCGCGATTACTAGCGATTCCAGCTTCGTGTAGGCGAGTTGCAGCCTACAGTCCGAACTGAGAACGGCTTTAAGAGATCCGCTTGCCTTCGCAGGTTCGCTTCTCGTTGTACCGTCCATTGTAGCACGTGTGTAGCCCAGGTCATAAGGGGCATGATGACTTGACGTCATCCCCACCTTCCTCCGGTTTGTCACCGGCAGTCTCATTAGAGTGCCCAACTTAATGATGGCAACTAATGACAAGGGTTGCGCTCGTTGCGGGACT…	ASV00048	0.00653147	0	0.0157719	0.0123966	0.0556771	0.00825832	0	0.0148965	0.121707	0.336534	0.328947	0.0544992	0.0144806	0.047179	0.412823	0.074882	0	0	0.0319977	0	0	0.0175108	0.118813	0	0.225541	0.291465	0.414307	0	0.056582	2.85172	2.05842	0.596748	0.0108319	0.304954	0.203252	1.68745	0.362234	0.845999	0.638978	0.994178	0
Bacteria	Firmicutes	Bacilli	Lactobacillales	Lactobacillaceae	Lactobacillus	johnsonii	GACGAACGCTGGCGGCGTGCCTAATACATGCAAGTCGAGCGAGCTTGCCTAGATGATTTTAGTGCTTGCACTAAATGAAACTAGATACAAGCGAGCGGCGGACGGGTGAGTAACACGTGGGTAACCTGCCCAAGAGACTGGGATAACACCTGGAAACAGATGCTAATACCGGATAACAACACTAGACGCATGTCTAGAGTTTGAAAGATGGTTCTGCTATCACTCTTGGATGGACCTGCGGTGCATTAGCTAGTTGGTAAGGTAACGGCTTACCAAGGCAATGATGCATAGCCGAGTTGAGAGACTGATCGGCCACATTGGGACTGAGACACGGCCCAAACTCCTACGGGAGGCAGCAGTAGGGAATCTTCCACAATGGACGAAAGTCTGATGGAGCAA…	ASV00049	0	0	0.0283894	0.0154957	0.0357924	0	0	0.0297929	0.125286	0.259347	0.19504	0.0696379	0.0318573	0.0666056	0.467651	0.0716262	0	0.00802504	0.0426636	0	0	0	0.107675	0	0.170409	0.256016	0.448516	0	0.0516618	2.63023	1.80991	0.620242	0	0.186706	0.121169	1.316	0.352825	0.910525	0.543994	1.11675	0
Bacteria	Firmicutes	Clostridia	Clostridia vadinBB60 group	NA	NA	NA	ACCCCAGTCATCAGTCTTACCTTAGGCGGCTGCCTCCTTGCGGTTAGCTCACCGACTTTGGGTACTCCTAACTCCCATGGCGTGACGGGCGGTGTGTACAAGACCCGGGAACGCATTCACCCCGACATTCTGATTCGGGATTACTAGCAACTCCAACTTCGTGTGGGCGGGTTGCAGCCCACAGTCCGAACTGAGACTACCTTTTTGAGATTTGCTTGCCTTTACAGGTTCGCTTCTCTTTGTAGTAGCCATTGTAGCACGTGTGTAGCCCAAGACGTAAGGGGCATGATGATTTGACGTCATCCCCACCTTCCTCCGTGTTATCCACGGCAGTCTCACTAGAGTTCCTAACTTAATATTGGCAACTAGTAATAGGGGTTGCGCTCGTTGCGGGACTTA…	ASV00050	0.0620489	0.18276	0.123021	1.20247	0.727779	1.2181	0.877193	0.0993098	0.064433	0.209948	0.177573	0.0575269	0.0405456	0.260872	0	0.0520918	0.0768185	0	0	0.93615	2.67045	0.0393994	0.0705454	0.0620483	0	0.0945291	0.121631	0.999425	0.189427	0.134478	0.0844001	0.216145	0.0649913	0	0.101626	0	0.202286	0.0286779	0.181331	0	0.110605
Bacteria	Firmicutes	Clostridia	Lachnospirales	Lachnospiraceae	Lachnospiraceae NK4A136 group	NA	ACCCCAGTCATCGGACCTGCCTTCGGCGGCTCCTTCTTTTCAGTTAGGTCACCGACTTCGGGCATTTCCAACTCCCATGGTGTGACGGGCGGTGTGTACAAGACCCGGGAACGTATTCACCGCAGCGTTCTGATCTGCGATTACTAGCGATTCCAGCTTCATGTAGTCGAGTTGCAGACTACAATCCGAACTGGGACGTTATTTTTGGGATTTGCTCCACCTCACGGCTTCGCTTCCCTTTGTTTACGCCATTGTAGCACGTGTGTAGCCCTGGCCATAAGGGGCATGATGATTTGACGTCGTCCCCGCCTTCCTCCGGGTTATCCCCGGCAGTCTCCCTAGAGTTCCCATCTTACTGCTGGCTACTAAGGATAGGGGTTGCGCTCGTTGCGGGACTTA…	ASV00051	0.0522517	0.217027	0	0	0.123285	0.132133	0.0933184	0	0.268471	0.104974	0.180484	0.124137	0.231689	0.163739	0.245114	0.100928	0	0.0775754	0	0	0	0.170731	0.155943	0.175195	0	0.559297	0.266069	0.277796	0.209107	0.367836	0.281334	0.239639	0	0.740602	0.312695	0.344919	0	0.351305	0	0.163427	0.237968
Bacteria	Firmicutes	Bacilli	Acholeplasmatales	Acholeplasmataceae	Anaeroplasma	NA	GATTAACGCTGGCGGCGTGCCTAATACATGCAAGTCGAACGGAAGTACCTTCGGGTACTTTAGTGGCGAACGGGTGAGTAATACATAGGTAACCTACCCTTAAGACGAGGATAGCCATTGGAAACGATGGATAAAACTGGATAGGATATAGAGGAAGAATCTTTTATATTTAAAAGAGAGATCTGCTTAAGGAGGGGCCTGTGGCGCATTAGCTAGTTGGTGGGGTAAGGGCCTACCAAGGCGATGATGCGTAGCCGGACTGAGAGGTTGAACGGCCACAATGGAACTGAGAACGGTCCATACTCCTACGGGAGGCAGCAGTAGGGAATTTTCGGCAATGGGGGGAACCCTGACCGAGCAACGCCGCGTGAACGAAGAAGTTATTCGTAATGTAAAGTT…	ASV00052	0	0	0	0.554746	1.59077	1.44521	0.10265	0	0.0572738	0.444595	0.0960643	0	0	0	0.0451526	0	0.0118182	0	0	0	0.612163	0	0.0185646	0.0072998	0.255613	0.736539	0.330685	0.0383166	0.00738026	0.106791	0.412622	0.366507	0	0.0311177	0.00781739	0.344919	0.348121	0.358474	0	0.0102142	0
Bacteria	Firmicutes	Clostridia	Oscillospirales	Ruminococcaceae	NA	NA	ACCCCAATCATCAACCCCACCTTCGGCAGCGTCCCCCTTGCGGTTAGACTACTGACTTCGGGTGTTGCCAACTCTCATGGTGTGACGGGCGGTGTGTACAAGGCCCGGGAACGTATTCACCGCGGCATGCTGATCCGCGATTACTAGCAATTCCGACTTCATACAGGCGAGTTTCAGCCTGCAATCTGAACTGAGACACTTTTTGGAGTTTCGCTCCGCCTCGCGGCTTTGCTTCTCGTTGTTAAGTGCCATTGTAGTACGTGTGTAGCCCAGGCCATAAGGGGCATGATGATTTGACGTCATCCCCACCTTCCTCCGTTTTGTCAACGGCAGTCCTGCCAGAGTGCTCTTGCGTAGCAACTGACTGTAAGGGTTGCGCTCGTTGCGGGACTTAACCCA…	ASV00053	0.111035	0.16753	0.164028	0.0154957	0.0874925	0.0412916	0.0653229	0.0496549	0.755298	0.0802742	0.145552	0.299746	0.0955718	0.0888075	0.0193511	0.133485	0.0886368	0.107001	0.0319977	0.0360058	0	0.118198	0.0668325	0.248193	0.0400962	0.102407	0.0418108	0.140494	0.0123004	0.241269	0.234445	0.164458	0.406196	0.342295	0.441682	0.100822	0.136426	0.258102	0.0993006	0.326853	0.147473
Bacteria	Proteobacteria	Gammaproteobacteria	Burkholderiales	Sutterellaceae	Parasutterella	NA	ATTGAACGCTGGCGGAACGCTTTACACATGCAAGTCGAACGGTAACGCGGAGAGAAGCTTGCTTCTCTCCGGCGACGAGTGGCGAACGGGTGAGTAATACATCGGAACGTGTCCGCTCGTGGGGGACAACCAGCCGAAAGGTTGGCTAATACCGCATGAGTTCTACGGAAGAAAGAGGGGGACCCGCAAGGGCCTCTCGCGAGCGGAGCGGCCGATGACTGATTAGCCGGTTGGTGAGGTAACGGCTCACCAAAGCAACGATCAGTAGCTGGTCTGAGAGGACGACCAGCCACACTGGGACTGAGACACGGCCCAGACTCCTACGGGAGGCAGCAGTGGGGAATTTTGGACAATGGGCGCAAGCCTGATCCAGCTATTCCGCGTGTGGGATGAAGGCCC…	ASV00054	0.169818	0.323637	0.324901	0.474169	0.190893	0.0619374	0.167973	0.0744823	0.107388	0.629843	0.247438	0.184692	0.199832	0.499542	0.451526	0.104184	0.0443184	0	0.081772	0.132021	0	0.144464	0.452976	0.116797	0.0801925	0.248139	0.285074	0.105371	0.184506	0.300597	0.220378	0.0610845	0.238302	0.168036	0.0547217	0.47758	0.136426	0.301118	0.198601	0.173641	0.191044
Bacteria	Proteobacteria	Gammaproteobacteria	Burkholderiales	Sutterellaceae	Parasutterella	NA	ATTGAACGCTGGCGGAACGCTTTACACATGCAAGTCGAACGGTAACGTGGGGAGGAGCTTGCTCCACCCTGACGACGAGTGGCGAACGGGTGAGTAATACATCGGAACGTGTCCGCTCGTGGGGGACAACCGGCCGAAAGGTTGGCTAATACCGCATGAGTTCTACGGAAGAAAGAGGGGGACCCGCAAGGGCCTCTCGCGAGCGGAGCGGCCGATGACTGATTAGCCGGTTGGTGAGGTAACGGCTCACCAAAGCAACGATCAGTAGCTGGTCTGAGAGGACGACCAGCCACACTGGGACTGAGACACGGCCCAGACTCCTACGGGAGGCAGCAGTGGGGAATTTTGGACAATGGGCGCAAGCCTGATCCAGCTATTCCGCGTGTGGGATGAAGGCCC…	ASV00055	0.137161	0.266525	0.299666	0.443177	0.254524	0.078454	0.195969	0.0993098	0.0930699	0.586619	0.259082	0.193775	0.101364	0.521744	0.480552	0.0879049	0.0295456	0.0187251	0.124436	0.172028	0.0399237	0.118198	0.475253	0.149646	0.0852045	0.256016	0.250865	0.0798263	0.201727	0.241269	0.314156	0.0892773	0.22747	0.168036	0.0703565	0.376758	0.122313	0.286779	0.263362	0.197474	0.174286
Bacteria	Bacteroidota	Bacteroidia	Bacteroidales	Muribaculaceae	NA	NA	GATGAACGCTAGCGGCAGGCTTAACACATGCAAGTCGAGGGGCATCGGGAGGGAAGCTTGCTTTCCTTGCCGGCGACCGGCGCACGGGTGAGTAACACGTATGCAACCTGCCCTCTTCAGGGGGACAACCTTCCGAAAGGGAGGCTAATCCCGCGTATATCGGTTTCGGGCATCCGAGATCGAGGAAAGATTCATCGGAAGAGGATGGGCATGCGGCGCATTAGCTTGACGGCGGGGTAACGGCCCACCGTGGCGACGATGCGTAGGGGTTCTGAGAGGAAGGTCCCCCACACTGGTACTGAGACACGGACCAGACTCCTACGGGAGGCAGCAGTGAGGAATATTGGTCAATGGGAGAGATCCTGAACCAGCCAAGCCGCGTGAGGGAAGACGGCCCTA…	ASV00056	0	0	0	0	0	0	0	0	0	0	0.218328	0	0	0	0.412823	0	0	0	0	0	0	0	0	0	1.14775	0.358423	0	0	0	0.18194	0.754912	1.81374	0	0	0	1.61316	0	0	0	0	0
Bacteria	Proteobacteria	Gammaproteobacteria	Burkholderiales	Sutterellaceae	Parasutterella	NA	ACATTAGTCACGGTGCTCACCGTGGTCGCCGCCCTCCTTGCGGTTAGGCTAACGACTTCTGGTAAACACCACTCCCATTGTTTGACGGGCGGTGTGTACAAGACCCGGGAACGTATTCACCGCGGCATGCTGATCCGCGATTACTAGCGATTCCGACTTCATGCAGTCGAGTTGCAGACTGCAATCCGGACTACGATCGGTTTTCTGGGATTGGCTCCGTCTCACGACTTCGCTGCCCTCTGTTCCGACCATTGTATGACGTGTGAAGCCCTACCCATAAGGGCCATGAGGACTTGACGTCATCCCCACCTTCCTCCGGTTTGTCACCGGCAGTCTCACTAGAGTGCCCTTTCGTAGCAACTAGTGACAAGGGTTGCGCTCGTTGCGGGACTTAACCCA…	ASV00057	0.133895	0.285562	0.384834	0.455574	0.206801	0	0.209966	0	0.100229	0.565007	0.250349	0.196803	0.182455	0.638304	0.519254	0.107439	0	0	0.124436	0.12802	0	0.192619	0.538373	0.153296	0	0.27571	0.330685	0	0.184506	0.284776	0.225067	0	0	0	0	0.440435	0	0.394322	0.276315	0.18045	0.217858
Bacteria	Bacteroidota	Bacteroidia	Bacteroidales	Muribaculaceae	NA	NA	GATGAACGCTAGCGGCAGGCTTAACACATGCAAGTCGAGGGGCATCGGGAGGGAAGCTTGCTTTCCTTGCCGGCGACCGGCGCACGGGTGAGTAACACGTATGCAACCTGCCCTCTTCAGGGGGACAACCTTCCGAAAGGGAGGCTAATCCCGCGTATATCGGTTTCGGGCATCCGAGATCGAGGAAAGATTCATCGGAAGAGGATGGGCATGCGGCGCATTAGCTTGACGGCGGGGTAACGGCCCACCGTGGCGACGATGCGTAGGGGTTCTGAGAGGAAGGTCCCCCACACTGGTACTGAGACACGGACCAGACTCCTACGGGAGGCAGCAGTGAGGAATATTGGTCAATGGGAGAGATCCTGAACCAGCCAAGCCGCGTGAGGGAAGACGGCCCTA…	ASV00058	0	0	0	1.42561	0.306224	1.30894	0	0	0	0.920065	0.497788	0	0	0	0.532155	0	0.520002	0	0	0.600096	0	0	0	0	0.185445	0	0.440914	0	0	0	0.501711	0	0	0	0	0.260016	0.324599	0.301118	0	0	0.137418
Bacteria	Firmicutes	Clostridia	Lachnospirales	Lachnospiraceae	Lachnospiraceae NK4A136 group	NA	ACCCCAGTCATCGGACCTGCCTTCGGCGGCTCCTTCTTTTCAGTTAGGTCACCGACTTCGGGCATTTCCAACTCCCATGGTGTGACGGGCGGTGTGTACAAGACCCGGGAACGTATTCACCGCAGCGTTCTGATCTGCGATTACTAGCGATTCCAGCTTCATGTAGTCGAGTTGCAGACTACAATCCGAACTGGGACGTTATTTTTGGGATTTGCTCCACCTCACGGCTTCGCTTCCCTTTGTTTACGCCATTGTAGCACGTGTGTAGCCCTGGCCATAAGGGGCATGATGATTTGACGTCGTCCCCGCCTTCCTCCGGGTTATCCCCGGCAGTCTCCCTAGAGTTCCCATCTTACTGCTGGCTACTAAGGATAGGGGTTGCGCTCGTTGCGGGACTTA…	ASV00059	0	0	0.123021	0.065082	0	0	0.0699888	0	0.243414	0.0864491	0	0.0938598	0.217209	0	0	0	0.10341	0.0749004	0	0.044007	0.133079	0.214508	0.196785	0.226294	0.315758	0.393871	0.19385	0.207548	0.127924	0.284776	0	0	0.281629	0.66592	0.347874	0	0.334008	0	0.220188	0.194069	0.301649
Bacteria	Firmicutes	Clostridia	Lachnospirales	Lachnospiraceae	Lachnospiraceae NK4A136 group	NA	ACCCCAGTCATCGGACCTGCCTTCGGCGGCTCCCTCTTTTCAGTTGGGTCACCGACTTCGGGCATTTCCAACTCCCATGGTGTGACGGGCGGTGTGTACAAGACCCGGGAACGTATTCACCGCAGCGTTCTGATCTGCGATTACTAGCGATTCCAGCTTCATGTAGTCGAGTTGCAGACTACAATCCGAACTGGGACGTTATTTTTGGGATTTGCTCCACCTCACGGCTTCGCTTCCCTTTGTTTACGCCATTGTAGCACGTGTGTAGCCCTGGCCATAAGGGGCATGATGATTTGACGTCGTCCCCGCCTTCCTCCGGGTTATCCCCGGCAGTCTCCCTAGAGTTCCCATCTTACTGCTGGCTACTAAGGATAGGGGTTGCGCTCGTTGCGGGACTTA…	ASV00060	0.0228601	0.0837648	0.0914769	0.0247931	0.0517001	0.0578082	0.0699888	0	0.239834	0.120411	0.128086	0.0726656	0.15639	0.0860322	0.0774044	0.0488361	0.0590912	0.0775754	0.0213318	0.0240038	0.0754114	0.245152	0.148517	0.211694	0.155373	0.527788	0.209054	0.169232	0.167286	0.34015	0.154733	0.155061	0.129983	0.560119	0.316604	0.217564	0.122313	0.13622	0.11657	0.149808	0.197748
Bacteria	Firmicutes	Clostridia	Clostridia vadinBB60 group	NA	NA	NA	GACGAACGCTGGCGGCATGCCTAACACATGCAAGTCGAACGGGGATAGAAATATCCTAGTGGCGAACGGGTGAGTAACACGTGAGCAACCTGCCTACTACAACGGGATAACACAAAGAAATTTGTGCTAATACGGTATAAGACCACAGTACCGAATGGTACAGGGGTAAAAGTGATTTAGCGGTAGTAGATGGGCTCGCGTCCCATTAGTTAGTTGGTGAGGTAACGGCCCACCAAGACCGCGATGGGTAGCCGACCTGAGAGGGTGATCGGCCACACTGGGACTGAGACACGGCCCAGACTCCTACGGGAGGCAGCAGTGGGGAATATTGGGCAATGGAGGAAACTCTTACCCAGCAATGCCGCGTGAGTGAAGAAGGTCTTCGGATTGTAAAGCTCT…	ASV00061	0.0620489	0.156107	0.135638	1.11569	0.568702	1.43282	0.70922	0	0.0393757	0.135849	0.174662	0.0635824	0.075299	0.241445	0	0.0683705	0.0650003	0	0	0.732117	2.26678	0.0963096	0.0631196	0.0656982	0	0.0512033	0.110228	0.827	0.177126	0.150299	0	0.202049	0	0	0.113352	0	0.136426	0	0.189966	0	0.160879
Bacteria	Firmicutes	Clostridia	Clostridia vadinBB60 group	NA	NA	NA	ACCCCAGTCATCAGTCTTACCTTAGGCGGCTGCCTCCTTGCGGTTAGCTCACCGACTTTGGGTACTCCTAACTCCCATGGCGTGACGGGCGGTGTGTACAAGACCCGGGAACGCATTCACCCCGACATTCTGATTCGGGATTACTAGCAACTCCAACTTCGTGTGGGCGGGTTGCAGCCCACAGTCCGAACTGAGACTACCTTTTTGAGATTTGCTTGCCTTTACAGGTTCGCTTCTCTTTGTAGTAGCCATTGTAGCACGTGTGTAGCCCAAGACGTAAGGGGCATGATGATTTGACGTCATCCCCACCTTCCTCCGTGTTATCCACGGCAGTCTCACTAGAGTTCCTAACTTAATATTGGCAACTAGTAATAGGGGTTGCGCTCGTTGCGGGACTTA…	ASV00062	0.0881748	0.13707	0.123021	1.23346	0.560748	1.18507	0.653229	0	0.0429553	0.142024	0.148463	0	0.0405456	0.199817	0	0.0716262	0.0502275	0	0	0.820131	2.3555	0.074421	0.0705454	0	0.115277	0.0905904	0.0608157	0.846159	0.167286	0.134478	0	0.192651	0.0487435	0.0560119	0	0	0.136426	0	0.185649	0	0.147473
Bacteria	Firmicutes	Clostridia	Clostridiales	Clostridiaceae	Clostridium sensu stricto 1	NA	ACCCCAATCGCTGACCCTACCTTAGGACGCTTCCTCCCTTGCGGGTTAGATCACGTACGTTGGGTATTGCCAACTCTCATGGTGTGACGGGCGGTGTGTACAAGGCCCGGGAACGTATTCACCGCGACATGCTGATTCGCGATTACTAGCAACTCCAGCTTCATGTAGGCGAGTTTCAGCCTACAATCCGAACTGAGACAAGTTTTTGAGTTTTGCTCCACCTCACGGTCTTGCTTCTCTTTGTACTTGCCATTGTAGCACGTGTGTAGCCCTAGACATAAGGGGCATGATGATTTGACGTCATCCCCACCTTCCTCCCGGTTAACCCGGGCAGTCTCGCTAGAGTGCTCAACTAAATGGTAGCAACTAACAATAAGGGTTGCGCTCGTTGCGGGACTT…	ASV00063	0.166552	0.18276	0.138793	0.120867	0.167031	0.1982	0	0.114206	0.125286	0.0895366	0.410456	0.136248	0	0	0	0.133485	0.0561366	0	0	0	0	0.315195	0.59778	0	0.957298	0.393871	0.421909	0	0	0.229403	0.145356	0.507471	0	0	0.0586304	0.599629	0.221104	0	0	0.0204283	0
Bacteria	Firmicutes	Clostridia	Lachnospirales	Lachnospiraceae	Blautia	NA	ACCCCAGTCACCGGGCCTGCCTTCGGCTGCTCCGCCCCTTTCGGGTTCGGCCACAGACTTCGGGCATCCCCGGCTCCCATGGTGTGACGGGCGGTGTGTACAAGACCCGGGAACGTATTCACCGCGGCGTTCTGATCCGCGATTACTAGCGATTCCGGCTTCATGTAGTCGGGTTGCAGACTACAATCCGAACTGGGGCGCCGTTTTTGGGGTTCGCTCCGCGTCGCCGCTTCGCATCCCTCTGTCGGCGCCATTGTAGCACGTGTGTCGCCCAGGCCATAAGGGGCATGATGATTTGACGTCGTCCCCGCCTTCCTCCGGGTTGTCCCCGGCAGTCCCCGCAGAGTGCCCACCTCAACGTGCTGGCTACTGCGGGCAGGGGTTGCGCTCGTTGCGGGA…	ASV00064	0.473531	0.361712	0.280739	0.154957	0.222708	0.0330333	0.531915	0.580962	0.0143184	0.0277872	0.430834	1.4079	0.634249	0.111009	0	0.367898	0.0856822	0.157826	0.0284424	0.0720115	0.456905	0	0.0668325	0	0.170409	0	0.0114029	0.75356	0.100863	0	0.0187556	0.0187952	0.80156	0.373413	0	0.0265322	0.169356	0.0573559	0.345393	0.0817133	0
Bacteria	Firmicutes	Bacilli	Erysipelotrichales	Erysipelatoclostridiaceae	Erysipelatoclostridium	NA	ACCCCAATCATCAATCCCACCTTAGACAGCTCCTTCCTTTCGGTTAGGCCACCGGCTTCGGGTGTTATCAACTCTCATGGTGTGACGGGCGGTGTGTACAAGGCCCGAGAACGTATTCACCGCGACATGCTGATTCGCGATTACTAGCGATTCCAACTTCATGTAGTCGAGTTGCAGACTACAATCCGAACTGAGAATGGTTTTATGGGTTTTGCTTCGCCTCGCGGCTTCGCTTCCCTCTGCACCATCCATTGTAGCACGTGTGTAGCCCAGGTCATAAGGGGCATGATGATTTGACGTCATCCCCGCCTTCCTCCAGCTTGTCACTGGCAGTCTCGCTAGAGTCCCCAACTTAATGATGGTAACTAACGACAAGGGTTGCGCTCGTTGCGGGACTTA…	ASV00065	1.56102	0.506397	0.337518	0.0402888	0.0437463	0.0206458	0.153975	0.0446894	0.103809	0.216123	0.436656	0.184692	0.367807	0.0721561	0.17416	0.133485	0.30432	0.989755	0.0213318	0.0720115	0.0665395	0.32395	0.434411	0.273743	0.110265	0.0787743	0.357292	0.0510888	0.226328	0.288732	0.492334	0.0751809	0.34662	0.136918	0.191526	0.100822	0.221104	0.157729	0.280632	0.0442613	0.0402199
Bacteria	Firmicutes	Clostridia	Lachnospirales	Lachnospiraceae	Lachnospiraceae NK4A136 group	NA	GATGAACGCTGGCGGCGTGCCTAACACATGCAAGTCGAACGGAGTTACGATGAAACCTAGTGATTCGTAACTTAGTGGCGGACGGGTGAGTAACGCGTGGATAACCTGCCTTACACTGGGGGATAACACTTAGAAATAGGTGCTAATACCGCATAAGCGCACAGAGCCGCATGGCTCAGTGTGAAAAACTCCGGTGGTGTAAGATGGATCCGCGTCTGATTAGCTGGTTGGCGGGGTAGAAGCCCACCAAGGCGACGATCAGTAGCCGGCCTGAGAGGGTGAACGGCCACATTGGGACTGAGACACGGCCCAAACTCCTACGGGAGGCAGCAGTGGGGAATATTGCACAATGGGGGAAACCCTGATGCAGCAACGCCGCGTGAGTGAAGAAGTCATTCG…	ASV00066	0	0	0.157719	0	0	0.0619374	0.139978	0	0.218356	0.111149	0	0.0635824	0.150598	0.144312	0.0903051	0	0.0975004	0.125726	0	0.0880141	0	0.161975	0.207923	0.178845	0.155373	0.480523	0.15584	0.182004	0.123004	0.205672	0	0.206747	0	0.497884	0.234522	0.191032	0.131721	0	0	0	0.241319
Bacteria	Firmicutes	Clostridia	Oscillospirales	Ruminococcaceae	NA	NA	GACGAACGCTGGCGGCGCGCCTAACACATGCAAGTCGAACGGGGATATGCTGGACAAGGCTTCGGCCGAGGAAGGCATATTCGAGTGGCGGACGGGTGAGTAACGCGTGAGCAACCTGCCTTTCAGAGGGGGATAACGATTGGAAACGATCGCTAATACCGCATAACATTGCAGAGCCGCATGGTTTTGCAATCAAAGGAGCAATCCGCTGAGAGATGGGCTCGCGTCCAATTAGGTAGATGGCGGGGTAGAGGCCCACCATGCCGACGATTGGTAGCCGGACTGAGAGGTTGAACGGCCACATTGGGACTGAGACACGGCCCAGACTCCTACGGGAGGCAGCAGTGGGGAATATTGGGCAATGGGGGAAACCCTGACCCAGCGACGCCGCGTGAGGGA…	ASV00067	0.111035	0.12184	0.113558	0.021694	0.0954464	0.0206458	0	0.0297929	0.587056	0.0493995	0.145552	0.248274	0.127429	0.0888075	0.0193511	0.113951	0.0620457	0.0856004	0	0.0360058	0	0.118198	0.0631196	0.182495	0	0.0708968	0.0456118	0.0830193	0	0.189851	0.206311	0.150362	0.324957	0.38586	0.371326	0.0955161	0.188173	0.193576	0.142475	0.306425	0.127363
Bacteria	Firmicutes	Clostridia	Clostridia vadinBB60 group	NA	NA	NA	GACGAACGCTGGCGGCATGCCTAACACATGCAAGTCGAACGGGGATAGAAATATCCTAGTGGCGAACGGGTGAGTAACACGTGAGCAACCTGCCTACTACAACGGGATAACACAAAGAAATTTGTGCTAATACGGTATAAGACCACGGTACCGAATGGTACAGGGGTAAAAGCGATTTAGCGGTAGTAGATGGGCTCGCGTCCCATTAGTTAGTTGGTGAGGTAACGGCCCACCAAGACCGCGATGGGTAGCCGACCTGAGAGGGTGATCGGCCACACTGGGACTGAGACACGGCCCAGACTCCTACGGGAGGCAGCAGTGGGGAATATTGGGCAATGGAGGAAACTCTTACCCAGCAATGCCGCGTGAGTGAAGAAGGTCTTCGGATTGTAAAGCTCT…	ASV00068	0.0522517	0.0837648	0.113558	1.11569	0.520978	1.13552	0.657895	0.0993098	0.0393757	0.163636	0.160107	0.0302773	0	0.230344	0	0.061859	0.0413638	0	0	0.888142	2.20024	0	0.0482679	0	0.0701684	0.0905904	0.0874226	0.692892	0.159906	0.130522	0.0515778	0.140964	0.0216638	0.0435648	0	0	0.178765	0	0.172697	0	0.117308
Bacteria	Firmicutes	Clostridia	Clostridiales	Clostridiaceae	Clostridium sensu stricto 1	NA	ACCCCAATCGCTGACCCTACCTTAGGACGCTTCCTCCCTTGCGGGTTAGATCACGTACGTTGGGTATTGCCAACTCTCATGGTGTGACGGGCGGTGTGTACAAGGCCCGGGAACGTATTCACCGCGACATGCTGATTCGCGATTACTAGCAACTCCAGCTTCATGTAGGCGAGTTTCAGCCTACAATCCGAACTGAGACAAGTTTTTGAGTTTTGCTCCACCTCACGGTCTTGCTTCTCTTTGTACTTGCCATTGTAGCACGTGTGTAGCCCTAGACATAAGGGGCATGATGATTTGACGTCATCCCCACCTTCCTCCCGGTTAACCCGGGCAGTCTCGCTAGAGTGCTCAACTAAATGGTAGCAACTAACAATAAGGGTTGCGCTCGTTGCGGGACTT…	ASV00069	0.120832	0.0647274	0.123021	0.0743794	0.159077	0.1982	0	0	0	0.104974	0.343503	0.16047	0.0666107	0	0	0.0683705	0	0	0	0	0	0.328328	0.62377	0	0.947273	0.413565	0.482725	0	0	0.170075	0.182867	0.568556	0	0.155589	0	0.4935	0.258738	0	0	0	0
Bacteria	Firmicutes	Clostridia	Lachnospirales	Lachnospiraceae	Lachnospiraceae NK4A136 group	NA	GATGAACGCTGGCGGCGTGCCTAACACATGCAAGTCGAACGGAGTTACGATGAAACCTAGTGATTCGTAACTTAGTGGCGGACGGGTGAGTAACGCGTGGATAACCTGCCTTGCACTGGGGGATAACACTTAGAAATAGGTGCTAATACCGCATAAGCGCACAGAGCCGCATGGCTCAGTGTGAAAAACTCCGGTGGTGTAAGATGGATCCGCGTCTGATTAGCTGGTTGGCGGGGTAGAAGCCCACCAAGGCGACGATCAGTAGCCGGCCTGAGAGGGTGAACGGCCACATTGGGACTGAGACACGGCCCAAACTCCTACGGGAGGCAGCAGTGGGGAATATTGCACAATGGGGGAAACCCTGATGCAGCAACGCCGCGTGAGTGAAGAAGTCATTCG…	ASV00070	0	0.12184	0	0	0.123285	0.0578082	0	0	0.171821	0.0833616	0.142641	0.0726656	0.185351	0	0.154809	0.0716262	0	0	0.0568848	0	0.124207	0.118198	0	0.208044	0.0902165	0.425381	0.224258	0.207548	0.159906	0.268955	0.271956	0	0.205806	0.572567	0.234522	0.1645	0.131721	0.466017	0.138157	0.316639	0.294946
Bacteria	Proteobacteria	Gammaproteobacteria	Burkholderiales	Sutterellaceae	Parasutterella	NA	ACATTAGTCACGGTGCTCACCGTGGTCGCCGCCCTCCTTGCGGTTAGGCTAACGACTTCTGGTAAACACCACTCCCATTGTTTGACGGGCGGTGTGTACAAGACCCGGGAACGTATTCACCGCGGCATGCTGATCCGCGATTACTAGCGATTCCGACTTCATGCAGTCGAGTTGCAGACTGCAATCCGGACTACGATCGGTTTTCTGGGATTGGCTCCGTCTCACGACTTCGCTGCCCTCTGTTCCGACCATTGTATGACGTGTGAAGCCCTACCCATAAGGGCCATGAGGACTTGACGTCATCCCCACCTTCCTCCGGTTTGTCACCGGCAGTCTCACTAGAGTGCCCTTTCGTAGCAACTAGTGACAAGGGTTGCGCTCGTTGCGGGACTTAACCCA…	ASV00071	0.169818	0.296984	0.321746	0.409087	0.202824	0	0.181971	0.158896	0	0.574269	0.206684	0.19983	0.165079	0.488441	0.525705	0.113951	0	0	0.103104	0.160026	0	0	0.560651	0	0	0.252078	0.281273	0	0.135305	0.201717	0.229756	0	0	0	0	0.419209	0	0.322627	0.211553	0.156617	0.207803
Bacteria	Firmicutes	Clostridia	Lachnospirales	Lachnospiraceae	Lachnospiraceae NK4A136 group	NA	ACCCCAGTCATCCGACCTGCCTTCGGCTGCTCCCTCCTTCTCAGGTTGGGTCACAGACTTCGGGCATTTCCGACTCCCATGGTGTGACGGGCGGTGTGTACAAGACCCGGGAACGTATTCACCGCGGCATTCTGATCCGCGATTACTAGCGATTCCAGCTTCATGTAGTCGAGTTGCAGACTACAATCCGAACTGAGACGTTATTTCTGGGATTCGCTTACCTTCACAGGCTCGCTTCCCTTTGTTTACGCCATTGTAGCACGTGTGTAGCCCAAATCATAAGGGGCATGATGATTTGACGTCATCCCCACCTTCCTCCGGGTTGTCCCCGGCAGTCTCCCTAGAGTGCCCGACCTTGCTCGCTGGCTACTAAGGATAGGGGTTGCGCTCGTTGCGGGA…	ASV00072	0	0.0571124	0.0599331	0	0	0	0	0.0893788	0.246993	0.277872	0.189218	0.18772	0.0955718	0.102684	0	0	0.0975004	0	0	0	0.363749	0.183864	0	0.197095	0	0	0.110228	0.191583	0	0	0.206311	0.211446	0.194974	0.49166	0.613665	0	0.169356	0	0.129522	0.42559	0.147473
Bacteria	Firmicutes	Clostridia	Oscillospirales	Oscillospiraceae	Colidextribacter	NA	ACCCCAATTATCGAACCCACCTTCGGCCGCGCCCCCCTTGCGGTTAAGCTACGGACTTCGGGTGTTCCCGACTCTCATGGTGTGACGGGCGGTGTGTACAAGGCCCGGGAACGTATTCACCGCGGCATGCTGATCCGCGATTACTAGCGATTCCAACTTCACGCAGGCGGGTTGCAGCCTGCGATCCGAACTGGGATGGCTTTTAGGGATTTGCTCCACCTCGCGGTTTTGCTTCCCTCTGTTAACCACCATTGTAGTACGTGTGTGGCCCAGGACATAAGGGGCATGATGATTTGACGTCGTCCCCACCTTCCTCCGTTTTGTCAACGGCAGTCTCGCTAGAGTGCTCTTGCGTAGCAACTAACAATAAGGGTTGCGCTCGTTGCGGGACTTAACCCA…	ASV00073	0.0783776	0.0533049	0.0599331	0.0495863	0.0755617	0.0289041	0.00933184	0.0744823	0.0966495	0.330359	0.0698649	0.405716	0.0839874	0.00555047	0.0935303	0	0.0827276	0.216676	0.0924379	0.0280045	0.0443597	0.122576	0.0297033	0.408789	0.0250601	0.0315097	0.174845	0.063861	0	0.087015	0.0984667	0.023494	0.254549	0.236495	0.0742652	0.122048	0.0329303	0.157729	0.142475	0.616254	0.0670331
Bacteria	Firmicutes	Clostridia	Lachnospirales	Lachnospiraceae	Lachnospiraceae NK4A136 group	NA	GATGAACGCTGGCGGCGTGCCTAACACATGCAAGTCGAACGGAGTTACGATGAAACCTAGTGATTCGTAACTTAGTGGCGGACGGGTGAGTAACGCGTGGATAACCTGCCTTACACTGGGGGATAACACTTAGAAATAGGTGCTAATACCGCATAAGCGCACGGAGCCGCATGGCTTAGTGTGAAAAACTCCGGTGGTGTAAGATGGATCCGCGTCTGATTAGCTGGTTGGCGGGGTAGAAGCCCACCAAGGCGACGATCAGTAGCCGGCCTGAGAGGGTGAACGGCCACATTGGGACTGAGACACGGCCCAAACTCCTACGGGAGGCAGCAGTGGGGAATATTGCACAATGGGGGAAACCCTGATGCAGCAACGCCGCGTGAGTGAAGAAGTCATTCG…	ASV00074	0	0.0723424	0.0725506	0.0185948	0.059654	0.0578082	0.0419933	0	0.214777	0.0864491	0.0844201	0.0575269	0.147702	0.0638304	0.122557	0.0520918	0.0472729	0.0615253	0	0	0.0798474	0.0963096	0.141091	0.189795	0.0701684	0.460829	0.209054	0.194776	0.110704	0.292687	0.159422	0.0986749	0.0704073	0.49166	0.281426	0.143274	0.0799737	0.129051	0.0993006	0.132784	0.224561
Bacteria	Bacteroidota	Bacteroidia	Bacteroidales	Muribaculaceae	NA	NA	GCCCCAGTCACCGGTTTTGCTCTAGGGCGCGCCTCGCGGCGACGCACTTCAAGCACCCCCGGCTCCCATGGCTTGACGGGCGGTGTGTACAAGGCCCGGGAACGTATTCACCGCGCCATGGCTGATGCGCGATTACTAGCGAATCCAGCTTCACGGAGTCGGGTTGCAGACTCCGATCCGAACTGAGAACGGCTTTCGGGTTCCGCTCGGCGTCGCCGCCTGGCTTCCCGCTGTACCGCCCATTGTAACACGTGTGTCGCCCCGGACGTAAGGGCCGTGCTGATTTGACGTCATCCCCGCCTTCCTCTCGCCTTGCGGCGGCAGTCCCGGCAGAGTCCTCGGCATTGCCCGTTAGCAACTGCCGGCGGGGGTTGCGCTCGTTATGGCACTTAAGCCGAC…	ASV00075	0	0	0	0	0	0	0	0	0	0	0	0	0	0	0.270915	0	0	0	0	0	0	0	0	0	0.977346	0.401749	0	0	0	0	0.858067	0	0	0	0	2.13319	0	0	0	0	0
Bacteria	Firmicutes	Clostridia	Clostridiales	Clostridiaceae	Clostridium sensu stricto 1	NA	GACGAACGCTGGCGGCGTGCCTAACACATGCAAGTCGAGCGAGTGGAGTTCTTCGGAACAAAGCTAGCGGCGGACGGGTGAGTAACACGTGGGCAACCTGCCTCATAGAGGGGAATAGCCTTCCGAAAGGGAGATTAATACCGCATAAGATTGTAGCTTCGCATGAAGTAGCAATTAAAGGAGCAATCCGCTATGAGATGGGCCCGCGGCGCATTAGCTAGTTGGTGAGGTAACGGCTCACCAAGGCGACGATGCGTAGCCGACCTGAGAGGGTGATCGGCCACATTGGGACTGAGACACGGCCCAGACTCCTACGGGAGGCAGCAGTGGGGAATATTGCACAATGGGGGAAACCCTGATGCAGCAACGCCGCGTGAGTGATGACGGCCTTCGGGTTGT…	ASV00076	0.097972	0.16753	0.170336	0.127065	0.14317	0.165166	0	0	0	0.117324	0.352236	0.13322	0	0	0	0.139997	0	0	0	0	0	0.253907	0.497531	0	0.902165	0.326913	0.395302	0	0	0.18194	0.182867	0.51217	0.113735	0.161812	0.0390869	0.472274	0.239921	0	0	0	0
Bacteria	Firmicutes	Clostridia	Lachnospirales	Lachnospiraceae	Blautia	NA	GATGAACGCTGGCGGCGTGCCTAACACATGCAAGTCGAACGGGTGTACGGGATGGAAGGCTCCGGCCGGAAGCCCCGTGCATGAGTGGCGGACGGGTGAGTAACGCGTGGGCAACCTGCCCTGTACAGGGGGACAACACTTAGAAATAGGTGCTAATACCGCATAACGGGGGGAGCCGCATGGCTTTCCCCTGAAAACTCCGGTGGTACAGGATGGGCCCGCGTCTGATTAGCTGGTTGGCAGGGTAACGGCCTACCAAGGCGACGATCAGTAGCCGGCCTGAGAGGGCGGACGGCCACACTGGGACTGAGACACGGCCCAGACTCCTACGGGAGGCAGCAGTGGGGGATATTGCACAATGGGGGGAACCCTGATGCAGCGACGCCGCGTGGGTGAAGG…	ASV00077	0.437608	0.25891	0.261813	0.154957	0.107377	0	0.447928	0.45186	0	0.0123499	0.395901	1.1899	0.489444	0.124886	0.0645036	0.293016	0.109319	0.184576	0	0.104017	0.288338	0.0393994	0	0	0.170409	0	0	0.632224	0.086103	0	0	0	0.714905	0.354742	0	0.0159193	0.155243	0.0573559	0.254728	0.0510708	0
Bacteria	Firmicutes	Bacilli	Erysipelotrichales	Erysipelatoclostridiaceae	Erysipelatoclostridium	NA	GATGAACGCTGGCGGCGTGCCTAATACATGCAAGTCGAACGCGGGCACTTGTGCCCGAGTGGCGAACGGGTGAGTAATACATAAGTAACCTGGCCTTTACAGGGGGATAACTGCTGGAAACGGCAGCTAAGACCGCATAGGTAGGGACACTGCATGGTGACCGTATTAAAAGTGCTGCAAGGCACTGGTAGAGGATGGACTTATGGCGCATTAGCTGGTTGGTGAGGTAACGGCTCACCAAGGCGACGATGCGTAGCCGACCTGAGAGGGTGACCGGCCACACTGGGACTGAGACACGGCCCAGACTCCTACGGGAGGCAGCAGTAGGGAATTTTCGGCAATGGGGGGAACCCTGACCGAGCAACGCCGCGTGAAGGAAGAAGGAATTCGTTCTGTAAA…	ASV00078	1.31936	0.475937	0.283894	0.0495863	0.0437463	0.0165166	0.0979843	0.0446894	0.0894903	0.160548	0.407545	0.139276	0.234585	0.0610551	0.167709	0.113951	0.280683	0.856004	0.0177765	0.056009	0.0842834	0.262663	0.430698	0.266443	0.0350842	0.110284	0.368695	0.0574749	0.174666	0.316418	0.440756	0.0704821	0.249133	0.124471	0.168074	0.0955161	0.188173	0.0645254	0.284949	0.0306425	0.0435715
Bacteria	Firmicutes	Clostridia	Oscillospirales	Ruminococcaceae	NA	NA	ACCCCAGTCACCAATCCCACCTTCGGCAGCGCCCTCCTTGCGGTCAGGCTACTGACTTCGGGTGTTACCGGCTCCCATGGTGTGACGGGCGGTGTGTACAAGGCCCGGGAACGTATTCACCGCGGCATGCTGATCCGCGATTACTAGCAATTCCGACTTCATGCAGGCGGGTTGCAGCCTGCAATCTGAACTGGGACGCATTTTAGGGGTTTGCTCCACATCGCTGTCTTGCTTCCCTCTGTTGTGCGCCATTGTAGTACGTGTGTGGCCCAGGTCGTAAGGGGCATGATGATTTGACGTCATCCCCACCTTCCTCCGTTTTGTCAACGGCAGTCTATCTAGAGTGCTCTTGCGTAGCAACTAAATACAAGGGTTGCGCTCGTTGCGGGACTTAACCCA…	ASV00079	0.0587832	0.0418824	0.119866	0.105371	0.0278385	0.0908415	0	0	0.286369	0.157461	0.227061	0.139276	0.0347534	0.183165	0.0129007	0.208367	0.260001	0.0374502	0.0639954	0	0.0709755	0	0	0	0.195469	0	0	0.197969	0.108244	0.00791045	0.182867	0	0.194974	0.149365	0.250156	0.228177	0	0.501864	0	0.170236	0.0770881
Bacteria	Proteobacteria	Gammaproteobacteria	Burkholderiales	Sutterellaceae	Parasutterella	NA	ATTGAACGCTGGCGGAACGCTTTACACATGCAAGTCGAACGGTAACGCGGAGAGAAGCTTGCTTCTCTCCGGCGACGAGTGGCGAACGGGTGAGTAATACATCGGAACGTGTCCGCTCGTGGGGGACAACCAGCCGAAAGGTTGGCTAATACCGCATGAGTTCTACGGAAGAAAGAGGGGGACCCGCAAGGGCCTCTCGCGAGCGGAGCGGCCGATGACTGATTAGCCGGTTGGTGAGGTAACGGCTCACCAAAGCAACGATCAGTAGCTGGTCTGAGAGGACGACCAGCCACACTGGGACTGAGACACGGCCCAGACTCCTACGGGAGGCAGCAGTGGGGAATTTTGGACAATGGGCGCAAGCCTGATCCAGCTATTCCGCGTGTGGGATGAAGGCCC…	ASV00080	0	0.262717	0.299666	0.415285	0.190893	0	0.144644	0	0.082331	0.561919	0.22415	0.172581	0.133221	0.607776	0.419274	0	0.121137	0	0	0.136022	0	0.135709	0.412134	0.145996	0	0.216629	0.235661	0.102178	0.184506	0.197761	0.225067	0	0.205806	0	0	0.413903	0	0.329796	0.228823	0.177045	0.201099
Bacteria	Firmicutes	Clostridia	Oscillospirales	Oscillospiraceae	NA	NA	ACCCCAATTATCGAACCCACCTTCGGCCGCGCCCCCCTTGCGGTTAGGCTACGGACTTCGGGTGTTCCCGACTCTCATGGTGTGACGGGCGGTGTGTACAAGGCCCGGGAACGTATTCACCGCGGCATGCTGATCCGCGATTACTAGCGATTCCAACTTCACGCAGGCGGGTTGCAGCCTGCGATCCGAACTGGGACGGCTTTTTGAGATTTGCTCCACCTCGCGGTCTTGCCTCTCTTTGTTGGCCGCCATTGTAGTACGTGTGTGGCCCAGGACGTAAGGGGCATGATGATTTGACGTCGTCCCCACCTTCCTCCGTTTTGTCAACGGCAGTCTCGTTAGAGTGCTCTTGCGTAGCAACTAACAATAAGGGTTGCGCTCGTTGCGGGACTTAACCCA…	ASV00081	0.156755	0.129455	0.173491	0.0588837	0.0556771	0.111487	0.130646	0.139034	0.293528	0.120411	0.0669539	0.136248	0.254858	0.0749313	0.151584	0.061859	0.124091	0.243426	0.0284424	0.12802	0.0399237	0.0875542	0	0.197095	0.0300722	0.0590807	0	0.063861	0	0.0435075	0.103156	0.0328916	0.395364	0.168036	0.0898999	0.0583709	0.0799737	0.0788644	0.112253	0.211093	0.127363
Bacteria	Firmicutes	Clostridia	Oscillospirales	Oscillospiraceae	NA	NA	ACCCCAATTATCGAACCCACCTTCGGCCGCGCCCTCCTTGCGGTTAGGCTACGGACTTCGGGTGTTCCCGACTCTCATGGTGTGACGGGCGGTGTGTACAAGGCCCGGGAACGTATTCACCGCGGCATGCTGATCCGCGATTACTAGCGATTCCGACTTCATGCAGTCGAGTTGCAGACTGCAATCTGAACTGGGACGGCTTTTAGGGGTTCGCTCCACTTCACAGCTTTGCATCCCTCTGTTGGCCGCCATTGTATTACGTGTGTAGCCCAGGACATAAGGGGCATGATGATTTGACGTCGTCCCCACCTTCCTCCGTTTTGTCAACGGCAGTCTCGCTAGAGTGCTCTTGCGTAGCAACTAACAATAAGGGTTGCGCTCGTTGCGGGACTTAACCCA…	ASV00082	0	0.12184	0.0315438	0.105371	0	0.0495499	0	0.0248274	0.125286	0.142024	0.25326	0.139276	0.107156	0.0666056	0.206412	0	0	0.192601	0.241761	0.0720115	0.0931553	0.179486	0.103962	0.200745	0.115277	0.224507	0.0722186	0	0.0787227	0.399478	0.473578	0.173856	0.20039	0.796614	0.257974	0.116742	0.17406	0.27961	0.185649	0.766062	0.160879
Bacteria	Firmicutes	Clostridia	Oscillospirales	Oscillospiraceae	NA	NA	ACCCCAATTATCGAACCCACCTTCGGCCGCGCCCCCCTTGCGGTTAGGCTACGGACTTCGGGTGTTCCCGACTCTCATGGTGTGACGGGCGGTGTGTACAAGGCCCGGGAACGTATTCACCGCGGCATGCTGATCCGCGATTACTAGCGATTCCAACTTCACGCAGGCGGGTTGCAGCCTGCGATCCGAACTGGGACGGCTTTTTGAGATTTGCTCCACCTCGCGGCTTTGCCTCTCTTTGTTGGCCGCCATTGTAGTACGTGTGTGGCCCAGGACGTAAGGGGCATGATGATTTGACGTCGTCCCCACCTTCCTCCGTTTTGTCAACGGCAGTCTCGCTAGAGTGCTCTTGCGTAGCAACTAACAATAGGGGTTGCGCTCGTTGCGGGACTTAACCCA…	ASV00083	0	0.110417	0.0788594	0.0464871	0	0	0.0653229	0.0496549	0.558419	0.163636	0.154285	0.045416	0.191144	0.202592	0.0290266	0.126974	0.218637	0.0133751	0.0177765	0.220035	0.23067	0.100687	0.137378	0.102197	0.0701684	0.0236323	0.190049	0.127722	0.519078	0.197761	0.248511	0.19735	0	0.143142	0.390869	0	0.070565	0.100373	0	0.204283	0.110605
Bacteria	Firmicutes	Clostridia	Oscillospirales	Oscillospiraceae	Colidextribacter	NA	GATGAACGCTGGCGGCGTGCTTAACACATGCAAGTCGAACGGGGCACCCCTGAAGGAGTTTTCGGACAACTGATGGGACTGCTTAGTGGCGGACGGGTGAGTAACGCGTGAGTAACCTGCCTTGGAGTGGGGAATAACAGCTGGAAACAGCTGCTAATACCGCATAATGCAGTTGGGTCGCATGGCTCTGACTGCCAAAGATTTATCGCTCTGAGATGGACTCGCGTCTGATTAGCTAGTTGGCGGGGTAACGGCCCACCAAGGCGACGATCAGTAGCCGGACTGAGAGGTTGGCCGGCCACATTGGGACTGAGACACGGCCCAGACTCCTACGGGAGGCAGCAGTGGGGAATATTGGGCAATGGGCGCAAGCCTGACCCAGCAACGCCGCGTGAAGGA…	ASV00084	0.0718461	0.0533049	0.0378525	0.065082	0.0556771	0.0495499	0.0419933	0.0347584	0.082331	0.287135	0.0436656	0.348189	0.0810913	0	0.0548281	0	0.10341	0.246101	0.0746614	0.0280045	0.0487956	0.0919319	0	0.36134	0.0501203	0.0196936	0.121631	0.0383166	0	0.0593284	0.0750223	0	0.281629	0.205377	0.0703565	0.180419	0	0.207915	0.142475	0.582207	0.0703848
Bacteria	Firmicutes	Clostridia	Clostridiales	Clostridiaceae	Clostridium sensu stricto 1	NA	GACGAACGCTGGCGGCGTGCCTAACACATGCAAGTCGAGCGAGTGGAGTTCTTCGGAACAAAGCTAGCGGCGGACGGGTGAGTAACACGTGGGCAACCTGCCTCATAGAGGGGAATAGCCTTCCGAAAGGGAGATTAATACCGCATAAGATTGTAGCTTCGCATGAAGTAGCAATTAAAGGAGTAATCCGCTATGAGATGGGCCCGCGGCGCATTAGCTAGTTGGTGAGGTAACGGCTCACCAAGGCGACGATGCGTAGCCGACCTGAGAGGGTGATCGGCCACATTGGGACTGAGACACGGCCCAGACTCCTACGGGAGGCAGCAGTGGGGAATATTGCACAATGGGGGAAACCCTGATGCAGCAACGCCGCGTGAGTGATGACGGCCTTCGGGTTGT…	ASV00085	0.137161	0	0.135638	0.0619828	0.171008	0.140391	0	0	0	0.114236	0.314392	0.154414	0	0	0.0838547	0.0651148	0	0	0	0	0	0.26704	0.556938	0.0510986	0.74178	0.322975	0.326884	0	0	0.217537	0.1688	0.606146	0	0.0809061	0	0.429822	0.183469	0	0	0	0
Bacteria	Firmicutes	Clostridia	Lachnospirales	Lachnospiraceae	Lachnospiraceae NK4A136 group	NA	ACCCCAGTCATCAGACCTGCCTTCGGCTGCTCCTCCCTTGCGGTTAGGTCACAGACTTCGGGCATTTCCGACTCCCATGGTGTGACGGGCGGTGTGTACAAGACCCGGGAACGTATTCACCGCGGCATTCTGATCCGCGATTACTAGCGATTCCAGCTTCATGTAGCCGGGTTGCAGACTACAATCCGAACTGGGACGTTATTTCTGGGATTTGCTTAACGTCGCCGTCTCGCTTCCCTTTGTTTACGCCATTGTAGCACGTGTGTAGCCCAGATCATAAGGGGCATGATGATTTGACGTCATCCCCACCTTCCTCCGGGTTATCCCCGGCAGTCTCCCTAGAGTGCCCGGCTCTACCTGCTGGCTACTAAGGATAGGGGTTGCGCTCGTTGCGGGACT…	ASV00086	0	0	0	0	0	0	0	0	0.264891	0	0	0	0	0.0138762	0	0	0	0	0	0	0	0.122576	0.107675	0.160596	0	0.2442	0.125432	0	0.0467416	0.0830598	0.103156	0.413495	0.0812392	0.323625	0.164165	0	0	0	0	0.119165	0.0804397
Bacteria	Firmicutes	Clostridia	Lachnospirales	Lachnospiraceae	NA	NA	ACCCCAGTCACCGGGCCTGCCTTAGGCGGCTCCGCCCTCTCGGTTCGGCCACCGGCTTCGGGCATTCCAGGCTCCCATGGTGTGACGGGCGGTGTGTACAAGACCCGGGAACGTATTCACCGCGGCGTTCTGATCCGCGATTACTAGCGATTCCGGCTTCATGCAGCCGAGTTGCAGGCTGCAATCCGAACTGGGGGGCCGTTTTTGGGGTCCGCTCGCGCTCGCGCGTCCGCTTCCCTCTGTCGGCCCCATTGTAGCACGTGTGTAGCCCCAGCCGTAAGGGGCATGATGATTTGACGTCGTCCCCGCCTTCCTCCGGGTTGTCCCCGGCAGTCCCCCCAGAGTGCCCGCCTCTACGCTGGCTACTGGGGGCAGGGGTTGCGCTCGTTGCGGGACTTG…	ASV00087	0.457203	0.0913798	0.208189	0.10847	0.0795387	0.0743249	0.0513251	0.0993098	0	0.0864491	0.294015	0.393605	0.364911	0.0777065	0	0.0781377	0.0590912	0.0695503	0.0533295	0	0.212926	0.196997	0	0.131396	0.130313	0.157549	0.11783	0.0798263	0	0.130522	0.140667	0.0845785	0.205806	0.448096	0.128987	0.111435	0.0799737	0.107542	0.155427	0.200878	0.0770881
Bacteria	Firmicutes	Clostridia	Lachnospirales	Lachnospiraceae	Lachnospiraceae NK4A136 group	NA	ACCCCAGTCATCAGACCTGCCTTCGGCTGCTCCTCCCTTGCGGTTAGGTCACAGACTTCGGGCATTTCCGACTCCCATGGTGTGACGGGCGGTGTGTACAAGACCCGGGAACGTATTCACCGCGGCATTCTGATCCGCGATTACTAGCGATTCCAGCTTCATGTAGCCGGGTTGCAGACTACAATCCGAACTGGGACGTTATTTCTGGGATTTGCTTAACGTCGCCGTCTCGCTTCCCTTTGTTTACGCCATTGTAGCACGTGTGTAGCCCAGATCATAAGGGGCATGATGATTTGACGTCATCCCCACCTTCCTCCGGGTTATCCCCGGCAGTCTCCCTAGAGTGCCCAGCTCTACCTGCTGGCTACTAAGGATAGGGGTTGCGCTCGTTGCGGGACT…	ASV00088	0	0	0.0126175	0	0	0	0	0	0.150344	0	0.0553097	0	0.0318573	0	0	0	0	0	0	0	0	0	0.0371292	0.156946	0	0.311158	0.102626	0	0.0270609	0.0316418	0.178178	0.375905	0	0.29873	0.0859912	0	0	0	0	0.0817133	0.0301649
Bacteria	Firmicutes	Clostridia	Lachnospirales	Lachnospiraceae	NA	NA	ACCCCAGTCACCGGGCCTGCCTTAGGCGGCTCCGTCCTCTCGGTTCGGCCACCGGCTTCGGGCATTCCAGGCTCCCATGGTGTGACGGGCGGTGTGTACAAGACCCGGGAACGTATTCACCGCGGCGTTCTGATCCGCGATTACTAGCGATTCCGGCTTCATGCAGCCGAGTTGCAGGCTGCAATCCGAACTGGGGGGCCGTTTTTGGGGTCCGCTCGCGCTCGCGCGTCCGCTTCCCTCTGTCGGCCCCATTGTAGCACGTGTGTAGCCCCAGCCGTAAGGGGCATGATGATTTGACGTCGTCCCCGCCCTCCTCCGGGTTGTCCCCGGCAGTCCCCCCAGAGTGCCCGCCTCTACGCTGGCTACTGGGGGCAGGGGTTGCGCTCGTTGCGGGACTTG…	ASV00089	0.127364	0.0685349	0.189263	0.148759	0.1034	0	0	0.143999	0.0214777	0.0864491	0.101886	0.263413	0.35043	0.0777065	0.0580533	0.0879049	0.10341	0	0.0711061	0	0.190747	0.275796	0.0334163	0.135046	0.215517	0.204813	0.121631	0.063861	0	0.138433	0.140667	0.150362	0.17331	0.392084	0.109443	0	0.098791	0.150559	0.155427	0.207688	0.0569781
Bacteria	Proteobacteria	Gammaproteobacteria	Burkholderiales	Sutterellaceae	Parasutterella	NA	ATTGAACGCTGGCGGAACGCTTTACACATGCAAGTCGAACGGTAACGCGGAGAGAAGCTTGCTTCTCTCCGGCGACGAGTGGCGAACGGGTGAGTAATACATCGGAACGTGTCCGCTCGTGGGGGACAACCAGCCGAAAGGTTGGCTAATACCGCATGAGTTCTACGGAAGAAAGAGGGGGACCCGCAAGGGCCTCTCGCGAGCGGAGCGGCCGATGACTGATTAGCCGGTTGGTGAGGTAACGGCTCACCAAAGCAACGATCAGTAGCTGGTCTGAGAGGACGACCAGCCACACTGGGACTGAGACACGGCCCAGACTCCTACGGGAGGCAGCAGTGGGGAATTTTGGACAATGGGCGCAAGCCTGATCCAGCTATTCCGCGTGTGGGATGAAGGCCC…	ASV00090	0.127364	0.262717	0.255504	0.347104	0.131239	0	0.144644	0.143999	0.0787514	0.401371	0.192129	0.163498	0.162183	0.466239	0.425724	0	0	0	0	0	0	0	0.371292	0.135046	0	0.232384	0.163442	0	0.159906	0.201717	0.229756	0	0.151646	0	0	0.355532	0	0.293949	0.228823	0.119165	0.134066
Bacteria	Bacteroidota	Bacteroidia	Bacteroidales	Muribaculaceae	NA	NA	GCCCCAGTCACCGGTTTTGCTCTAGGGCGCGCCTCGCGGCGACGCACTTCAAGCACCCCCGGCTCCCATGGCTTGACGGGCGGTGTGTACAAGGCCCGGGAACGTATTCACCGCGCCATGGCTGATGCGCGATTACTAGCGAATCCAGCTTCACGGAGTCGGGTTGCAGACTCCGATCCGAACTGAGAACGGCTTTCGGGTTCCGCTCGGCGTCGCCGCCTGGCTTCCCGCTGTACCGCCCATTGTAACACGTGTGTCGCCCCGGACGTAAGGGCCGTGCTGATTTGACGTCATCCCCGCCTTCCTCTCGCCTTGCGGCGGCAGTCCCGGCAGAGTCCTCGGCATTGCCCGTTAGCAACTGCCGGCGGGGGTTGCGCTCGTTATGGCACTTAAGCCGAC…	ASV00091	0	0	0	1.60536	0.242593	1.30481	0	0	0	0.935503	0.311481	0	0	0	0.628911	0	0.641139	0	0	0	0	0	0	0	0	0	0.46372	0	0	0	0.351667	0	0	0	0	0.323693	0.475138	0.351305	0	0	0
Bacteria	Firmicutes	Clostridia	Oscillospirales	Oscillospiraceae	NA	NA	GATGAACGCTGGCGGCGTGCTTAACACATGCAAGTCGAACGAGAACCAATGGAATGAGGATTCGTCCAAAGGAAGTTGGGGAAAGTGGCGGACGGGTGAGTAACGCGTGAGCAATCTGCCTTGGAGTGGGGAATAACGGTTGGAAACAGCCGCTAATACCGCATGATACAGCTATCCCGCATGGGGTTGGCTGTCAAAGATTTATCGCTCTGAGATGAGCTCGCGTCTGATTAGCTTGTTGGCGGGGTAACGGCCCACCAAGGCGACGATCAGTAGCCGGACTGAGAGGTTGGCCGGCCACATTGGGACTGAGACACGGCCCAGACTCCTACGGGAGGCAGCAGTGGGGAATATTGGGCAATGGGCGCAAGCCTGACCCAGCAACGCCGCGTGAAGGAA…	ASV00092	0.120832	0.140877	0.0977856	0.0402888	0.0437463	0.115616	0.116648	0.134068	0.229095	0.114236	0.072776	0.115054	0.19404	0.0638304	0.154809	0.0455803	0.112273	0.211326	0.035553	0.144023	0.0177439	0.105065	0.044555	0.186145	0.0300722	0.0236323	0	0.0766332	0	0.0237314	0.107845	0.0516869	0.259965	0.186706	0.0586304	0.0742903	0.056452	0.107542	0.107935	0.231521	0.097198
Bacteria	Firmicutes	Clostridia	Lachnospirales	Lachnospiraceae	Lachnospiraceae NK4A136 group	NA	GATGAACGCTGGCGGCGTGCTTAACACATGCAAGTCGAACGGAGATATCATTTTCGAAGCGATTAGTTTACTAAGAGCGGAGATGTTGCTATCTTAGTGGCGGACGGGTGAGTAACGCGTGGGTAACCTGCCTTGCACTGGGGGATAACACTTAGAAATAGGTGCTAATACCGCATAACAGTAGGAGACGCATGTCTTTTACTTGAAAACTCCGGTGGTGTAAGATGGACCCGCGTCTGATTAGCTTGTTGGCGGGGTAACGGCCCACCAAGGCAACGATCAGTAGCCGGCCTGAGAGGGTGAACGGCCACATTGGGACTGAGACACGGCCCAAACTCCTACGGGAGGCAGCAGTGGGGAATATTGGACAATGGGGGGAACCCTGATCCAGCGACGCCG…	ASV00093	0	0	0	0	0	0.0536791	0	0	0.250573	0.299484	0.0553097	0.0847766	0.0724029	0.105459	0	0	0.0709094	0.0829254	0	0	0.243978	0.118198	0.100249	0.200745	0	0	0	0.130915	0	0	0.173489	0.0657833	0.238302	0.460543	0.476861	0	0.216399	0	0.142475	0.388138	0.124011
Bacteria	Firmicutes	Clostridia	Lachnospirales	Lachnospiraceae	Lachnospiraceae NK4A136 group	NA	GATGAACGCTGGCGGCGTGCTTAACACATGCAAGTCGAACGGAACTGTCATTTTTGAAGCAATTAGCTTGCTAAGGGTGGAAATGTTGGCAGTTTAGTGGCGGACGGGTGAGTAACGCGTGGGTAACCTGCCTTACACAGGGGGATAACACCTGGAAACAGGTGCTAATACCGCATAACAGGAAGAGGCGCATGCCACTTTCTTGAAAACTCCGGTGGTGTAAGATGGACCCGCGTCTGATTAGCTAGTTGGCGGGGTAACGGCCCACCAAGGCGACGATCAGTAGCCGGCCTGAGAGGGTGGACGGCCACATTGGGACTGAGACACGGCCCAAACTCCTACGGGAGGCAGCAGTGGGGAATATTGGACAATGGGGGGAACCCTGATCCAGCGACGCCG…	ASV00094	0	0	0	0	0.0397693	0	0	0	0.189719	0	0.0523987	0	0	0	0	0	0	0	0	0	0	0	0.0965358	0.135046	0	0.248139	0.114029	0	0.0492017	0	0.187556	0.446387	0	0.255166	0.128987	0	0.112904	0	0	0.119165	0
Bacteria	Firmicutes	Clostridia	Oscillospirales	Ruminococcaceae	NA	NA	GACGAACGCTGGCGGCGCGCCTAACACATGCAAGTCGAACGGGACTATGCTGGAAGAAGTTTTCGGATGGATTTTGGTATAGTTTAGTGGCGGACGGGTGAGTAACACGTGAGCAACCTGCCTTCGAGAGGGGAATAACGGCTGGAAACGGTCGCTAATACCGCATAATATACAGGAGGGACATCCCTTTTGTATCAAAGATTTATCGCTCGAAGATGGGCTCGCGTCCGATTAGGTAGTTGGTGAGGTAACGGCCCACCAAGCCGACGATCGGTAGCCGGACTGAGAGGTTGAACGGCCACATTGGGACTGAGACACGGCCCAGACTCCTACGGGAGGCAGCAGTGGGGGATATTGCACAATGGGGGAAACCCTGATGCAGCGACGCCGCGTGTGGGA…	ASV00095	0.0522517	0	0.0883225	0.0743794	0	0.0619374	0.0793206	0	0.232675	0.175986	0.186306	0.0968875	0	0.208143	0	0.185577	0.206819	0	0.0675508	0.0200032	0.0842834	0.0218885	0.0185646	0.0218994	0	0.0472646	0	0.236286	0.0959433	0	0.276645	0	0.216638	0.168036	0.222795	0.201645	0.056452	0.344135	0	0.160022	0.0603298
Bacteria	Firmicutes	Clostridia	Lachnospirales	Lachnospiraceae	Lachnospiraceae NK4A136 group	NA	ACCCCAGTCATCAGACCTGCCTTCGGCTGCTCCTCCCTTGCGGTTAGGTCACAGACTTCGGGCATTTCCGACTCCCATGGTGTGACGGGCGGTGTGTACAAGACCCGGGAACGTATTCACCGCGGCATTCTGATCCGCGATTACTAGCGATTCCAGCTTCATGTAGCCGGGTTGCAGACTACAATCCGAACTGGGACGTTATTTCTGGGATTTGCTTAACGTCGCCGTCTCGCTTCCCTTTGTTTACGCCATTGTAGCACGTGTGTAGCCCAGATCATAAGGGGCATGATGATTTGACGTCATCCCCACCTTCCTCCGGGTTATCCCCGGCAGTCTCCCTAGAGTGCCCAGCTCTACCTGCTGGCTACTAAGGATAGGGGTTGCGCTCGTTGCGGGACT…	ASV00096	0	0	0	0	0	0	0	0	0.175401	0	0	0	0	0	0	0	0	0	0	0	0	0	0	0.131396	0	0.311158	0	0	0	0	0.304778	0.446387	0	0.267613	0.0938086	0	0.164652	0	0	0	0
Bacteria	Bacteroidota	Bacteroidia	Bacteroidales	Muribaculaceae	NA	NA	GATGAACGCTAGCGGCAGGCTTAACACATGCAAGTCGAGGGGCATCGGGAGGAAAGCTTGCTTTCCTTGCCGGCGACCGGCGCACGGGTGAGTAACACGTATGCAACCTGCCCTCTTCAGGGGGACAACCTTCCGAAAGGGAGGCTAATCCCGCGTATATCGGTTTCGGGCATCCGAGATCGAGGAAAGATTCATCGGAAGAGGATGGGCATGCGGCGCATTAGCTTGACGGCGGGGTAACGGCCCACCGTGGCGACGATGCGTAGGGGTTCTGAGAGGAAGGTCCCCCACACTGGTACTGAGACACGGACCAGACTCCTACGGGAGGCAGCAGTGAGGAATATTGGTCAATGGGAGAGATCCTGAACCAGCCAAGCCGCGTGAGGGAAGACGGCCCTA…	ASV00097	0	0	0	0	0	0	0	0	0	0	0	0	0	0	0.264465	0	0	0	0	0	0	0	0	0	0.781877	0.311158	0	0	0	0	0.651756	0	0	0	0	1.92624	0	0	0	0	0
Bacteria	Firmicutes	Clostridia	Lachnospirales	Lachnospiraceae	Lachnospiraceae NK4A136 group	NA	ACCCCAGTCATCCGACCTGCCTTCGGCTGCTCCCTCCTTCTCAGGTTGGGTCACAGACTTCGGGCATTTCCGACTCCCATGGTGTGACGGGCGGTGTGTACAAGACCCGGGAACGTATTCACCGCGGCATTCTGATCCGCGATTACTAGCGATTCCAGCTTCATGTAGTCGAGTTGCAGACTACAATCCGAACTGAGACGTTATTTCTGGGATTCGCTTACCTTCACAGGCTCGCTTCCCTTTGTTTACGCCATTGTAGCACGTGTGTAGCCCAAATCATAAGGGGCATGATGATTTGACGTCATCCCCACCTTCCTCCGGGTTGTCCCCGGCAGTCTCCCTAGAGTGCCCGACCTTGCTCGCTGGCTACTAAGGATAGGGGTTGCGCTCGTTGCGGGA…	ASV00098	0	0.0418824	0	0.0681811	0	0	0	0.104275	0.239834	0.271697	0	0.0787211	0.0810913	0.083257	0.116107	0	0.0797731	0.0642003	0	0	0	0.109443	0.0668325	0	0	0	0.0646167	0.226707	0	0	0.196933	0.0657833	0.140815	0.541449	0.582395	0.106129	0.131721	0	0	0.200878	0.137418
Bacteria	Firmicutes	Clostridia	Oscillospirales	Oscillospiraceae	Oscillibacter	NA	ACCCCAATTATCGAACCCACCTTCGACCGCGCCCTCTCGTTAAAGTTAGGCTACGGGCTTCGGGTGTTCCCGACTCTCATGGTGTGACGGGCGGTGTGTACAAGGCCCGGGAACGTATTCACCGCGGCATGCTGATCCGCGATTACTAGCGATTCCGACTTCACGCAGGCGGGTTGCAGCCTGCGATCCGAACTGGGACGGCTTTTAGGGGTTCGCTCTGCCTCGCGGCTTTGCATCCCTCTGTTGACCGCCATTGTATTACGTGTGTAGCCCAGGACATAAGGGGCATGATGATTTGACGTCGTCCCCACCTTCCTCCGTTTTGTCAACGGCAGTCTCGCTAGAGTGCTCTTGCGTAGCAACTAACAATAGGGGTTGCGCTCGTTGCGGGACTTAACC…	ASV00099	0	0	0.135638	0.120867	0	0	0	0	0.254152	0	0.145552	0.136248	0.318573	0.0860322	0	0.0879049	0.124091	0	0	0.160026	0	0	0	0.37594	0	0	0.11783	0.121336	0	0.185896	0	0.164458	0.243718	0.410754	0.312695	0	0	0.229424	0	0.285996	0.241319
Bacteria	Firmicutes	Clostridia	Lachnospirales	Lachnospiraceae	Lachnospiraceae NK4A136 group	NA	ACCCCAGTCATCCGACCTGCCTTCGGCTGCTCCCTCCTTCTCAGGTTGGGTCACAGACTTCGGGCATTTCCGACTCCCATGGTGTGACGGGCGGTGTGTACAAGACCCGGGAACGTATTCACCGCGGCATTCTGATCCGCGATTACTAGCGATTCCAGCTTCATGTAGTCGAGTTGCAGACTACAATCCGAACTGAGACGTTATTTCTGGGATTCGCTTACCTTCACAGGCTCGCTTCCCTTTGTTTACGCCATTGTAGCACGTGTGTAGCCCAAATCATAAGGGGCATGATGATTTGACGTCATCCCCACCTTCCTCCGGGTTGTCCCCGGCAGTCTCCCTAGAGTGCCCGACCTTGCTCGCTGGCTACTAAGGATAGGGGTTGCGCTCGTTGCGGGA…	ASV00100	0.137161	0.0723424	0	0.0898751	0	0.0412916	0.116648	0.0794478	0.200458	0.284047	0	0	0.0926757	0.141537	0.138683	0.143252	0.0709094	0.0749004	0.0533295	0.0800128	0	0	0.141091	0	0.0801925	0	0	0.159653	0	0	0.135978	0	0.146231	0.634802	0.574578	0.175113	0.127017	0	0	0.313234	0.134066
Bacteria	Firmicutes	Clostridia	Lachnospirales	Lachnospiraceae	NA	NA	ACCCCAGTCGCCGGGCCCGCCTTCGGCGGCTCCCTCCTTCCGGTTGGGGCACCGACTTCGGGCGTTCCCGACTCCCATGGTGTGACGGGCGGTGTGTACAAGACCCGGGAACGTATTCACCGCGGCGTTCTGATCCGCGATTACTAGCGATTCCGGCTTCATGCAGCCGAGTTGCAGGCTGCAATCCGAACTGGGGCGCGCTTTCCGGGCTTCGCTCGGCGTCGCCGCCTCGCCTCCCTCTGTGCGCGCCATTGTAGCACGTGTGTAGCCCTGGCCATAAGGGGCATGATGATTTGACGTCATCCCCGCCTTCCTCCGGGTTGTCCCCGGCAGTCCCCCTAGAGTGCCCACCTCTACGTGCTGGCTACTAAGGGCAAGGGTTGCGCTCGTTGCGGGACT…	ASV00101	0.0816433	0.0989948	0.0788594	0	0	0.107358	0.177305	0.134068	0.0966495	0.182161	0.183395	0.172581	0.0608184	0.0638304	0.070954	0	0.0650003	0.128401	0.0639954	0.12402	0.106463	0	0	0.0766479	0	0.0945291	0	0.0734402	0	0.209627	0.225067	0.211446	0.184142	0.616131	0.324422	0.191032	0	0	0	0.102142	0.160879
Bacteria	Firmicutes	Clostridia	Lachnospirales	Lachnospiraceae	Lachnospiraceae NK4A136 group	NA	GATGAACGCTGGCGGCGTGCTTAACACATGCAAGTCGAACGGAACTGTCATTTTTGAAGCAATTAGCTTGCTAAGGGTGGAAATGTTGGCAGTTTAGTGGCGGACGGGTGAGTAACGCGTGGGTAACCTGCCTTACACAGGGGGATAACACCTGGAAACAGGTGCTAATACCGCATAACAGGAAGAGGCGCATGCCACTTTCTTGAAAACTCCGGTGGTGTAAGATGGACCCGCGTCTGATTAGCTGGTTGGCGGGGTAACGGCCCACCAAGGCGACGATCAGTAGCCGGCCTGAGAGGGTGGACGGCCACATTGGGACTGAGACACGGCCCAAACTCCTACGGGAGGCAGCAGTGGGGAATATTGGACAATGGGGGGAACCCTGATCCAGCGACGCCG…	ASV00102	0	0	0	0	0	0	0	0	0.196879	0	0	0	0	0	0	0	0	0	0	0.0320051	0	0.161975	0.0371292	0.175195	0	0.279649	0.0988255	0	0.0418214	0.0791045	0.145356	0.324218	0	0.29873	0.0977173	0	0.070565	0.0358474	0.0129522	0	0
Bacteria	Firmicutes	Clostridia	Lachnospirales	Lachnospiraceae	Roseburia	NA	ACCCCAGTCATCGAACCCGCCTTCGGCAGCTCCCTCCTTGCGGTTGGGCCACTGACTTCGGGCGTTTCCAACTCCCATGGTGTGACGGGCGGTGTGTACAAGACCCGGGAACGTATTCACCGCGGCATTCTGATCCGCGATTACTAGCGATTCCAGCTTCATGTAGCCGGGTTGCAGACTACAATCCGAACTGAGACGTTATTTTTGGGGTTCGCTCCATGTCGCCATTTCGCCTCCCTTTGTTTACGCCATTGTAGCACGTGTGTAGCCCAGGCCATAAGGGGCATGATGATTTGACGTCATCCCCACCTTCCTCCAGGTTGTCCCTGGCAGTCTCCCCAGAGTGCCCAGCCGAACTGCTGGCTACTAAGGATAAGGGTTGCGCTCGTTGCGGGACTT…	ASV00103	0.375559	0.0989948	0.176645	0.0340906	0.115331	0.0536791	0.0653229	0.213516	0.0357961	0.0432246	0.491966	0.308829	0.176663	0.202592	0.129007	0.22139	0.0413638	0.395902	0.131546	0	0.0532316	0.148842	0.137378	0.0693481	0.0350842	0.118161	0.0912235	0.0830193	0.0393614	0.0632836	0.0468889	0.0751809	0.17331	0.224048	0.254065	0.0636774	0.268147	0.243763	0.051809	0.194069	0.0502748
Bacteria	Firmicutes	Clostridia	Lachnospirales	Lachnospiraceae	NA	NA	ACCCCAGTCGCCGGGCCCGCCTTCGGCGGCTCCCTCCTTCCGGTTGGGGCACCGACTTCGGGCGTTCCCGACTCCCATGGTGTGACGGGCGGTGTGTACAAGACCCGGGAACGTATTCACCGCGGCGTTCTGATCCGCGATTACTAGCGATTCCGGCTTCATGCAGCCGAGTTGCAGGCTGCAATCCGAACTGGGGCGCGCTTTCCGGGCTTCGCTCGGCGTCGCCGCCTCGCCTCCCTCTGTGCGCGCCATTGTAGCACGTGTGTAGCCCTGGCCATAAGGGGCATGATGATTTGACGTCGTCCCCGCCTTCCTCCGGGTTGTCCCCGGCAGTCCCCCTAGAGTGCCCACCTCTACGTGCTGGCTACTAAGGGCAAGGGTTGCGCTCGTTGCGGGACT…	ASV00104	0.0522517	0.0533049	0	0	0.0994233	0.0701957	0.0746547	0.0744823	0.0465349	0.163636	0.113531	0.196803	0.0926757	0.0804818	0.0258015	0.0781377	0	0.0321002	0	0.0680109	0.146387	0.183864	0.0965358	0	0	0.0315097	0.0380098	0.0319305	0	0.16612	0.173489	0.239639	0.205806	0.585014	0.293152	0.122048	0.0799737	0	0.11657	0.119165	0.110605
Bacteria	Firmicutes	Clostridia	Clostridiales	Clostridiaceae	Clostridium sensu stricto 1	NA	ACCCCAATCGCTGACCCTACCTTAGGACGCTTCCTCCCTTGCGGGTTAGATCACGTACGTTGGGTATTGCCAACTCTCATGGTGTGACGGGCGGTGTGTACAAGGCCCGGGAACGTATTCACCGCGACATGCTGATTCGCGATTACTAGCAACTCCAGCTTCATGTAGGCGAGTTTCAGCCTACAATCCGAACTGAGACAAGTTTTTGAGTTTTGCTCCACCTCACGGTCTTGCTTCTCTTTGTACTTGCCATTGTAGCACGTGTGTAGCCCTAGACATAAGGGGCATGATGATTTGACGTCATCCCCACCTTCCTCCCGGTTAACCCGGGCAGTCTTGCTAGAGTGCTCAACTAAATGGTAGCAACTAACAATAAGGGTTGCGCTCGTTGCGGGACTT…	ASV00105	0	0	0.186108	0	0.19487	0	0	0	0	0	0.436656	0.29369	0	0	0.103206	0	0	0	0	0	0	0.332706	0.705454	0	0	0.456891	0	0	0	0	0.623623	0	0	0	0	0.71637	0	0	0	0	0
Bacteria	Firmicutes	Clostridia	Oscillospirales	Oscillospiraceae	NA	NA	GATGAACGCTGGCGGCGTGCTTAACACATGCAAGTCGAACGAGAACCATTGGATCGAGGATTCGTCCAAGTGAAGGTGGGGAAAGTGGCGGACGGGTGAGTAACGCGTGAGCAATCTGCCTTGGAGTGGGGAATAACGGCTGGAAACAGCCGCTAATACCGCATGATACAGCTGGGAGGCATCTCCCTGGCTGTCAAAGATTTATCGCTCTGAGATGAGCTCGCGTCTGATTAGCTAGTTGGCGGGGTAACGGCCCACCAAGGCGACGATCAGTAGCCGGACTGAGAGGTTGGCCGGCCACATTGGGACTGAGACACGGCCCAGACTCCTACGGGAGGCAGCAGTGGGGAATATTGGGCAATGGGCGCAAGCCTGACCCAGCAACGCCGCGTGAAGGAA…	ASV00106	0.0261259	0.0913798	0.0883225	0.0495863	0	0	0.0419933	0	0.3687	0.135849	0.110619	0.045416	0.214313	0.158188	0.0451526	0.0879049	0.224546	0.0107001	0.0248871	0.132021	0.150823	0.0612879	0.126239	0.105847	0.0300722	0	0.15584	0.124529	0.430515	0.154254	0.229756	0.103374	0.0108319	0.168036	0.3596	0.047758	0.0799737	0.100373	0	0.146403	0.0904947
Bacteria	Firmicutes	Clostridia	Lachnospirales	Lachnospiraceae	NA	NA	GATGAACGCTGGCGGCGTGCCTAACACATGCAAGTCGAACGGGCCGCGCCTGAAACCTAGTGAAGGCGCGGCCAGTGGCGGACGGGTGAGTAACGCGTGGGCAACCTGCCGCGCACAGGGGGACAACGGCCGGAAACGGCCGCTAATACCGCATAATCCCGTGGGGCCGCATGGCCCTGCGGGGAAAGCCCGGGGCGACCCGGACGGTGCGCGATGGGCCCGCGTCCGATTAGCTTGTTGGCGGGGCAGCGGCCCACCAAGGCGACGATCGGTAGCCGGCCTGAGAGGGCGGACGGCCACACTGGGACTGAGACACGGCCCAGACTCCTGCGGGAGGCAGCAGTGGGGAATATTGCACAATGGGGGGAACCCTGATGCAGCGACGCCGCGTGGGTGAAG…	ASV00107	0.104503	0.0456899	0.195571	0.0712803	0	0	0	0.148965	0.0178981	0.0957115	0.157196	0.272496	0.280923	0.047179	0	0.0846492	0.0590912	0	0.0782167	0	0.128643	0.170731	0.0594067	0.105847	0.130313	0.232384	0.0874226	0	0	0.122612	0.0890889	0	0.216638	0.323625	0.0898999	0.0742903	0.178765	0.114712	0	0.177045	0.0703848
Bacteria	Firmicutes	Clostridia	Lachnospirales	Lachnospiraceae	Lachnospiraceae NK4A136 group	NA	ACCCCAGTCATCAGACCTGCCTTCGGCTGCTCCTCCCTTGCGGTTAGGTCACAGACTTCGGGCATTTCCGACTCCCATGGTGTGACGGGCGGTGTGTACAAGACCCGGGAACGTATTCACCGCGGCATTCTGATCCGCGATTACTAGCGATTCCAGCTTCATGTAGCCGGGTTGCAGACTACAATCCGAACTGGGACGTTATTTCTGGGATTTGCTTAACGTCGCCGTCTCGCTTCCCTTTGTTTACGCCATTGTAGCACGTGTGTAGCCCAGATCATAAGGGGCATGATGATTTGACGTCATCCCCACCTTCCTCCGGGTTATCCCCGGCAGTCTCCCTAGAGTGCCCAGCTTTACCTGCTGGCTACTAAGGATAGGGGTTGCGCTCGTTGCGGGACT…	ASV00108	0	0	0	0	0	0	0	0	0.161082	0	0	0	0	0	0	0	0	0	0	0	0	0	0	0.138696	0	0	0.228059	0	0.0344412	0	0	0.404097	0	0.248942	0.125078	0	0	0	0	0.139593	0
Bacteria	Firmicutes	Clostridia	Oscillospirales	Oscillospiraceae	Oscillibacter	NA	GACGAACGCTGGCGGCGTGCTTAACACATGCAAGTCGAACGGAGCACCCCTGAAAGAGTTTTCGGACAATGGAAGGGAATGCTTAGTGGCGGACTGGTGAGTAACGCGTGAGGAACCTGCCTTCCAGAGGGGGACAACAGTTGGAAACGACTGCTAATACCGCATGATGTGTTTCGATGGCATCATCGAGACACCAAAGATTTATCGCTGGAAGATGGCCTCGCGTCTGATTAGCTAGTAGGCGGGGTAACGGCCCACCTAGGCGACGATCAGTAGCCGGACTGAGAGGTTGACCGGCCACATTGGGACTGAGATACGGCCCAGACTCCTACGGGAGGCAGCAGTGGGGAATATTGGGCAATGGGCGCAAGCCTGACCCAGCAACGCCGCGTGAAGGAA…	ASV00109	0.117566	0.129455	0.141947	0.0991725	0	0	0	0	0.207617	0	0.107708	0.13322	0.275131	0	0	0	0.144773	0	0	0.176028	0	0	0	0.299292	0	0	0	0	0	0	0	0	0.243718	0.379637	0.265791	0	0.159947	0	0	0.279187	0.224561
Bacteria	Firmicutes	Clostridia	Oscillospirales	Oscillospiraceae	NA	NA	GACGAACGCTGGCGGCGTGCTTAACACATGCAAGTCGAACGGAGCGCCTATGAAGGAGATTTCGGTCAACGGAATAGGTTGCTTAGTGGCGGACGGGTGAGTAACGCGTGAGGAACCTGCCTTTCAGAGGGGGACAACAGTTGGAAACGACTGCTAATACCGCATAACACATAGGTGTCGCATGGCATTTATGTCAAAGATTTATCGCTGAAAGATGGCCTCGCGTCTGATTAGCTAGTTGGTGAGGTAACGGCTCACCAAGGCGACGATCAGTAGCCGGACTGAGAGGTTGGCCGGCCACATTGGGACTGAGATACGGCCCAGACTCCTACGGGAGGCAGCAGTGGGGAATATTGGGCAATGGGCGCAAGCCTGACCCAGCAACGCCGCGTGAAGGAA…	ASV00110	0	0.0799574	0.0315438	0.0960734	0	0.0454208	0	0	0	0.132761	0.116442	0.127165	0.112949	0.0555047	0	0	0	0.155151	0.202652	0	0.0709755	0	0.0742583	0.197095	0.115277	0.0866517	0.0532137	0	0.0639622	0.304552	0.304778	0.23494	0.151646	0.715708	0.211069	0.111435	0	0.164898	0.159744	0.718396	0
Bacteria	Firmicutes	Clostridia	Lachnospirales	Lachnospiraceae	NA	NA	GATGAACGCTGGCGGCGTGCCTAACACATGCAAGTCGAACGGGCCGCGCCTGAAACCTAGTGAAGGCGCGGCCAGTGGCGGACGGGTGAGTAACGCGTGGGCAACCTGCCGCGCACAGGGGGACAACGGCCGGAAACGGCCGCTAATACCGCATATTCCCGCGGGGCCGCATGGCCCTGCGGGGAAAGCCCGGGGCGACCCGGACGGTGCGCGATGGGCCCGCGTCCGATTAGCTTGTTGGCGGGGCAGCGGCCCACCAAGGCGACGATCGGTAGCCGGCCTGAGAGGGCGGACGGCCACACTGGGACTGAGACACGGCCCAGACTCCTGCGGGAGGCAGCAGTGGGGAATATTGCACAATGGGGGGAACCCTGATGCAGCGACGCCGCGTGGGTGAAG…	ASV00111	0.264524	0.0342674	0.129329	0.0836768	0.14317	0	0	0.124137	0	0.052487	0.247438	0.336078	0.312781	0.0804818	0	0.0944164	0.0443184	0.0535003	0.0533295	0	0.23067	0.179486	0	0.0912475	0.125301	0.145732	0.0608157	0.105371	0	0.122612	0.135978	0	0.270797	0.286283	0.0859912	0.0636774	0	0	0.164062	0.153212	0.0703848
Bacteria	Firmicutes	Clostridia	Clostridia vadinBB60 group	NA	NA	NA	ACCCCAGTCATCGGCATTACCTTAGGCGGCTCCTTCCTTGCGGTTAGGTCACCGACTTTGGGCACTTCCGACTCCCATGGCGTGACGGGCGGTGTGTACAAGACCCGGGAACGCATTCACCCCGACATGCTGATTCGGGATTACTAGCAACTCCGACTTCGTGTGGGCGGGTTGCAGCCCACAGTCCGAACTGAGACTATCTTTTTGAGATTCGCTCCACATTGCTGTATTGCAACTCTTTGTAATAGCCATTGTAGCACGTGTGTAGCCCAGGCCGTAAGGGCCGTGATGATTTGACGTCATCCCCACCTTCCTCCGTGTTAACCACGGCAGTCTATGCAGAGTGCCCAACTTAATGATGGCAACTACATATGAGGGTTGCGCTCGTTGCAGGACTTA…	ASV00112	0	0.01523	0.0851681	0.120867	0.0159077	0.0990998	1.00784	0.0248274	0	0.0123499	0.0116442	0	0.0318573	0.0166514	0	0.17581	0.0177274	0	0.135102	0.356057	0.306082	0.0875542	0.141091	0.175195	0.0902165	0.106345	0.0304078	0.900441	0.216487	0	0.0468889	0.0469881	0.0324957	0.0871297	0.0586304	0.249403	0.122313	0.0573559	0	0.0646897	0.103901
Bacteria	Firmicutes	Clostridia	Oscillospirales	Ruminococcaceae	NA	NA	ACCCCAGTCACCAATCCCACCTTCGGCAGCGCCCTCCTTGCGGTCAGGCTACTGACTTCGGGTGTTACCGGCTCCCATGGTGTGACGGGCGGTGTGTACAAGGCCCGGGAACGTATTCACCGCGGCATGCTGATCCGCGATTACTAGCAATTCCGACTTCATGCAGGCGAGTTGCAGCCTGCAATCTGAACTGAGACGCATTTTAGGGGTTTGCTCCACATCGCTGTCTTGCTTCCCTCTGTTATACGCCATTGTAGTACGTGTGTTGCCCAGGTCATAAGGGGCATGATGATTTGACGTCATCCCCACCTTCCTCCGTTTTATCAACGGCAGTCTATCCAGAGTGCTCTTGCGTAGCAACTGAATACAAGGGTTGCGCTCGTTGCGGGACTTAACCCA…	ASV00113	0.137161	0.125647	0.0315438	0.0712803	0.0318155	0.0578082	0.0373274	0.114206	0.150344	0.0802742	0.177573	0.242219	0.196936	0.102684	0	0.110695	0.100455	0.0963005	0.216873	0.0280045	0.0354877	0.118198	0	0.109497	0.0350842	0.0945291	0.0380098	0	0	0	0	0.0798797	0.324957	0.211601	0.168074	0.143274	0.0799737	0	0.0863483	0.139593	0.227913
Bacteria	Firmicutes	Clostridia	Oscillospirales	Oscillospiraceae	Colidextribacter	NA	ACCCCAATTATCGAACCCACCTTCGGCCGCGCCCCCCTTGCGGTTAGGCTACGGACTTCGGGTGTTCCCGACTCTCATGGTGTGACGGGCGGTGTGTACAAGGCCCGGGAACGTATTCACCGCGGCATGCTGATCCGCGATTACTAGCGATTCCAACTTCATGCAGGCGGGTTGCAGCCTGCAATCCGAACTGGGACGGCTTTTTGAGATTTGCTCCACCTCGCGGTTTTGCCTCTCTTTGTTGACCGCCATTGTAGTACGTGTGTGGCCCAGGACATAAGGGGCATGATGATTTGACGTCGTCCCCACCTTCCTCCGTTTTGTCAACGGCAGTCTCGTTAGAGTGCTCTTGCGTAGCAACTAACAATAAGGGTTGCGCTCGTTGCGGGACTTAACCCA…	ASV00114	0.209007	0.110417	0.167182	0.120867	0.14317	0.0495499	0.158641	0.0645514	0.110968	0.098799	0.113531	0.299746	0.182455	0.0777065	0.0225763	0.107439	0.0590912	0.104325	0.0639954	0.0640102	0.119771	0.0175108	0.0668325	0.113147	0.0350842	0.0512033	0.129233	0.159653	0.0910231	0.130522	0.0750223	0.112771	0.211222	0.149365	0.164165	0	0.131721	0	0.155427	0.085118	0.10055
Bacteria	Firmicutes	Clostridia	Lachnospirales	Lachnospiraceae	Lachnospiraceae NK4A136 group	NA	GATGAACGCTGGCGGCGTGCTTAACACATGCAAGTCGAACGGAGATATCATTTTCGAAGCGATTAGTTTACTAAGAGCGGAGATGTTGCTATCTTAGTGGCGGACGGGTGAGTAACGCGTGGGTAACCTGCCTTGCACTGGGGGATAACACTTAGAAATAGGTGCTAATACCGCATAACAGTAGGAGACGCATGTCTTTTACTTGAAAACTCCGGTGGTGTAAGATGGACCCGCGTCTGATTAGCTTGTTGGCGGGGTAACGGCCCACCAAGGCAACGATCAGTAGCCGGCCTGAGAGGGTGAACGGCCACATTGGGACTGAGACACGGCCCAAACTCCTACGGGAGGCAGCAGTGGGGAATATTGGACAATGGGGGGAACCCTGATCCAGCGACGCCG…	ASV00115	0	0	0	0.0464871	0	0	0	0.0993098	0.250573	0.250085	0.0844201	0.0787211	0.0695068	0.102684	0.0548281	0.0390689	0.0679549	0	0.0497742	0	0	0.0831765	0	0	0	0	0.0456118	0.194776	0	0	0.178178	0.103374	0.119151	0.336072	0.410413	0.132661	0	0.13622	0	0.177045	0.137418
Bacteria	Firmicutes	Clostridia	Lachnospirales	Lachnospiraceae	Lachnospiraceae NK4A136 group	NA	GATGAACGCTGGCGGCGTGCTTAACACATGCAAGTCGAACGGAACTGTCATTTTTGAAGCAATTAGCTTGCTAAGGGTGGAAATGTTGGCAGTTTAGTGGCGGACGGGTGAGTAACGCGTGGGTAACCTGCCTTACACAGGGGGATAACACCTGGAAACAGGTGCTAATACCGCATAACAGGAAGAGGCGCATGCCACTTTCTTGAAAACTCCGGTGGTGTAAGATGGACCCGCGTCTGATTAGCTGGTTGGCGGGGTAACGGCCCACCAAGGCGACGATCAGTAGCCGGCCTGAGAGGGTGGACGGCCACATTGGGACTGAGACACGGCCCAAACTCCTACGGGAGGCAGCAGTGGGGAATATTGGACAATGGGGGGAACCCTGATCCAGCGACGCCG…	ASV00116	0	0	0	0	0	0	0	0	0.282789	0	0	0	0	0	0	0	0	0	0	0	0	0	0	0.135046	0	0.354484	0.0912235	0	0	0	0.140667	0.272531	0	0.180483	0	0	0	0	0	0.200878	0
Bacteria	Firmicutes	Clostridia	Lachnospirales	Lachnospiraceae	Lachnospiraceae NK4A136 group	NA	GATGAACGCTGGCGGCGTGCTTAACACATGCAAGTCGAACGGAGATAACATTTTCGAAGCGATTAGTTTACTAAGAGCGGAGATGTTGCTATCTTAGTGGCGGACGGGTGAGTAACGCGTGGGTAACCTGCCTTGCACTGGGGGATAACACTTAGAAATAGGTGCTAATACCGCATAACAGTAGGAGACGCATGTCTTTTACTTGAAAACTCCGGTGGTGTAAGATGGACCCGCGTCTGATTAGCTTGTTGGCGGGGTAACGGCCCACCAAGGCAACGATCAGTAGCCGGCCTGAGAGGGTGAACGGCCACATTGGGACTGAGACACGGCCCAAACTCCTACGGGAGGCAGCAGTGGGGAATATTGGACAATGGGGGGAACCCTGATCCAGCGACGCCG…	ASV00117	0.133895	0.13707	0	0.0712803	0	0	0.0699888	0.114206	0.178981	0.216123	0.0436656	0.0756934	0.0724029	0.108234	0.0967555	0.074882	0.0827276	0	0	0	0	0	0	0	0.0451083	0	0.110228	0.153266	0	0	0.1266	0.0657833	0	0.485437	0.531582	0.153887	0	0	0	0.248544	0.0837914
Bacteria	Firmicutes	Clostridia	Lachnospirales	Lachnospiraceae	Roseburia	NA	GATGAACGCTGGCGGCGTGCCTAACACATGCAAGTCGAACGAAGCGTGCGGATGGAATTTCTTCGGAGAGGAAGCCTGCATGACTGAGTGGCGGACGGGTGAGTAACGCGTGGGCAACCTGCCCTGCACAGGGGGACAACAGCCGGAAACGGCTGCTAATACCGCATAAGCGCACAGCTTCGCATGGAGCGGTGTGAAAAGCTGCGGCGGTGCAGGATGGGCCCGCGTCTGATTAGCTGGTTGGCGGGGCAACGGCCCACCAAGGCGACGATCAGTAGCCGGCCTGAGAGGGTGGACGGCCACATTGGGACTGAGACACGGCCCAGACTCCTACGGGAGGCAGCAGTGGGGAATATTGCACAATGGGGGAAACCCTGATGCAGCGACGCCGCGTGAGCG…	ASV00118	0.329839	0.0875723	0.160873	0.021694	0.0517001	0.0743249	0.0513251	0.119172	0.0250573	0.0401371	0.451211	0.257357	0.133221	0.219243	0.0806296	0.123718	0.0354547	0.304951	0.131546	0.0240038	0.0487956	0.223263	0.0631196	0.0839477	0.0350842	0.0905904	0.0684177	0.0510888	0.0246009	0.0593284	0	0.0563857	0.119151	0.149365	0.246248	0.0371451	0.235217	0.193576	0.0474916	0.204283	0.0536265
Bacteria	Firmicutes	Clostridia	Clostridia vadinBB60 group	NA	NA	NA	GATGAACGCTGGCGGCGTGCTTAACACATGCAAGTCGAATGTAGCAATACATGGCGGACGGGTGAGTAACGCGTGAGCAATCTGCCCATATCTGGGGGATAACAGTTGGAAACGACTGATAATACCGCATAACATGGTTTGAAGGCATCTTCTTTCCATCAAAGATTTATCGGATATGGATGAGCTCGCGTCTGATTAGCTTGTTGGTGAGGTAACGGCTCACCAAGGCGACGATCAGTAGCCGACCTGAGAGGGTGATCGGCCACATTGGAACTGAGACACGGTCCAAACTCCTACGGGAGGCAGCAGTGGGGAATATTGGGCAATGGAGGAAACTCTGACCCAGCAACGCCGCGTGAATGATGAAGGTCTTCGGATTGTAAAGTTCTTTTCTAAGGG…	ASV00119	0	0.0418824	0.10094	0.123966	0.0636309	0.0578082	1.06383	0.019862	0.0250573	0.0216123	0.0116442	0	0.0347534	0	0.00645036	0.143252	0.0236365	0	0.152878	0.31205	0.323826	0.0787988	0.122526	0.218994	0.0852045	0.0866517	0.0418108	0.855738	0.182046	0	0.0422	0.0422893	0.0433276	0.068459	0.0469043	0.254709	0.0517477	0.0358474	0	0.0783085	0.10055
Bacteria	Bacteroidota	Bacteroidia	Bacteroidales	Muribaculaceae	NA	NA	GATGAACGCTAGCGGCAGGCTTAACACATGCAAGTCGAGGGGCATCGGGAGGGAAGCTTGCTTTCCTTGCCGGCGACCGGCGCACGGGTGAGTAACACGTATGCAACCTGCCCTCTTCAGGGGGACAACCTTCCGAAAGGGAGGCTAATCCCGCGTATATCGGTTTCGGGCATCCGAGATCGAGGAAAGATTCATCGGAAGAGGATGGGCATGCGGCGCATTAGCTTGACGGCGGGGTAACGGCTCACCGTGGCGACGATGCGTAGGGGTTCTGAGAGGAAGGTCCCCCACACTGGTACTGAGACACGGACCAGACTCCTACGGGAGGCAGCAGTGAGGAATATTGGTCAATGGGAGAGATCCTGAACCAGCCAAGCCGCGTGAGGGAAGACGGCCCTA…	ASV00120	0	0	0	1.15598	0.202824	1.06945	0	0	0	0.722468	0.27946	0	0	0	0.480552	0	0.50523	0	0	0	0	0	0	0	0	0	0.433312	0	0	0	0	0	0	0	0	0.318387	0.338712	0	0	0	0
Bacteria	Firmicutes	Clostridia	Oscillospirales	Oscillospiraceae	Colidextribacter	NA	ACCCCAATTATCGAACCCACCTTCGGCCGCGCCCCCATTGCTGTTAGGCTACGGACTTCGGGTGTTCCCGACTCTCATGGTGTGACGGGCGGTGTGTACAAGGCCCGGGAACGTATTCACCGCGGCATGCTGATCCGCGATTACTAGCGATTCCAACTTCACGCAGGCGGGTTGCAGCCTGCGATCCGAACTGGGATGGCTTTTAGGGATTTGCTCCACCTCGCGGTTTTGCTTCCCTCTGTTGACCACCATTGTAGTACGTGTGTGGCCCAGGACATAAGGGGCATGATGATTTGACGTCGTCCCCACCTTCCTCCGTTTTGTCAACGGCAGTCTCGCTAGAGTGCTCTTGCGTAGCAACTAACAATAAGGGTTGCGCTCGTTGCGGGACTTAACCCA…	ASV00121	0	0.022845	0.0693963	0	0.0318155	0.0743249	0.0839866	0	0.361541	0	0	0.118082	0	0	0	0	0.0384093	0.0294251	0.0284424	0	0	0.0656656	0	0.551135	0	0.0512033	0.136835	0.182004	0	0	0.0937778	0.0328916	0.162478	0.1058	0.175891	0	0.0611563	0.0358474	0	0.0749038	0.184341
Bacteria	Firmicutes	Clostridia	Lachnospirales	Lachnospiraceae	NA	NA	GATGAACGCTGGCGGCGTGCCTAACACATGCAAGTCGAACGGGGGCAGATTGAAACCTAGTGATATCTGCCCGAGTGGCGGACGGGTGAGTAACGCGTGGACAACCTGCCGTATGCAGGGGGATACCAGCTGGAAACAGCTGCTAATACCGCATATGCGCACAGGGCCGCATGGCCTGGTGCGGAAAGGAGCAATCCGGCATACGATGGGTCCGCGTCCGATTAGCTAGTTGGCGGGGCAGCGGCCCACCAAGGCGACGATCGGTAGCCGGCCTGAGAGGGCGGACGGCCACATTGGGACTGAGACACGGCCCAGACTCCTACGGGAGGCAGCAGTGGGGGATATTGCACAATGGGGGGAACCCTGATGCAGCGACGCCGCGTGGGTGAAGAAGTATTT…	ASV00122	0.0522517	0	0.0536244	0	0	0.0990998	0.130646	0	0	0.132761	0.13973	0.166525	0.0637146	0.0499542	0	0	0.0650003	0.0989755	0.035553	0.0520083	0.110899	0.131331	0.118813	0	0	0	0	0.111757	0	0.265	0.182867	0.272531	0.151646	0.522778	0.1798	0.148581	0	0	0	0.0987368	0.127363
Bacteria	Firmicutes	Clostridia	Lachnospirales	Lachnospiraceae	NA	NA	GATGAACGCTGGCGGCGTGCCTAACACATGCAAGTCGAACGGGGGCAGATTGAAACCTAGTGATATCTGCCCGAGTGGCGGACGGGTGAGTAACGCGTGGACAACCTACCGTATGCAGGGGGATACCAGCTGGAAACAGCTGCTAATACCGCATATGCGCACAGGGCCGCATGGCCTGGTGCGGAAAGGAGCAATCCGGCATACGATGGGTCCGCGTCCGATTAGCTAGTTGGCGGGGCAGCGGCCCACCAAGGCGACGATCGGTAGCCGGCCTGAGAGGGCGGACGGCCACATTGGGACTGAGACACGGCCCAGACTCCTACGGGAGGCAGCAGTGGGGGATATTGCACAATGGGGGGAACCCTGATGCAGCGACGCCGCGTGGGTGAAGAAGTATTT…	ASV00123	0.0424545	0.102802	0	0	0	0.0949707	0.0699888	0	0.0250573	0.126586	0.0815091	0.169553	0.0897796	0.083257	0	0.0260459	0	0	0	0.0320051	0.102027	0.0875542	0.0334163	0.0766479	0	0	0	0.0510888	0	0.142388	0.0937778	0.206747	0.243718	0.553896	0.234522	0.106129	0.0799737	0.193576	0.202919	0.112356	0.0938464
Bacteria	Firmicutes	Clostridia	Oscillospirales	Ruminococcaceae	NA	NA	GACGAACGCTGGCGGCGCGCCTAACACATGCAAGTCGAACGGGACTATCTCGGAAGAAGTTTTCGGATGGATTTTGGGATAGTTTAGTGGCGGACGGGTGAGTAACACGTGAGCAACCTGCCTTCGAGAGGGGAATAACGGCTGGAAACGGTCGCTAATACCGCATAACGTACGGATGGGACATCCTGTCTGTACCAAAGATTTATCGCTCGAAGATGGGCTCGCGTCCGATTAGGTAGTTGGTGAGGTAACGGCCCACCAAGCCGACGATCGGTAGCCGGACTGAGAGGTTGAACGGCCACATTGGGACTGAGACACGGCCCAGACTCCTACGGGAGGCAGCAGTGGGGGATATTGCACAATGGGGGAAACCCTGATGCAGCGACGCCGCGTGTGGGA…	ASV00124	0.150224	0.0989948	0.0630875	0.0340906	0.0517001	0.0908415	0	0.0695169	0.153923	0	0.183395	0.205886	0.167975	0.0721561	0.0225763	0.0911607	0.0679549	0.0856004	0.18132	0	0.0399237	0.0919319	0.0222775	0.124097	0.0200481	0	0.0304078	0.0255444	0	0.0949254	0.0844001	0.0704821	0.297877	0.211601	0.140713	0.111435	0.070565	0.107542	0.0733961	0.160022	0.113956
Bacteria	Firmicutes	Clostridia	Clostridiales	Clostridiaceae	Clostridium sensu stricto 1	NA	GACGAACGCTGGCGGCGTGCCTAACACATGCAAGTCGAGCGAGTGGAGTTCTTCGGAACAAAGCTAGCGGCGGACGGGTGAGTAACACGTGGGCAACCTGCCTCATAGAGGGGAATAGCCTTCCGAAAGGGAGATTAATACCGCATAAGATTGTAGCTTCGCATGAAGTAGCAATTAAAGGAGCAATCCGCTATGAGATGGGCCCGCGGCGCATTAGCTAGTTGGTGAGGTAACGGCTCACCAAGGCGACGATGCGTAGCCGACCTGAGAGGGTGATCGGCCACATTGGGACTGAGACACGGCCCAGACTCCTACGGGAGGCAGCAGTGGGGAATATTGCACAATGGGGGAAACCCTGATGCAGCAACGCCGCGTGAGTGATGACGGCCTTCGGGTTGT…	ASV00125	0.192678	0	0	0	0	0	0	0	0	0.166723	0.349325	0	0	0	0	0	0	0	0	0	0	0.310817	0.449263	0	1.09763	0.295404	0.418108	0	0	0.0593284	0	0.596748	0	0	0	0	0	0	0	0	0
Bacteria	Firmicutes	Clostridia	Lachnospirales	Lachnospiraceae	NA	NA	ACCCCAGTCGCCGGGCCCGCCTTCGGCGGCTCCCTCCTTCCGGTTGGGGCACCGACTTCGGGCGTTCCCGACTCCCATGGTGTGACGGGCGGTGTGTACAAGACCCGGGAACGTATTCACCGCGGCGTTCTGATCCGCGATTACTAGCGATTCCGGCTTCATGCAGCCGAGTTGCAGGCTGCAATCCGAACTGGGGCGCGCTTTCCGGGCTTCGCTCGGCGTCGCCGCCTCGCCTCCCTCTGTGCGCGCCATTGTAGCACGTGTGTAGCCCTGGCCATAAGGGGCATGATGATTTGACGTCGTCCCCGCCTTCCTCCGGGTTGTCCCCGGCAGTCCCCCTAGAGTGCCCACCTCTACGTGCTGGCTACTAAGGGCAAGGGTTGCGCTCGTTGCGGGACT…	ASV00126	0.0391888	0.0647274	0	0	0	0.0701957	0	0	0	0.154373	0.0902422	0.19983	0.0839874	0.0666056	0.0483777	0	0	0	0	0	0.0709755	0.0787988	0.0408421	0	0	0	0	0.0383166	0	0.170075	0.150045	0.178555	0.140815	0.609908	0.300969	0.132661	0.1082	0.121881	0.107935	0.0885227	0.0938464
Bacteria	Firmicutes	Clostridia	Oscillospirales	Oscillospiraceae	Oscillibacter	NA	ACCCCAATTATCGAACCCACCTTCGGCCGCGCCCTCCTTGCGGTTAGGCTACGGACTTCGGGTGTTCCCGACTCTCATGGTGTGACGGGCGGTGTGTACAAGGCCCGGGAACGTATTCACCGCGGCATGCTGATCCGCGATTACTAGCGATTCCGACTTCACGCAGGCGGGTTGCAGCCTGCGATCCGAACTGGGACGGCTTTTTGGGGTTCGCTCTGCCTCGCGGCTTTGCATCCCTTTGTTAACCGCCATTGTATTACGTGTGTAGCCCAGGACATAAGGGGCATGATGATTTGACGTCGTCCCCGCCTTCCTCCGTTTTGTCAACGGCAGTCTCGCTAGAGTGCTCTTGCGTAGCAACTAACAATAGGGGTTGCGCTCGTTGCGGGACTTAACCCA…	ASV00127	0	0	0	0	0	0.103229	0	0.0595859	0.239834	0	0	0.0272496	0	0	0	0.0293016	0	0.0240751	0.0426636	0.0760122	0	0.201375	0.133665	0.171545	0	0.1221	0.201452	0	0.265689	0	0	0.11747	0.167894	0.466766	0.191526	0	0.0893823	0	0.0820309	0.388138	0.0804397
Bacteria	Firmicutes	Clostridia	Oscillospirales	Oscillospiraceae	Colidextribacter	NA	GATGAACGCTGGCGGCGTGCTTAACACATGCAAGTCGAACGGGGTACCCTTGAAGGAGGCTTCGGCCAACAGATAGGAATACCTAGTGGCGGACGGGTGAGTAACGCGTGAGGAACCTGCCTTGGAGTGGGGAATAACAGTTAGAAATAGCTGCTAATACCGCATAATGCAATGGAGTCGCATGGCTCTGTTGCCAAAGATTTATCGCTCTGAGATGGCCTCGCGTCTGATTAGATAGTTGGCGGGGTAACGGCCCACCAAGTCGACGATCAGTAGCCGGACTGAGAGGTTGGCCGGCCACATTGGGACTGAGACACGGCCCAGACTCCTACGGGAGGCAGCAGTGGGGAATATTGGGCAATGGGCGCAAGCCTGACCCAGCAACGCCGCGTGAAGGAA…	ASV00128	0.150224	0.0723424	0.246041	0.0743794	0.139193	0.0495499	0.200635	0.0496549	0.0894903	0.0740992	0.0960643	0.248274	0.118741	0.0860322	0.0129007	0.149764	0.0502275	0.0989755	0.0391083	0.100016	0.0887193	0.0393994	0.0631196	0.0875976	0.0250601	0.0512033	0.0988255	0.153266	0.120544	0.154254	0.0937778	0.0892773	0.216638	0.0995768	0.128987	0.047758	0.136426	0	0.120888	0.0817133	0.0770881
Bacteria	Firmicutes	Clostridia	Oscillospirales	Oscillospiraceae	Oscillibacter	NA	GACGAACGCTGGCGGCGTGCTTAACACATGCAAGTCGAACGGAGCACCCCTGAAGGAGTTTTCGGACAACGGATGGGAATGCTTAGTGGCGGACTGGTGAGTAACGCGTGAGGAACCTGCCTTCCAGAGGGGGACAACAGTTGGAAACGACTGCTAATACCGCATGATGCGTTGGAGCCGCATGACTCCGACGTCAAAGATTTATCGCTGGAAGATGGCCTCGCGTCTGATTAGCTAGTTGGTGAGGTAACGGCCCACCAAGGCGACGATCAGTAGCCGGACTGAGAGGTTGACCGGCCACATTGGGACTGAGATACGGCCCAGACTCCTACGGGAGGCAGCAGTGGGGAATATTGGGCAATGGACGCAAGTCTGACCCAGCAACGCCGCGTGAAGGAA…	ASV00129	0.0195944	0.0685349	0	0	0.0755617	0.078454	0	0.0645514	0.225515	0	0	0.0211941	0	0	0	0.0358131	0	0.0347752	0.0284424	0.044007	0	0.140087	0.141091	0.167895	0	0.106345	0.178646	0	0.258309	0	0	0.0563857	0.140815	0.429425	0.175891	0	0.1082	0	0.103618	0.285996	0.097198
Bacteria	Firmicutes	Clostridia	Lachnospirales	Lachnospiraceae	Lachnospiraceae NK4A136 group	NA	GATGAACGCTGGCGGCGTGCTTAACACATGCAAGTCGAACGGAACTGTCATTTTTGAAGCAATTAGCTTGCTAAGGGTGGAAATGTTGGCAGTTTAGTGGCGGACGGGTGAGTAACGCGTGGGTAACCTGCCTTACACAGGGGGATAACACCTGGAAACAGGTGCTAATACCGCATAACAGGAAGAGGCGCATGCCACTTTCTTGAAAACTCCGGTGGTGTAAGATGGACCCGCGTCTGATTAGCTGGTTGGCGGGGTAACGGCCCACCAAGGCGACGATCAGTAGCCGGCCTGAGAGGGTGGACGGCCACATTGGGACTGAGACACGGCCCAAACTCCTACGGGAGGCAGCAGTGGGGAATATTGGACAATGGGGGGAACCCTGATCCAGCGACGCCG…	ASV00130	0	0	0	0	0	0	0	0	0	0	0	0	0	0	0	0	0	0	0	0	0	0	0	0.116797	0	0	0.106427	0	0	0	0.1266	0.267832	0.0595754	0.217824	0.136804	0	0	0	0	0	0.0770881
Bacteria	Firmicutes	Clostridia	Oscillospirales	Oscillospiraceae	UCG-005	NA	ACCCCAATTATCAGACCCACCTTCGGCCGCGCCCTCCTTGCGGTTAGACTACGGACTTCGGGTGTTCCCGACTCTCATGGTGTGACGGGCGGTGTGTACAAGGCCCGGGAACGTATTCACCGTGGCATGCTGATCCACGATTACTAGCAATTCCAGCTTCATGCAGGCGAGTTGCAGCCTGCAATCCGAACTGAGACGCCTTTTGGGGATTTGCTCCACCTCGCGGCTTTGCTTCCCTTTGTTGAACGCCATTGTATTACGTGTGTAGCCCAGGACGTAAGGGGCATGATGATTTGACGTCGTCCCCGCCTTCCTCCGTTTTGTCAACGGCAGTCTCGCTAGAGTGCTCTTGCGTAGCAACTAACAATAGGGGTTGCGCTCGTTGCGGGACTTAACCCA…	ASV00131	0.104503	0.186567	0.173491	0.0247931	0.115331	0.0371624	0.200635	0.114206	0.146764	0.0401371	0.177573	0.105971	0.474963	0.0721561	0.206412	0.0586033	0.121137	0.0989755	0.0319977	0.0720115	0.0754114	0.0787988	0.0631196	0.0766479	0	0.0630194	0.0950245	0.0223514	0.0369013	0.383657	0.0750223	0.112771	0.281629	0.112024	0.144622	0.047758	0.131721	0.0716949	0.0863483	0.0680944	0.0770881
Bacteria	Firmicutes	Clostridia	Oscillospirales	Oscillospiraceae	Colidextribacter	NA	ACCCCAATTATCGAACCCACCTTCGGCCGCGCCCCCATTGCTGTTAGGCTACGGACTTCGGGTGTTCCCGACTCTCATGGTGTGACGGGCGGTGTGTACAAGGCCCGGGAACGTATTCACCGCGGCATGCTGATCCGCGATTACTAGCGATTCCAACTTCACGCAGGCGGGTTGCAGCCTGCGATCCGAACTGGGATGGCTTTTAGGGATTTGCTCCACCTCGCGGTTTTGCTTCCCTCTGTTGACCACCATTGTAGTACGTGTGTGGCCCAGGACATAAGGGGCATGATGATTTGACGTCGTCCCCACCTTCCTCCGTTTTGTCAACGGCAGTCTCGCTAGAGTGCTCTTGCGTAGCAACTAACAATAAGGGTTGCGCTCGTTGCGGGACTTAACCCA…	ASV00132	0	0	0.0346981	0	0	0.0825832	0	0	0.329324	0	0	0.0484437	0.0231689	0.0249771	0	0	0	0	0	0.0680109	0	0	0	0.543835	0	0.0748356	0.144437	0.127722	0	0	0.0328222	0	0.119151	0.168036	0.160256	0	0	0	0	0.0510708	0.14077
Bacteria	Firmicutes	Clostridia	Lachnospirales	Lachnospiraceae	NA	NA	ACCCCAGTTACCAGTCCCGCCTTCGGCAGCTCCCTCCTCTCGGTTGGGTCACTGACTTCGGGCGTTACCGACTCCCATGGTGTGACGGGCGGTGTGTACAAGACCCGGGAACGTATTCACCGCGGCATTCTGATCCGCGATTACTAGCGATTCCAGCTTCATGCAGGCGGGTTGCAGCCTGCAATCCGAACTGGGACGTTATTTCTGGGGTTTGCTCCGGATCGCTCCTTCGCCTCCCTCTGTTTACGCCATTGTAGCACGTGTGTAGCCCAAATCATAAGGGGCATGATGATTTGACGTCATCCCCGCCTTCCTCCAGGTTCTCCCTGGCAGTCTCCACAGAGTGCCCATCTTACTGCTGGCTACTGGGGATAGGGGTTGCGCTCGTTGCGGGACTTA…	ASV00133	0.0457203	0.0266525	0.0536244	0.0278923	0	0	0	0.019862	0.157503	0.092624	0.0349325	0.0544992	0.0579223	0	0.070954	0	0	0.0481502	0.0177765	0.0480077	0	0.0656656	0.0259904	0.0474487	0.0150361	0	0	0.0191583	0.105784	0.0316418	0.206311	0	0.0324957	0.0497884	0.175891	0.047758	0.056452	0.129051	0.051809	0.112356	0
Bacteria	Firmicutes	Clostridia	Clostridia vadinBB60 group	NA	NA	NA	ACCCCAGTCATCGGTCTTACCTTAGGCGGCTGCTCCCTTTGCAGGTTAGCTCACCGACTTTGGGTACTCCCAACTCCCATGGCGTGACGGGCGGTGTGTACAAGACCCGGGAACGCATTCACCCCGACATTCTGATTCGGGATTACTAGCAACTCCAACTTCATGTGGGCGGGTTGCAGCCCACAATCCGAACTGAGACTACTTTTTTGAGATTGGCTTACTGTTACCAGCTCGCTGCCCTTTGTAGTAGCCATTGTAGCACGTGTGTAGCCCAAGACGTAAGGGGCATGATGATTTGACGTCATCCCCACCTTCCTCCGAGTTAACCTCGGCAGTCTGAACAGAGTTCCTAACTTAATATTGGCAACTGTTCATAAGGGTTGCGCTCGTTGCAGGACT…	ASV00134	0	0	0	0.21694	0	0	0.550579	0	0.0214777	0	0	0	0.0115845	0	0	0	0	0	0	0	0	0	0	0.0547485	0.155373	0.0630194	0	1.16546	0	0	0.0281334	0	0	0.236495	0.156348	0.047758	0.028226	0.121881	0	0.0272378	0.0435715
Bacteria	Firmicutes	Clostridia	Oscillospirales	Ruminococcaceae	NA	NA	ACCCCAGTCACCAATCCCACCTTCGGCAGCGCCCCCCTTGCGGTCAGGCTACTGACTTCGGGTGTTACCGGCTCCCATGGTGTGACGGGCGGTGTGTACAAGGCCCGGGAACGTATTCACCGCGGCATGCTGATCCGCGATTACTAGCAATTCCGACTTCACGCAGGCGAGTTGCAGCCTGCGATCTGAACTGAGACGCATTTTAGGGGTTTGCTCCACATCGCTGTTTTGCTTCCCTCTGTTATACGCCATTGTAGTACGTGTGTTGCCCAGGTCGTAAGGGGCATGATGATTTGACGTCATCCCCACCTTCCTCCGTTTTATCAACGGCAGTCTATCTAGAGTGCTCTTGCGTAGCAACTAAATACAAGGGTTGCGCTCGTTGCGGGACTTAACCCA…	ASV00135	0	0.0571124	0.132484	0.0464871	0.0914695	0.0578082	0.0419933	0.0595859	0.114548	0.0493995	0.130997	0.13322	0.0810913	0.0277523	0.0322518	0	0.0443184	0.0775754	0.0675508	0.0800128	0.0975913	0.0569102	0	0.142346	0	0.0354484	0.0494127	0.0766332	0.0418214	0.102836	0.0844001	0.0610845	0.0758232	0.0933532	0	0.0318387	0.0658607	0	0.168379	0.129379	0.0703848
Bacteria	Firmicutes	Clostridia	Oscillospirales	Oscillospiraceae	Colidextribacter	NA	GATGAACGCTGGCGGCGTGCTTAACACATGCAAGTCGAACGGAGTACCCTTGAAGGAGTTTTCGGACAACTGAAAGGACTACTTAGTGGCGGACGGGTGAGTAACGCGTGAGTAACCTGCCTTGGAGTGGGGAATAACAGTTGGAAACAGCTGCTAATACCGCATGATGCAGTTGAGTCGCATGGCTCTGACTGCCAAAGATTTATCGCTCTGAGATGGACTCGCGTCTGATTAGCTAGTTGGTGGGGCAACGGCCCACCAAGGCGACGATCAGTAGCCGGACTGAGAGGTTGGCCGGCCACATTGGGACTGAGACACGGCCCAGACTCCTACGGGAGGCAGCAGTGGGGAATATTGGGCAATGGGCGCAAGCCTGACCCAGCAACGCCGCGTGAAGGA…	ASV00136	0.0195944	0.0266525	0.0599331	0	0	0.0578082	0.055991	0	0.27921	0	0	0.0756934	0	0	0	0	0.0443184	0.0374502	0	0.0600096	0	0.0481548	0	0.558435	0	0.0630194	0.102626	0.169232	0	0.0474627	0.0468889	0.0328916	0.124567	0.0746826	0.125078	0	0	0	0	0.0476661	0.164231
Bacteria	Firmicutes	Clostridia	Clostridiales	Clostridiaceae	Clostridium sensu stricto 1	NA	ACCCCAATCGCTGACCCTACCTTAGGACGCTTCCTCCCTTGCGGGTTAGATCACGTACGTTGGGTATTGCCAACTCTCATGGTGTGACGGGCGGTGTGTACAAGGCCCGGGAACGTATTCACCGCGACATGCTGATTCGCGATTACTAGCAACTCCAGCTTCATGTAGGCGAGTTTCAGCCTACAATCCGAACTGAGACAAGTTTTTGAGTTTTGCTCCACCTCACGGTCTTGCTTCTCTTTGTACTTGCCATTGTAGCACGTGTGTAGCCCTAGACATAAGGGGCATGATGATTTGACGTCATCCCCACCTTCCTCCCGGTTAACCCGGGCAGTCTCGCTAGAGTGCTCAACTAAATGGTAGCAACTAACAATAAGGGTTGCGCTCGTTGCGGGACTT…	ASV00137	0	0	0.0662419	0	0.115331	0.0825832	0	0	0	0.0617494	0.200862	0.102943	0	0	0	0	0	0	0	0	0	0.166353	0.308172	0.156946	0.501203	0.196936	0.235661	0	0	0.177985	0	0.338314	0	0	0	0.270629	0.155243	0	0	0	0
Bacteria	Firmicutes	Clostridia	Oscillospirales	Oscillospiraceae	Colidextribacter	NA	GATGAACGCTGGCGGCGTGCTTAACACATGCAAGTCGAACGGAGTACCCTTGAAGGAGTTTTCGGACAACTGAAAGGACTACTTAGTGGCGGACGGGTGAGTAACGCGTGAGTAACCTGCCTTGGAGTGGGGAATAACAGCTGGAAACAGCTGCTAATACCGCATGATGCAGTTGAGTCGCATGGCTCTGACTGCCAAAGATTTATCGCTCTGAGATGGACTCGCGTCTGATTAGCTAGTTGGTGGGGCAACGGCCCACCAAGGCGACGATCAGTAGCCGGACTGAGAGGTTGGCCGGCCACATTGGGACTGAGACACGGCCCAGACTCCTACGGGAGGCAGCAGTGGGGAATATTGGGCAATGGGCGCAAGCCTGACCCAGCAACGCCGCGTGAAGGA…	ASV00138	0	0	0.0630875	0	0.0159077	0.0578082	0	0	0.27921	0	0.0291104	0.0756934	0	0	0	0	0.026591	0	0	0	0.0177439	0	0	0.437988	0	0.0787743	0.0836216	0.111757	0	0	0.0609556	0	0.0649913	0.211601	0.140713	0	0.084678	0	0	0.0340472	0.164231
Bacteria	Firmicutes	Clostridia	Lachnospirales	Lachnospiraceae	NA	NA	GATGAACGCTGGCGGCGTGCCTAACACATGCAAGTCGAACGGGGGCAGATTGAAACCTAGTGATATCTGCCCGAGTGGCGGACGGGTGAGTAACGCGTGGACAACCTGCCGTATGCAGGGGGATACCAGCTGGAAACAGCTGCTAATACCGCATATGCGCACAGGGCCGCATGGCCTGGTGCGGAAAGGAGCAATCCGGCATACGATGGGTCCGCGTCCGATTAGCTAGTTGGCGGGGCAGCGGCCCACCAAGGCGACGATCGGTAGCCGGCCTGAGAGGGCGGACGGCCACATTGGGACTGAGACACGGCCCAGACTCCTACGGGAGGCAGCAGTGGGGGATATTGCACAATGGGGGGAACCCTGATGCAGCGACGCCGCGTGGGTGAAGAAGTATTT…	ASV00139	0.0293916	0.0418824	0.0220806	0	0.0755617	0.0495499	0	0.203585	0.0393757	0.129674	0.113531	0.169553	0.0608184	0.0582799	0	0.0683705	0	0.0401252	0	0.044007	0.0532316	0.074421	0	0	0	0	0.0798206	0	0	0.138433	0.131289	0.140964	0.162478	0.423201	0.250156	0.106129	0	0	0	0.0714991	0.0502748
Bacteria	Firmicutes	Clostridia	Clostridiales	Clostridiaceae	Clostridium sensu stricto 1	NA	ACCCCAATCGCTGACCCTACCTTAGGACGCTTCCTCCCTTGCGGGTTAGATCACGTACGTTGGGTATTGCCAACTCTCATGGTGTGACGGGCGGTGTGTACAAGGCCCGGGAACGTATTCACCGCGACATGCTGATTCGCGATTACTAGCAACTCCAGCTTCATGTAGGCGAGTTTCAGCCTACAATCCGAACTGAGACAAGTTTTTGAGTTTTGCTCCACCTCACGGTCTTGCTTCTCTTTGTACTTGCCATTGTAGCACGTGTGTAGCCCTAGACATAAGGGGCATGATGATTTGACGTCATCCCCACCTTCCTCCCGGTTAACCCGGGCAGTCTCGCTAGAGTGCTCAACTAAATGGTAGCAACTAACAATAAGGGTTGCGCTCGTTGCGGGACTT…	ASV00140	0	0	0.0536244	0	0.1034	0.123875	0	0	0	0.0833616	0.163018	0.112026	0	0	0	0.0488361	0	0	0	0	0	0.175108	0.263617	0	0.536287	0.15361	0.224258	0	0	0.110746	0	0.338314	0	0	0	0.387371	0.084678	0	0	0	0
Bacteria	Firmicutes	Clostridia	Lachnospirales	Lachnospiraceae	NA	NA	GATGAACGCTGGCGGCGTGCCTAACACATGCAAGTCGAGCGAAGCATACAGGAGGAAGTTTTCGGATGGAATCCTGCATGACTGAGCGGCGGACGGGTGAGTAACGCGTGGGTAACCTGCCTTATACAGGGGGATAACAGTTAGAAATGACTGCTAATACCGCATAAGCGCACAGTACCGCATGGTAGTGTGTGAAAAACTCCGGTGGTATAAGATGGACCCGCGTCTGATTAGCCAGTTGGCGGGGTAACGGCCCACCAAAGCGACGATCAGTAGCCGACCTGAGAGGGTGACCGGCCACATTGGGACTGAGACACGGCCCAAACTCCTACGGGAGGCAGCAGTGGGGAATATTGCACAATGGGGGAAACCCTGATGCAGCAACGCCGCGTGAGTGAA…	ASV00141	0.0163287	0.0190375	0.0346981	0.0247931	0	0.0165166	0.00933184	0	0.146764	0.0648368	0.0378435	0.0847766	0.0666107	0.0416285	0.0290266	0.0358131	0.0472729	0.0642003	0.0177765	0.0200032	0	0.030644	0	0.0766479	0.0300722	0.0236323	0	0.0287375	0.0934832	0.0395523	0.187556	0	0.0270797	0.0933532	0.132896	0	0.042339	0	0.0604438	0.11576	0
Bacteria	Firmicutes	Clostridia	Lachnospirales	Lachnospiraceae	Tuzzerella	NA	ACCCCAGTCGCTGGCTTCACCTTCGGCGGCTCCCTCCTTACGGTCAGGTCACCGACTTCGGGTGCTTCCAACTCCCATGGTGTGACGGGCGGTGTGTACAAGGCCCGGGAACGTATTCACCGCGACATTCTGATTCGCGATTACTAGCGATTCCAGCTTCATGCAGTCGAGTTGCAGACTGCAATCCGAACTGGGACTGGGTTTTTGTGATTTGCTTAACGTCGCCGTCTCGCTTCACTTTGTTGCCAGCCATTGTAGCACGTGTGTAGCCCAAGACATAAGGGGCATGATGATTTGACGTCATCCCCACCTTCCTCCGTGTTATCCACGGCAGTCCCCCTAGAGTGCCCAACTTAATGATGGCTACTAAGGGTAAGGGTTGCGCTCGTTGCGGGACTT…	ASV00142	0.114301	0.0418824	0.0283894	0	0.0397693	0.0330333	0.0419933	0.0446894	0.118127	0.098799	0.0669539	0.193775	0.0405456	0.0749313	0.0612785	0.0488361	0.0354547	0.0856004	0.0319977	0	0.0487956	0.0700433	0.0519808	0.0693481	0	0	0.0456118	0.0510888	0.0492017	0.035597	0.211	0.0422893	0.097487	0.0809061	0.293152	0	0.042339	0.157729	0.0777135	0.248544	0.0435715
Bacteria	Firmicutes	Clostridia	Oscillospirales	Oscillospiraceae	UCG-005	NA	GACGAACGCTGGCGGCGTGCCTAACACATGCAAGTCGAACGGGACTTGGCCCTTCGGGGACAAGTTTAGTGGCGGACGGGTGAGTAACGCGTGAGCAACCTGCCTTTCAGAGGGGGACAACAGTTGGAAACGACTGCTAATACCGCATGACGCTTTTAGGAGGCATCTCCAAAAAGTCAAAGATTTATCGCTGAAAGATGGGCTCGCGTCTGATTAGATAGTTGGTGGGGTAACGGCCTACCAAGTCAACGATCAGTAGCCGGACTGAGAGGTTGAACGGCCACATTGGGACTGAGATACGGCCCAGACTCCTACGGGAGGCAGCAGTGGGGAATATTGGGCAATGGGGGAAACCCTGACCCAGCAACGCCGCGTGAAGGAAGAAGGCCTTCGGGTTGT…	ASV00143	0.104503	0.140877	0.123021	0.0154957	0.0477232	0.0330333	0.149309	0.0645514	0.114548	0.0586619	0.19504	0.090832	0.335949	0.0610551	0.187061	0.0520918	0.112273	0.112351	0.0391083	0.0400064	0.0532316	0.0569102	0.0779713	0.0291992	0	0.0315097	0.11783	0.0127722	0.0123004	0.280821	0.0656445	0.0798797	0.265381	0.124471	0.132896	0.0849032	0.131721	0.0716949	0.107935	0.0612849	0.0502748
Bacteria	Firmicutes	Clostridia	Clostridiales	Clostridiaceae	Clostridium sensu stricto 1	NA	ACCCCAATCGCTGACCCTACCTTAGGACGCTTCCTCCCTTGCGGGTTAGATCACGTACGTTGGGTATTGCCAACTCTCATGGTGTGACGGGCGGTGTGTACAAGGCCCGGGAACGTATTCACCGCGACATGCTGATTCGCGATTACTAGCAACTCCAGCTTCATGTAGGCGAGTTTCAGCCTACAATCCGAACTGAGACAAGTTTTTGAGTTTTGCTCCACCTCACGGTCTTGCTTCTCTTTGTACTTGCCATTGTAGCACGTGTGTAGCCCTAGACATAAGGGGCATGATGATTTGACGTCATCCCCACCTTCCTCCCGGTTAACCCGGGCAGTCTTGCTAGAGTGCTCAACTAAATGGTAGCAACTAACAATAAGGGTTGCGCTCGTTGCGGGACTT…	ASV00144	0	0	0.0693963	0	0.0914695	0.119746	0	0	0	0.172898	0.22415	0	0	0	0	0	0	0	0	0	0	0.192619	0.334163	0	0.385926	0.232384	0.228059	0	0	0.134478	0	0.31482	0	0.0435648	0	0.228177	0	0	0	0	0
Bacteria	Firmicutes	Clostridia	Oscillospirales	Oscillospiraceae	Colidextribacter	NA	ACCCCAATTATCGAACCCACCTTCGGCCGCGCCCCCATTGCTGTTAGGCTACGGACTTCGGGTGTTCCCGACTCTCATGGTGTGACGGGCGGTGTGTACAAGGCCCGGGAACGTATTCACCGCGGCATGCTGATCCGCGATTACTAGCGATTCCAACTTCACGCAGGCGGGTTGCAGCCTGCGATCCGAACTGGGATGGCTTTTAGGGATTTGCTCCACCTCGCGGTATTGCTTCCCTCTGTTGACCACCATTGTAGTACGTGTGTGGCCCAGGACATAAGGGGCATGATGATTTGACGTCGTCCCCACCTTCCTCCGTTTTGTCAACGGCAGTCTCGCTAGAGTGCTCTTGCGTAGCAACTAACAATAAGGGTTGCGCTCGTTGCGGGACTTAACCCA…	ASV00145	0	0.0456899	0	0	0	0	0	0	0.536942	0	0	0	0	0	0	0	0	0.0347752	0	0	0	0	0.0556938	0	0.0350842	0	0.0646167	0.0319305	0	0.0988807	0	0.126868	0	0.1058	0	0.0849032	0	0	0	0	0.0670331
Bacteria	Firmicutes	Clostridia	Clostridia vadinBB60 group	NA	NA	NA	GACGAACGCTGGCGGCATGCCTAACACATGCAAGTCGAACGGGGATAGCAATATCCTAGTGGCGAACGGGTGAGTAACGCGTGAGTAACCTGCCTCATACAACGGGATACCCGAGGGAAACTTCGGTTAATACGGTATAAGACCACACTACCGCATGGTAGAGGGGTAAAAGGGGCAACCTGGTATGAGATGGACTCGCGTCGCATTAGCTAGTTGGTGAGGTAACGGCCCACCAAGGCGACGATGCGTAGCCGACCTGAGAGGGTGATCGGCCACATTGGGACTGAGATACGGCCCAGACTCCTACGGGAGGCAGCAGTGGGGAATATTGGGCAATGGAGGAAACTCTGACCCAGCAATGCCGCGTGAATGAAGAAGGTCTTCGGATTGTAAAGTTCT…	ASV00146	0	0	0	0.198345	0	0	0.503919	0.00993098	0.0286369	0.00617494	0	0	0	0	0	0	0	0	0.0106659	0	0	0	0	0.0401489	0.145349	0.0354484	0	1.03455	0	0	0.0422	0	0	0.224048	0.164165	0.0583709	0.028226	0.100373	0	0.0204283	0.0234616
Bacteria	Firmicutes	Clostridia	Clostridiales	Clostridiaceae	Clostridium sensu stricto 1	NA	GACGAACGCTGGCGGCGTGCCTAACACATGCAAGTCGAGCGAGTGGAGTTCTTCGGAACAAAGCTAGCGGCGGACGGGTGAGTAACACGTGGGCAACCTGCCTCATAGAGGGGAATAGCCTTCCGAAAGGGAGATTAATACCGCATAAGATTGTAGCTTCGCATGAAGTAGCAATTAAAGGAGCAATCCGCTATGAGATGGGCCCGCGGCGCATTAGCTAGTTGGTGAGGTAACGGCTCACCAAGGCGACGATGCGTAGCCGACCTGAGAGGGTGATCGGCCACATTGGGACTGAGACACGGCCCAGACTCCTACGGGAGGCAGCAGTGGGGAATATTGCACAATGGGGGAAACCCTGATGCAGCAACGCCGCGTGAGTGATGACGGCCTTCGGGTTGT…	ASV00147	0.0522517	0	0.205034	0	0.107377	0	0	0	0	0	0.180484	0.181664	0	0	0	0	0.0856822	0	0	0	0	0.11382	0.24134	0.120447	0.39595	0.137855	0.171044	0	0	0.0791045	0	0.300724	0	0.161812	0	0.249403	0.103495	0	0	0	0
Bacteria	Firmicutes	Clostridia	Clostridiales	Clostridiaceae	Clostridium sensu stricto 1	NA	ACCCCAATCGCTGACCCTACCTTAGGACGCTTCCTCCCTTGCGGGTTAGATCACGTACGTTGGGTATTGCCAACTCTCATGGTGTGACGGGCGGTGTGTACAAGGCCCGGGAACGTATTCACCGCGACATGCTGATTCGCGATTACTAGCAACTCCAGCTTCATGTAGGCGAGTTTCAGCCTACAATCCGAACTGAGACAAGTTTTTGAGTTTTGCTCCACCTCACGGTCTTGCTTCTCTTTGTACTTGCCATTGTAGCACGTGTGTAGCCCTAGACATAAGGGGCATGATGATTTGACGTCATCCCCACCTTCCTCCCGGTTAACCCGGGCAGTCTTGCTAGAGTGCTCAACTAAATGGTAGCAACTAACAATAAGGGTTGCGCTCGTTGCGGGACTT…	ASV00148	0.225336	0	0.10094	0.114668	0.0954464	0.0990998	0	0	0	0	0.218328	0	0	0	0	0	0	0	0	0	0	0.148842	0.222775	0	0.486167	0.189058	0.23186	0	0	0	0	0.296025	0	0	0	0.270629	0	0	0	0	0
Bacteria	Firmicutes	Clostridia	Lachnospirales	Lachnospiraceae	Tuzzerella	NA	ACCCCAGTCGCTGGCTTCACCTTCGGCGGCTCCCTCCTTACGGTCAGGTCACCGACTTCGGGTGCTTCCAACTCCCATGGTGTGACGGGCGGTGTGTACAAGGCCCGGGAACGTATTCACCGCGACATTCTGATTCGCGATTACTAGCGATTCCAGCTTCATGCAGTCGAGTTGCAGACTGCAATCCGAACTGGGACTGGGTTTTTGTGATTTGCTTAACGTCGCCGTCTCGCTTCACTTTGTTGCCAGCCATTGTAGCACGTGTGTAGCCCAAGACATAAGGGGCATGATGATTTGACGTCATCCCCACCTTCCTCCGTGTTATCCACGGCAGTCCCCCTAGAGTGCCCAACTTAATGATGGCTACTAAGGGTAAGGGTTGCGCTCGTTGCGGGACTT…	ASV00149	0.048986	0.0266525	0.0536244	0.0495863	0.0715848	0.0536791	0.0513251	0	0.0465349	0.101886	0.0844201	0.105971	0.0666107	0.0444037	0.109656	0.0390689	0	0.0481502	0.0746614	0.056009	0.0887193	0	0	0.113147	0.0501203	0.0905904	0.0684177	0	0.0221408	0.087015	0.215689	0.0469881	0.0704073	0.124471	0.101626	0.143274	0.1082	0.107542	0.0474916	0.194069	0.0435715
Bacteria	Firmicutes	Clostridia	Oscillospirales	Oscillospiraceae	Colidextribacter	NA	ACCCCAATTATCGAACCCACCTTCGGCCGCGCCCCCATTGCTGTTAGGCTACGGACTTCGGGTGTTCCCGACTCTCATGGTGTGACGGGCGGTGTGTACAAGGCCCGGGAACGTATTCACCGCGGCATGCTGATCCGCGATTACTAGCGATTCCAACTTCACGCAGGCGGGTTGCAGCCTGCGATCCGAACTGGGATGGCTTTTAGGGATTTGCTCCACCTCGCGGTATTGCTTCCCTCTGTTGACCACCATTGTAGTACGTGTGTGGCCCAGGACATAAGGGGCATGATGATTTGACGTCGTCCCCACCTTCCTCCGTTTTGTCAACGGCAGTCTCGCTAGAGTGCTCTTGCGTAGCAACTAACAATAAGGGTTGCGCTCGTTGCGGGACTTAACCCA…	ASV00150	0	0	0	0	0	0	0	0	0.161082	0.0648368	0	0.0635824	0	0.0915827	0.0967555	0	0.0206819	0.0481502	0	0	0.0532316	0.131331	0.0259904	0	0	0.0472646	0	0.063861	0	0	0.107845	0.0610845	0.157062	0	0.234522	0	0.0329303	0	0	0	0.087143
Bacteria	Firmicutes	Clostridia	Clostridiales	Clostridiaceae	Clostridium sensu stricto 1	NA	ACCCCAATCGCTGACCCTACCTTAGGACGCTTCCTCCCTTGCGGGTTAGATCACGTACGTTGGGTATTGCCAACTCTCATGGTGTGACGGGCGGTGTGTACAAGGCCCGGGAACGTATTCACCGCGACATGCTGATTCGCGATTACTAGCAACTCCAGCTTCATGTAGGCGAGTTTCAGCCTACAATCCGAACTGAGACAAGTTTTTGAGTTTTGCTCCACCTCACGGTCTTGCTTCTCTTTGTACTTACCATTGTAGCACGTGTGTAGCCCTAGACATAAGGGGCATGATGATTTGACGTCATCCCCACCTTCCTCCCGGTTAACCCGGGCAGTCTCGCTAGAGTGCTCAACTAAATGGTAGCAACTAACAATAAGGGTTGCGCTCGTTGCGGGACTT…	ASV00151	0.0326573	0	0.0662419	0	0.0556771	0.107358	0	0	0	0.046312	0.165929	0.0575269	0	0	0	0	0	0	0	0	0	0.170731	0.29332	0	0.441059	0.192997	0.186248	0	0	0.114702	0	0.338314	0.146231	0	0	0.286548	0.14113	0	0	0	0
Bacteria	Firmicutes	Clostridia	Lachnospirales	Lachnospiraceae	Lachnospiraceae NK4A136 group	NA	ACCCCAGTCATCCGACCTGCCTTCGGCTGCTCCCTCCTTCTCAGGTTGGGTCACAGACTTCGGGCATTTCCGACTCCCATGGTGTGACGGGCGGTGTGTACAAGACCCGGGAACGTATTCACCGCGGCATTCTGATCCGCGATTACTAGCGATTCCAGCTTCATGTAGTCGAGTTGCAGACTACAATCCGAACTGAGACGTTATTTCTGGGATTCGCTTACCTTCACAGGCTCGCTTCCCTTTGTTTACGCCATTGTAGCACGTGTGTAGCCCAAATCATAAGGGGCATGATGATTTGACGTCATCCCCACCTTCCTCCGGGTTGTCCCCGGCAGTCTCCCTAGAGTGCCCGACGCTACTCGCTGGCTACTAAGGATAGGGGTTGCGCTCGTTGCGGGA…	ASV00152	0	0.0342674	0	0	0	0.0123875	0.0513251	0.0546204	0.246993	0	0	0.0817488	0.0376495	0.0860322	0	0.0358131	0	0.0481502	0.0213318	0.0320051	0	0.0437771	0.0297033	0.0182495	0	0	0.0380098	0.137301	0	0	0	0	0.129983	0.410754	0.433865	0	0.0940867	0	0	0.207688	0.0837914
Bacteria	Firmicutes	Clostridia	Lachnospirales	Lachnospiraceae	Tuzzerella	NA	GATGAACGCTGGCGGCGTGCTTAACACATGCAAGTCGAACGGAGATATTAAGAATGAGAGCTTCGGCAGGAATTTTTATTATCTTAGTGGCGGACGGGTGAGTAACGTGTGGGCAACCTGCCCTGCACTGGGGAATAATCATTGGAAACGATGACTAATACCGCATACGGTTCTTGGGAGGCATCTTCCGGGAAAAAAAGGATTTATTCGGTGCAGGATGGGCCCGCATCTGATTAGCTAGTTGGTGAGATAACAGCCCACCAAGGCGACGATCAGTAGCCGACCTGAGAGGGTGACCGGCCACATTGGGACTGAGACACGGCCCAAACTCCTACGGGAGGCAGCAGTGGGGAATATTGCACAATGGGCGAAAGCCTGATGCAGCAACGCCGCGTGAAG…	ASV00153	0.0620489	0.0761499	0.025235	0	0.0357924	0	0.0326614	0.0794478	0.114548	0.0679243	0.0669539	0.181664	0.0347534	0.0721561	0.0838547	0.0325574	0.0206819	0.10165	0.0213318	0	0.0709755	0.0963096	0.0482679	0.0547485	0	0.055142	0.0418108	0.0351236	0.0442815	0.0316418	0.201622	0.0657833	0	0.0809061	0.261882	0.0318387	0.042339	0.193576	0.0906657	0.217902	0
Bacteria	Firmicutes	Clostridia	Lachnospirales	Lachnospiraceae	NA	NA	ACCCCAGTCGCCGGGCCCGCCTTCGGCGGCTCCCTCCTTCCGGTTGGGGCACCGACTTCGGGCGTTCCCGACTCCCATGGTGTGACGGGCGGTGTGTACAAGACCCGGGAACGTATTCACCGCGGCGTTCTGATCCGCGATTACTAGCGATTCCGGCTTCATGCAGCCGAGTTGCAGGCTGCAATCCGAACTGGGGCGCGCTTTCCGGGCTTCGCTCACGGTCGCCCGCTCGCCTCCCTCTGTGCGCGCCATTGTAGCACGTGTGTAGCCCCGGCCATAAGGGGCATGATGATTTGACGTCGTCCCCGCCTTCCTCCGGGTTGTCCCCGGCAGTCCCCCTAGAGTGCCCACCATCGCGTGCTGGCTACTAGGGGCAGGGGTTGCGCTCGTTGCGGGACT…	ASV00154	0.0653147	0	0.0599331	0	0	0	0.0326614	0	0.0859107	0.0432246	0.122264	0.175609	0.075299	0	0.0290266	0	0.0384093	0.0401252	0	0.0280045	0.0443597	0.0787988	0.0371292	0.0401489	0.0501203	0.0669581	0.102626	0.0510888	0	0.134478	0.112533	0.145663	0.243718	0.211601	0.128987	0.106129	0.0376347	0.0645254	0.0733961	0.119165	0.0335166
Bacteria	Firmicutes	Clostridia	Clostridiales	Clostridiaceae	Clostridium sensu stricto 1	NA	GACGAACGCTGGCGGCGTGCCTAACACATGCAAGTCGAGCGAGTGGAGTTCTTCGGAACAAAGCTAGCGGCGGACGGGTGAGTAACACGTGGGCAACCTGCCTCATAGAGGGGAATAGCCTTCCGAAAGGGAGATTAATACCGCATAAGATTGTAGCTTCGCATGAAGTAGCAATTAAAGGAGCAATCTGCTATGAGATGGGCCCGCGGCGCATTAGCTAGTTGGTGAGGTAACGGCTCACCAAGGCGACGATGCGTAGCCGACCTGAGAGGGTGATCGGCCACATTGGGACTGAGACACGGCCCAGACTCCTACGGGAGGCAGCAGTGGGGAATATTGCACAATGGGGGAAACCCTGATGCAGCAACGCCGCGTGAGTGATGACGGCCTTCGGGTTGT…	ASV00155	0	0	0.0630875	0	0.0874925	0.0949707	0	0	0.100229	0	0.203773	0.0696379	0.0550262	0	0	0	0	0	0	0	0	0.126954	0.26733	0	0.405974	0.161487	0.23186	0	0	0.0988807	0	0.216145	0	0	0	0.191032	0.127017	0	0.0777135	0	0
Bacteria	Firmicutes	Clostridia	Oscillospirales	Oscillospiraceae	NA	NA	ACCCCAATTATCGAACCCACCTTCGGCCGCGCCCTCCTTGCGGTTAGGCTACGGACTTCGGGTGTTCCCGACTCTCATGGTGTGACGGGCGGTGTGTACAAGGCCCGGGAACGTATTCACCGCGGCATGCTGATCCGCGATTACTAGCGATTCCGACTTCATGCAGTCGAGTTGCAGACTGCAATCTGAACTGGGACGGCTTTTAGGGGTTCGCTCCACTTCGCAGTTTTGCATCCCTCTGTTTACCGCCATTGTATTACGTGTGTAGCCCAGGACATAAGGGGCATGATGATTTGACGTCGTCCCCACCTTCCTCCGTTTTGTCAACGGCAGTCTCGCTAGAGTGCTCTTGCGTAGCAACTAACAATAAGGGTTGCGCTCGTTGCGGGACTTAACCCA…	ASV00156	0.104503	0.0837648	0.0346981	0.021694	0.0636309	0.0578082	0	0.0595859	0.146764	0.0586619	0.075687	0.22708	0.121637	0.0666056	0.0999806	0.0358131	0.0620457	0.0561753	0	0	0.0709755	0.144464	0.0482679	0.0474487	0.0300722	0.118161	0.0532137	0.0862124	0	0.0672389	0.0703334	0.103374	0.097487	0.199154	0.105535	0.0424516	0.0470433	0	0	0.125975	0.0569781
Bacteria	Firmicutes	Clostridia	Lachnospirales	Lachnospiraceae	NA	NA	ACCCCAGTCGCCGGGCCCGCCTTCGGCGGCTCCCTCCTCGCGGTTGGGGCACCGACTTCGGGCGTTCCCGACTCCCATGGTGTGACGGGCGGTGTGTACAAGACCCGGGAACGTATTCACCGCGGCGTTCTGATCCGCGATTACTAGCGATTCCGGCTTCATGCAGCCGAGTTGCAGGCTGCAATCCGAACTGGGGCGCGCTTTCCGGGCTTCGCTCACGGTCGCCCGCTCGCCTCCCTCTGTGCGCGCCATTGTAGCACGTGTGTAGCCCCGGCCATAAGGGGCATGATGATTTGACGTCGTCCCCGCCTTCCTCCGGGTTGTCCCCGGCAGTCCCCCTAGAGTGCCCACCACTGCATGCTGGCTACTAGGGGCAGGGGTTGCGCTCGTTGCGGGACT…	ASV00157	0.084909	0.0494974	0.05047	0	0.0357924	0	0.060657	0.0297929	0.0465349	0.0864491	0.136819	0.127165	0.098468	0	0	0.0293016	0	0.0321002	0	0.0360058	0	0.0656656	0.0334163	0.0401489	0	0.0433258	0	0.0574749	0	0.134478	0.145356	0.164458	0.243718	0.311177	0.226704	0	0.042339	0.100373	0.0949832	0.0953321	0.0670331
Bacteria	Firmicutes	Clostridia	Oscillospirales	Ruminococcaceae	NA	NA	GACGAACGCTGGCGGCGCGCCTAACACATGCAAGTCGAACGGGACTATTTTGGGAGAAGTTTTCGGATGGATCTCGGGATAGTTTAGTGGCGGACGGGTGAGTAACACGTGAGCAACCTACCTTCGAGAGGGGAATAACGGCTGGAAACGGTCGCTAATACCGCATAACATACTGGAGGGACATCCTTTTGGTATCAAAGATTTTATCGCTCGGAGATGGGCTCGCGTCCGATTAGGTAGTTGGTGAGGTAACGGCTCACCAAGCCGACGATCGGTAGCCGGACTGAGAGGTCGAACGGCCACATTGGGACTGAGACACGGCCCAGACTCCTACGGGAGGCAGCAGTGGGGGATATTGCACAATGGGGGAAACCCTGATGCAGCGACGCCGCGTGTGGG…	ASV00158	0.048986	0.0380749	0.0788594	0.0464871	0	0.0619374	0	0	0.0859107	0.0555744	0.0465766	0.139276	0.0550262	0	0.0161259	0.0423246	0.0236365	0	0.0568848	0.0680109	0.110899	0.0393994	0	0.135046	0.0451083	0	0	0.060668	0.0344412	0.0593284	0.0890889	0.0751809	0.129983	0.0746826	0	0	0.098791	0	0.0777135	0.0817133	0.087143
Bacteria	Firmicutes	Clostridia	Clostridiales	Clostridiaceae	Clostridium sensu stricto 1	NA	GACGAACGCTGGCGGCGTGCCTAACACATGCAAGTCGAGCGAGTGGAGTTCTTCGGAACAAAGCTAGCGGCGGACGGGTGAGTAACACGTGGGCAACCTGCCTCATAGAGGGGAATAGCCTTCCGAAAGGGAGATTAATACCGCATAAGATTGTAGCTTCGCATGAAGTAGCAATTAAAGGAGTAATCCGCTATGAGATGGGCCCGCGGCGCATTAGCTAGTTGGTGAGGTAACGGCTCACCAAGGCGACGATGCGTAGCCGACCTGAGAGGGTGATCGGCCACATTGGGACTGAGACACGGCCCAGACTCCTACGGGAGGCAGCAGTGGGGAATATTGCACAATGGGGGAAACCCTGATGCAGCAACGCCGCGTGAGTGATGACGGCCTTCGGGTTGT…	ASV00159	0	0	0.110403	0	0	0	0	0	0	0	0.186306	0.0878043	0	0	0	0	0	0	0	0	0	0.148842	0.274756	0	0.491179	0.177242	0.167243	0	0	0.106791	0.356356	0.249037	0	0.0871297	0	0.191032	0.0940867	0	0	0	0
Bacteria	Firmicutes	Clostridia	Clostridiales	Clostridiaceae	Clostridium sensu stricto 1	NA	GACGAACGCTGGCGGCGTGCCTAACACATGCAAGTCGAGCGAGTGGAGTTCTTCGGAACAAAGCTAGCGGCGGACGGGTGAGTAACACGTGGGCAACCTGCCTCATAGAGGGGAATAGCCTTCCGAAAGGGAGATTAATACCGCATAAGATTGTAGCTTCGCATGAAGTAGCAATTAAAGGAGTAATCCGCTATGAGATGGGCCCGCGGCGCATTAGCTAGTTGGTGAGGTAACGGCTCACCAAGGCGACGATGCGTAGCCGACCTGAGAGGGTGATCGGCCACATTGGGACTGAGACACGGCCCAGACTCCTACGGGAGGCAGCAGTGGGGAATATTGCACAATGGGGGAAACCCTGATGCAGCAACGCCGCGTGAGTGATGACGGCCTTCGGGTTGT…	ASV00160	0.0391888	0	0.0914769	0.0340906	0.0636309	0.119746	0	0	0	0.0432246	0.154285	0.0605547	0	0	0	0	0	0	0	0	0	0.11382	0.311885	0	0.496191	0.141794	0.182447	0	0	0.0909702	0	0.220844	0	0	0	0.249403	0.122313	0	0	0	0
Bacteria	Actinobacteriota	Coriobacteriia	Coriobacteriales	Atopobiaceae	Coriobacteriaceae UCG-002	NA	ACCCCCCTTACCCTCCACACCTTCGGCGCCTCCCTCACGAGGTTAGGCCGGCGACTTCGGGTGCAGACGACTCGGGTGGTGTGACGGGCGGTGTGTACAAGGCCCGGGAACGCATTCACCGCGGCGTGCTGATCCGCGATTACTAGCAACTCCGACTTCACGGAGGCGGGTTGCAGCCTCCGATCCGAACTGGGGCCGGCTTTAAGGGATTTGCTCCTGCTCGCGCAGTGGCGTGCCCGTTGTGCCGGCCATTGTAGCACGTGTGCAGCCCAGGACATAAGGGGCATGATGACTTGACGTCGTCCCCACCTTCCTCCGGCTTGACGCCGGCGGTCCCGCGTGAGTGCCCAACCAAATGATGGCAACACGCAGCAGGGGTTGCGCTCGTTGCGGGACTTA…	ASV00161	0	0	0	0	0	0	0	0	0.0787514	0	0	0	0	0	0.338644	0	0	0	0	0	0	0	0	0	0	0	0	0	0	0	0	0	0	0	0	0.191032	0	0	0	0	0
Bacteria	Firmicutes	Bacilli	RF39	NA	NA	NA	ACCCCAGTCACCTGTCCTACCTTAGGCGGCCCCCTCCCTTGCGGGTTAGGCTACCGACTTTAGGTATTACAGACTCCCATGGCGTGACGGGCGGTGTGTACAACACCCGGGAACGTATTCACCCCGACATTCTGATTCGGGATTACTAGCAATTCCAACTTCATGAGGTCGAGTTGCAGACCTCAATCCGGACTGGGACCGACTTTAAGAGATTAGCTTCATGTTACCATGTTGCGACTCGTTGTATCGGCCATTGTAGCACGCCTGTAGCCCTAGACGTAAGGGGCATGATGATTTGACGTCATCCCCACCTTCCTCCAGCTTACACTGGCAGTCTCTTCAGAGTTCTCAACTAAATGTTAGCAACTGAAGACGAGGGTTGCGCTCGTTATTGGACTT…	ASV00162	0	0	0	0.127065	0.19487	0.0908415	0	0	0.0465349	0.0864491	0.22415	0	0	0	0	0.143252	0.531821	0	0	0	0	0	0	0	0.0751804	0.0866517	0.273671	0	0	0.16612	0.257889	0.178555	0	0	0	0	0.324599	0.351305	0	0	0
Bacteria	Firmicutes	Clostridia	Oscillospirales	Oscillospiraceae	NA	NA	ACCCCAATTATCGAACCCACCTTCGGCCGCGCCCTCCTTGCGGTTAGGCTACGGACTTCGGGTGTTCCCGACTCTCATGGTGTGACGGGCGGTGTGTACAAGGCCCGGGAACGTATTCACCGCGGCATGCTGATCCGCGATTACTAGCGATTCCGACTTCACGCAGGCGGGTTGCAGCCTGCGATCTGAACTGGGACGGCTTTTAGGGGTTCGCTCCACCTCACGGCTTTGCATCCCTCTGTTGGCCGCCATTGTATTACGTGTGTAGCCCAGGACATAAGGGGCATGATGATTTGACGTCGTCCCCACCTTCCTCCGTTTTGTCAACGGCAGTCTCGCTAGAGTGCTCTTGCGTAGCAACTAACAATAAGGGTTGCGCTCGTTGCGGGACTTAACCCA…	ASV00163	0.22207	0	0.104094	0	0.163054	0.189941	0	0.0496549	0.0608534	0	0.142641	0.172581	0.0318573	0	0	0.061859	0.00886368	0.462777	0.0142212	0.0680109	0.0177439	0.131331	0.148517	0.127747	0	0.0433258	0.0608157	0	0.258309	0	0	0.0516869	0.0379116	0	0.117261	0	0.098791	0	0.0733961	0.0885227	0.0234616
Bacteria	Firmicutes	Clostridia	Peptococcales	Peptococcaceae	NA	NA	ACCCCAGTTATCAACCCCACCTTAGACAACTGCCTCCCTTGCGGGTTAGCTCATCGGCTTCGGGTGTTGCCAACTCCCATGGTGTGACGGGCGGTGTGTACAAGACCCGGGAACGTATTCACCGCGATATGCTGACTCGCGATTACTAGCGATTCCGACTTCATGCAGGCGGGTTGCAGCCTGCAATCCGAACTTAGACCGGCTTTTTGGGATTCGCTCCACCTCGCGGCTTCGCCGCCCTCTGTACCGGCCATTGTAGCACGTGTGTAGCCCAGAACATAAAGGGCATGATGATTTGACGTCATCCCCACCTTCCTCCGGTTTGTCACCGGCAGTTCCTCCAGAGTTCCCACCTTAACGTGCTGGCAACTGGACGTAGGGGTTGCGCTCGTTGCGGGA…	ASV00164	0	0.0647274	0	0.043388	0	0.0619374	0.055991	0.0446894	0.232675	0.108061	0	0.18772	0.0521301	0.0721561	0.0516029	0	0.0827276	0.181901	0	0	0.0887193	0.0919319	0	0	0.0501203	0.082713	0.106427	0.0894055	0	0	0.131289	0.0986749	0.0920711	0	0.144622	0.047758	0.0658607	0.0860338	0.0604438	0	0.12066
Bacteria	Firmicutes	Clostridia	Lachnospirales	Lachnospiraceae	NA	NA	ACCCCAGTCGCCGGGCCCGCCTTCGGCGGCTCCCTCCTTTCGGTTGGGGCACCGACTTCGGGCGTTCCCGACTCCCATGGTGTGACGGGCGGTGTGTACAAGACCCGGGAACGTATTCACCGCGGCGTTCTGATCCGCGATTACTAGCGATTCCGGCTTCATGCAGCCGAGTTGCAGGCTGCAATCCGAACTGGGGCGCGCTTTCCGGGCTTCGCTCACGGTCGCCCGCTCGCCTCCCTCTGTGCGCGCCATTGTAGCACGTGTGTAGCCCCGGCCATAAGGGGCATGATGATTTGACGTCGTCCCCGCCTTCCTCCGGGTTGTCCCCGGCAGTCCCCCTAGAGTGCCCACCACCACGTGCTGGCTACTAGGGGCAGGGGTTGCGCTCGTTGCGGGACT…	ASV00165	0.0653147	0.0380749	0.0378525	0	0.0357924	0	0	0.0297929	0.082331	0.0617494	0.142641	0.16047	0.0579223	0	0	0	0	0.0588503	0	0.0600096	0.0665395	0.0350217	0	0.036499	0	0.027571	0	0.0415097	0	0.142388	0.0890889	0.150362	0.243718	0.267613	0.160256	0.0318387	0.0329303	0.157729	0.0863483	0.0953321	0
Bacteria	Firmicutes	Clostridia	Oscillospirales	Oscillospiraceae	Colidextribacter	NA	GATGAACGCTGGCGGCGTGCTTAACACATGCAAGTCGAACGGGGTACCCCCAAAGGAGTTTTCGGACAACTGCGGGGAATACCTAGTGGCGGACGGGTGAGTAACGCGTGAGTAACCTGCCTTGGAGTGGGGAATAACAGCTGGAAACAGCTGCTAATACCGCATAATGCAGTTGGGTCGCATGGCTCTGACTGCCAAAGATTTATCGCTCTGAGATGGACTCGCGTCTGATTAGCTAGTTGGTGGGGCAACGGCCCACCAAGGCGACGATCAGTAGCCGGACTGAGAGGTTGGCCGGCCACATTGGGACTGAGACACGGCCCAGACTCCTACGGGAGGCAGCAGTGGGGAATATTGGGCAATGGGCGCAAGCCTGACCCAGCAACGCCGCGTGAAGGA…	ASV00166	0	0.0380749	0	0.021694	0	0	0	0	0.433133	0	0	0	0.0955718	0	0.0290266	0	0.0295456	0.0374502	0	0	0	0	0	0	0.0601443	0	0.0608157	0.0255444	0	0.0988807	0.140667	0	0	0	0	0.0742903	0	0.0573559	0	0	0.0469232
Bacteria	Firmicutes	Clostridia	Lachnospirales	Lachnospiraceae	Tuzzerella	NA	GATGAACGCTGGCGGCGTGCTTAACACATGCAAGTCGAACGAAGATATTAAGAATGAGAGCTTCGGCAGGAATTTTTTCTATCTTAGTGGCGGACGGGTGAGTAACGTGTGGGCAACCTGCCCTGCACTGGGGAATAATCATTGGAAACGATGACTAATACCGCATACGGTTCCTGGGAGGCATCTTCCGGGAAAGAAAGGATTTATTCGGTGCAGGATGGGCCCGCATCTGATTAGCTAGTTGGTGAGATAACAGCCCACCAAGGCGACGATCAGTAGCCGACCTGAGAGGGTGACCGGCCACATTGGGACTGAGACACGGCCCAAACTCCTACGGGAGGCAGCAGTGGGGAATATTGCACAATGGGCGAAAGCCTGATGCAGCAACGCCGCGTGAAG…	ASV00167	0.048986	0	0.0662419	0.0495863	0.0437463	0.0536791	0.0326614	0.0546204	0.0608534	0.0617494	0.0553097	0.0544992	0.0695068	0.0249771	0.0999806	0.0520918	0.0206819	0.0561753	0.0533295	0	0.0754114	0	0	0.127747	0	0.0708968	0.0912235	0.0319305	0	0.0909702	0.182867	0	0.0758232	0.136918	0.0781739	0.148581	0.0658607	0.0932033	0.0302219	0.177045	0
Bacteria	Firmicutes	Clostridia	Lachnospirales	Lachnospiraceae	NA	NA	GATGAACGCTGGCGGCGTGCCTAACACATGCAAGTCGAACGGGGGCAGATTGAAACCTAGTGATATCTGCCCGAGTGGCGGACGGGTGAGTAACGCGTGGACAACCTGCCGCATGCAGGGGGATACCAGCTGGAAACAGCTGCTAATACCGCATATGCGCACGGCGCCGCATGGCGCAGTGCGGAAAGGGAGCAATCCCGGCATGCGATGGGTCCGCGTCCGATTAGCTAGTTGGCGGGGCAGCGGCCCACCAAGGCGACGATCGGTAGCCGGCCTGAGAGGGCGGACGGCCACATTGGGACTGAGACACGGCCCAGACTCCTACGGGAGGCAGCAGTGGGGGATATTGCACAATGGGGGGAACCCTGATGCAGCGACGCCGCGTGGGTGAAGGAGTAT…	ASV00168	0.0947062	0.0380749	0.0630875	0.0185948	0	0	0.0279955	0.0645514	0.0787514	0.046312	0.078598	0.124137	0.049234	0	0	0	0.0295456	0.0454752	0	0.0640102	0.0487956	0.0787988	0.0408421	0.0291992	0.0601443	0	0	0.0798263	0	0.142388	0.159422	0.11747	0.249133	0.28006	0.121169	0.0583709	0	0.164898	0.0906657	0.0987368	0.0670331
Bacteria	Firmicutes	Clostridia	Clostridiales	Clostridiaceae	Clostridium sensu stricto 1	NA	ACCCCAATCGCTGACCCTACCTTAGGACGCTTCCTCCCTTGCGGGTTAGATCACGTACGTTGGGTATTGCCAACTCTCATGGTGTGACGGGCGGTGTGTACAAGGCCCGGGAACGTATTCACCGCGACATGCTGATTCGCGATTACTAGCAACTCCAGCTTCATGTAGGCGAGTTTCAGCCTACAATCCGAACTGAGACAAGTTTTTGAGTTTTGCTCCACCTCACGGTCTTGCTTCTCTTTGTACTTGCCATTGTAGCACGTGTGTAGCCCTAGACATAAGGGGCATGATGATTTGACGTCATCCCCACCTTCCTCCCGGTTAACCCGGGCAGTCTTGCTAGAGTGCTCAACTAAATGGTAGCAACTAACAATAAGGGTTGCGCTCGTTGCGGGACTT…	ASV00169	0	0	0	0	0	0.235362	0	0	0	0	0	0	0	0	0	0	0	0	0	0	0	0	0	0	1.22795	0	0.509331	0	0	0.34015	0	0.686026	0	0.398307	0	0	0.484546	0.207915	0.0906657	0	0
Bacteria	Firmicutes	Clostridia	Oscillospirales	Ruminococcaceae	Anaerotruncus	NA	ACCCCAGTCATCAATCCCACCTTCGACAGCGCCCTCCTTGCGGTTAGGCTACTGGCTTCGGGTGTTACCGACTCCCATGGTGTGACGGGCGGTGTGTACAAGGCCCGGGAACGTATTCACCGCGGCATGCTGATCCGCGATTACTAGCAATTCCGACTTCATGCAGGCGAGTTGCAGCCTGCAATCCGAACTGGGACACTTTTTTGGGATTCGCTTCACCTCGCGATGTCGCTTCCCTCTGTTTCAGTGCCATTGTAGTACGTGTGTAGCCCAGGTCATAAGGGGCATGATGATTTGACGTCATCCCCACCTTCCTCCGTTTTGTCAACGGCAGTCTCATTAGAGTGCTCTTGCGTAGCAACTAATAATAAGGGTTGCGCTCGTTGCGGGACTTAACCC…	ASV00170	0.137161	0.0951873	0.0536244	0.021694	0	0	0.0373274	0.0446894	0.0322165	0.0401371	0	0.108998	0.130325	0.113785	0	0.0358131	0.0945459	0	0.0426636	0.0240038	0	0.030644	0	0.0766479	0.0100241	0.0393871	0	0.134108	0.0147605	0	0.0281334	0.0328916	0.20039	0.292507	0.199343	0	0.0893823	0.0501864	0.0863483	0.388138	0.103901
Bacteria	Firmicutes	Clostridia	Clostridiales	Clostridiaceae	Clostridium sensu stricto 1	NA	GACGAACGCTGGCGGCGTGCCTAACACATGCAAGTCGAGCGAGTGGAGTTCTTCGGAACAAAGCTAGCGGCGGACGGGTGAGTAACACGTGGGCAACCTGCCTCATAGAGGGGAATAGCCTTCCGAAAGGGAGATTAATACCACATAAGATTGTAGCTTCGCATGAAGTAGCAATTAAAGGAGCAATCCGCTATGAGATGGGCCCGCGGCGCATTAGCTAGTTGGTGAGGTAACGGCTCACCAAGGCGACGATGCGTAGCCGACCTGAGAGGGTGATCGGCCACATTGGGACTGAGACACGGCCCAGACTCCTACGGGAGGCAGCAGTGGGGAATATTGCACAATGGGGGAAACCCTGATGCAGCAACGCCGCGTGAGTGATGACGGCCTTCGGGTTGT…	ASV00171	0.0326573	0	0.0914769	0	0.0874925	0.0825832	0	0.0844133	0	0.0339621	0.19504	0.0484437	0	0	0	0	0	0	0	0	0	0.140087	0.248765	0	0.37089	0.15361	0.212855	0	0	0.087015	0.0562667	0.216145	0	0	0	0.297161	0.122313	0	0	0	0
Bacteria	Firmicutes	Clostridia	Lachnospirales	Lachnospiraceae	Lachnospiraceae NK4A136 group	NA	ACCCCAGTCACCAGACCTGCCTTCGGCGGCTCCTTCCTTTCGGTTAGGTCACCGACTTCGGGCATTTCCGACTCCCATGGTGTGACGGGCGGTGTGTACAAGACCCGGGAACGTATTCACCGCGGCATTCTGATCCGCGATTACTAGCGATTCCAGCTTCATGTAGTCGGGTTGCAGACTACAATCCGAACTGGGACGTTATTTCTGGGATTCGCTCGCCGTCGCCGGTCCGCTTCCCTTTGTTTACGCCATTGTAGCACGTGTGTAGCCCTGGCCATAAGGGGCATGATGATTTGACGTCATCCCCACCTTCCTCCGGGTTATCCCCGGCAGTCTCCCTAGAGTGCCCGTCTCTCTCGCTGGCTACTAAGGATAAGGGTTGCGCTCGTTGCGGGACTT…	ASV00172	0.0391888	0	0	0	0	0	0.12598	0	0	0.0864491	0.22415	0	0	0	0	0	0	0	0	0	0	0.15322	0.159655	0	0	0.149671	0	0	0.0270609	0	0.239133	0	0	0.404531	0.254065	0.339613	0.592746	0	0	0.136189	0
Bacteria	Firmicutes	Clostridia	Oscillospirales	Oscillospiraceae	Colidextribacter	NA	GATGAACGCTGGCGGCGTGCTTAACACATGCAAGTCGAACGGGGTACCCCCAAAGGAGTTTTCGGACAACTGCGGGGAATACCTAGTGGCGGACGGGTGAGTAACGCGTGAGTAACCTGCCTTGGAGTGGGGAATAACAGCTGGAAACAGCTGCTAATACCGCATAATGCAGTTGAGTCGCATGGCTCTGACTGCCAAAGATTTATCGCTCTGAGATGGACTCGCGTCTGATTAGCTAGTTGGTGGGGCAACGGCCCACCAAGGCGACGATCAGTAGCCGGACTGAGAGGTTGGCCGGCCACATTGGGACTGAGACACGGCCCAGACTCCTACGGGAGGCAGCAGTGGGGAATATTGGGCAATGGGCGCAAGCCTGACCCAGCAACGCCGCGTGAAGGA…	ASV00173	0	0	0	0	0	0	0	0.0446894	0.171821	0.0771867	0	0	0	0.0721561	0	0	0	0	0	0	0.0399237	0.170731	0	0	0	0.0433258	0	0	0	0	0	0.0516869	0.140815	0.0746826	0.121169	0	0	0	0	0	0.0770881
Bacteria	Firmicutes	Clostridia	Lachnospirales	Lachnospiraceae	NA	NA	ACCCCAGTCACCAGGCCTGCCTTCGGCAGCTCCCCCCTTTCGGTTGGGCCGCTGACTTCGGGCATTCCCGGCTCCCATGGTGTGACGGGCGGTGTGTACAAGACCCGGGAACGCATTCACCGCGGCGTTCTGATCCGCGATTACTAGCGATTCCAGCTTCGTGCAGCCGAGTTGCAGGCTGCAGTCCGAACTGGGACGTTGTTTCTGGGGTTCGCTCCGCCTCGCGGCCTCGCCTCCCTCTGTTACGCCATTGTAGCACGTGTGTAGCCCAGGCCGTAAGGGGCATGATGATTTGACGTCATCCCCGCCTTCCTCCGGGTTGTCCCCGGCAGTCCCCCTAGAGTGCCCGCCTCTATGCGCTGGCTACTAAGGGCAGGGGTTGCGCTCGTTGCGGGACTT…	ASV00174	0.163287	0.0837648	0	0	0.0477232	0	0.10265	0.203585	0	0	0.0815091	0.242219	0	0	0.122557	0.0944164	0	0	0	0	0.0443597	0	0	0	0	0.133916	0.0342088	0	0.236168	0	0	0	0.20039	0.273836	0.0195435	0	0	0	0	0.0306425	0
Bacteria	Firmicutes	Clostridia	Lachnospirales	Lachnospiraceae	NA	NA	GATGAACGCTGGCGGCGTGCTTAACACATGCAAGTCGAACGGGGCGGCGGGGAGGAATCCCTTCGGGGAGGAGACCCCGCGGCCTAGTGGCGGACGGGTGAGTAACGCGTGGGCAACCTGCCCCATACCGGGGGATAACAGCCGGAAACGGCTGCTAACACCGCATAAGCGCTGGGGGCCGCATGGCTCCCAGCGGAAAACTCCGGTGGTATGGGATGGGCCCGCGTCTGATTAGGCAGTTGGCGGGGCAGCGGCCCACCAAACCGACGATCAGTAGCCGGCCTGAGAGGGCGGCCGGCCACATTGGGACTGAGACACGGCCCAGACTCCTGCGGGAGGCAGCAGTGGGGAATATTGCACAATGGGGGGAACCCTGATGCAGCGACGCCGCGTGGGCGA…	ASV00175	0.17635	0.0723424	0	0	0.0835156	0	0.107316	0.143999	0	0	0	0.18772	0.127429	0	0.154809	0.0879049	0	0	0	0	0.0532316	0	0	0	0	0.102407	0.0380098	0	0.140225	0	0	0	0.124567	0.29873	0	0	0	0	0	0	0
Bacteria	Firmicutes	Clostridia	Lachnospirales	Lachnospiraceae	NA	NA	ACCCCAGTCGCCGGGCCCGCCTTCGGCGGCTCCCTCCTTTCGGTTGGGGCACCGACTTCGGGCGTTCCCGACTCCCATGGTGTGACGGGCGGTGTGTACAAGACCCGGGAACGTATTCACCGCGGCGTTCTGATCCGCGATTACTAGCGATTCCGGCTTCATGCAGCCGAGTTGCAGGCTGCAATCCGAACTGGGGCGCGCTTTCCGGGCTTCGCTCACGGTCGCCCGCTCGCCTCCCTCTGTGCGCGCCATTGTAGCACGTGTGTAGCCCCGGCCATAAGGGGCATGATGATTTGACGTCGTCCCCGCCTTCCTCCGGGTTGTCCCCGGCAGTCCCCCTAGAGTGCCCGTCTCGCTCGCTGGCTACTAGGGGCAGGGGTTGCGCTCGTTGCGGGACTT…	ASV00176	0.111035	0.0418824	0.0283894	0.0402888	0.0437463	0	0.0233296	0	0.0751718	0.0648368	0.125175	0	0.101364	0	0	0.0358131	0.0236365	0	0.0462189	0.0280045	0.0754114	0.0481548	0.0705454	0.0291992	0	0	0	0	0	0.197761	0.192245	0.155061	0	0.311177	0.144622	0	0.042339	0.100373	0	0.112356	0.0770881
Bacteria	Firmicutes	Clostridia	Oscillospirales	Oscillospiraceae	Colidextribacter	NA	ACCCCAATTATCGAACCCACCTTCGGCCGCGCCCCCCTTGCGGTTAGGCTACGGACTTCGGGTGTTCCCGACTCTCATGGTGTGACGGGCGGTGTGTACAAGGCCCGGGAACGTATTCACCGCGGCATGCTGATCCGCGATTACTAGCGATTCCAACTTCACGCAGGCGGGTTGCAGCCTGCGATCCGAACTGGGATGGCTTTTAGGGATTTGCTCCGCCTCGCGGCATTGCTTCCCTCTGTTGACCACCATTGTAGTACGTGTGTGGCCCAGGACATAAGGGGCATGATGATTTGACGTCGTCCCCACCTTCCTCCGTTTTGTCAACGGCAGTCTCGCTAGAGTGCTCTTGCGTAGCAACTAACAATAAGGGTTGCGCTCGTTGCGGGACTTAACCCA…	ASV00177	0	0	0.0630875	0	0.0278385	0	0	0.119172	0.136025	0.052487	0.221239	0.245246	0	0	0	0.0553476	0.206819	0.0615253	0.110214	0	0.0931553	0.0787988	0	0	0	0	0.0570147	0	0	0.0988807	0	0.0516869	0	0.211601	0.117261	0	0	0.243763	0	0.119165	0
Bacteria	Firmicutes	Clostridia	Clostridiales	Clostridiaceae	Clostridium sensu stricto 1	NA	GACGAACGCTGGCGGCGTGCCTAACACATGCAAGTCGAGCGAGTGGAGTTCTTCGAACAAAGCTAGCGGCGGACGGGTGAGTAACACGTGGGCAACCTGCCTCATAGAGGGGAATAGCCTTCCGAAAGGGAGATTAATACCGCATAAGATTGTAGCTTCGCATGAAGTAGCAATTAAAGGAGCAATCCGCTATGAGATGGGCCCGCGGCGCATTAGCTAGTTGGTGAGGTAACGGCTCACCAAGGCGACGATGCGTAGCCGACCTGAGAGGGTGATCGGCCACATTGGGACTGAGACACGGCCCAGACTCCTACGGGAGGCAGCAGTGGGGAATATTGCACAATGGGGGAAACCCTGATGCAGCAACGCCGCGTGAGTGATGACGGCCTTCGGGTTGTA…	ASV00178	0	0	0	0	0.250547	0.326204	0	0	0	0.0277872	0	0	0	0	0	0	0	0	0	0	0	0	0.159655	0	0	0	0	0	0.00738026	0.138433	0	0	0	0	0	0.700451	0.211695	0.27244	0	0	0
Bacteria	Firmicutes	Clostridia	Oscillospirales	Ruminococcaceae	Anaerotruncus	NA	GACGAACGCTGGCGGCGCGCCTAACACATGCAAGTCGAACGGAGCTTATATTTCAGAAGTTTTCGGATGGACGAGAGATAAGCTTAGTGGCGGACGGGTGAGTAACACGTGAGCAACCTGCCTTTCAGAGGGGGATAACAGTTGGAAACGACTGCTAATACCGCATAACGCTGCGATGGGGCATCCCGATGCAGCCAAAGGAGCAATCCGCTGAAAGATGGGCTCGCGGCCGATTAGCTAGTTGGTGGGGCAACGGCCCACCAAGGCGACGATCGGTAGCCGGACTGAGAGGTTGATCGGCCACATTGGGACTGAGACACGGCCCAGACTCCTACGGGAGGCAGCAGTGGGGGATATTGCACAATGGAGGAAACTCTGATGCAGCGACGCCGCGTGAGG…	ASV00179	0.0914405	0	0.0536244	0.0247931	0	0.0165166	0.0513251	0.0744823	0	0	0.078598	0.0847766	0.0955718	0.0804818	0	0	0.112273	0.115026	0	0.0200032	0.0221798	0.0525325	0	0.0693481	0	0.0196936	0.0304078	0.134108	0.0147605	0.0316418	0	0	0.189558	0.273836	0.160256	0	0.0658607	0.0286779	0.0474916	0.381329	0.110605
Bacteria	Firmicutes	Clostridia	Peptococcales	Peptococcaceae	NA	NA	GACGAACGCTGGCGGCGTGCTTAACACATGCAAGTCGAACGGACCTTTTTTGGAAGAAGCCTTCGGGTGGAAATTAGGAAAGGTTAGTGGCGGACGGGTGAGTAACGCGTAGATAATCTACCTTAAAGACTGGGACAACAGTTGGAAACGACTGCTAATACCGGATACGCTGCACATAGGGCATCCTAGGTGCAGGAAAAGAGGCCTCTTAACAATGCTCCTGCTTTTAGATGAGTCTGCGTCTGATTAGCTAGATGGTGGGGTAACGGCTTACCATGGCGACGATCAGTAGTCGGCCTGAGAGGGTGACCGGCCACATTGGGACTGAGACACGGCCCAAACTCCTACGGGAGGCAGCAGTGGGGAATCTTCCGCAATGGGCGAAAGCCTGACGGAGCA…	ASV00180	0	0.0571124	0	0	0.0477232	0.0454208	0.055991	0.0347584	0	0.092624	0	0.105971	0.0318573	0	0.0516029	0	0.0531821	0.131076	0.035553	0	0.0621035	0.030644	0	0	0	0.0630194	0	0.102178	0.0738026	0.0949254	0.117222	0.0422893	0	0	0.113352	0	0	0	0.0388567	0	0.134066
Bacteria	Firmicutes	Clostridia	Oscillospirales	Ruminococcaceae	NA	NA	ACCCCAATCGTCAACCCCACCTTCGGCAGCGGCCTCTTTCGTTAGCCTACTGACTTCGGGTGTTGCCAACTCTCATGGTGTGACGGGCGGTGTGTACAAGGCCCGGGAACGTATTCACCGCGGCATGCTGATCCGCGATTACTAGCAATTCCGACTTCATGCAGGCGAGTTGCAGCCTGCAATCTGAACTGAGACTGTTTTTCGAGATTCGCTTCACATCGCTGTGTCGCTGCCCTCTGTTGCCAGCCATTGTAGTACGTGTGTAGCCCAGGTCATAAAGGGCATGATGATTTGACATCATCCCCACCTTCCTCCGTTTTGTCAACGGCAGTCTGTCTAGAGTGCTCTTCCGTAGCAACTAAACATAAGGGTTGCGCTCGTTGCGGGACTTAACCCAAC…	ASV00181	0.114301	0.0342674	0.0346981	0	0	0	0.060657	0.0446894	0.103809	0.052487	0.104797	0.145331	0.136117	0.0555047	0.0580533	0.0390689	0.0768185	0.0321002	0.0284424	0.0200032	0	0.0787988	0.0408421	0.0656982	0.0200481	0.0433258	0.0494127	0.0702471	0.0147605	0.087015	0.1266	0.0563857	0.0920711	0.0995768	0.23843	0.0742903	0.112904	0.121881	0.0431742	0.119165	0.0737364
Bacteria	Firmicutes	Clostridia	Lachnospirales	Lachnospiraceae	Lachnospiraceae NK4A136 group	NA	GATGAACGCTGGCGGCGTGCTTAACACATGCAAGTCGAACGGAGATATCATTTTCGAAGCGATTAGTTTACTAAGAGCGGAGATGTTGCTATCTTAGTGGCGGACGGGTGAGTAACGCGTGGGTAACCTGCCTTACACTGGGGGATAACACTTAGAAATAGGTGCTAATACCGCATAACAGGGAAAGATGCATGTCTTTTCCTTAAAAACTCCGGTGGTGTAAGATGGACCCGCGTCTGATTAGCTTGTTGGCGGGGTAACGGCCCACCAAGGCGACGATCAGTAGCCGGCCTGAGAGGGTGAACGGCCACATTGGGACTGAGACACGGCCCAAACTCCTACGGGAGGCAGCAGTGGGGAATATTGGACAATGGGGGGAACCCTGATCCAGCGACGCCG…	ASV00182	0	0	0	0	0	0.00825832	0	0.0496549	0.171821	0	0	0.0635824	0.0579223	0.0971332	0	0.0293016	0	0	0	0	0	0	0.0222775	0	0	0	0.0228059	0.11495	0	0	0	0	0.151646	0.416978	0.394778	0	0.0893823	0	0.0259045	0.200878	0.0770881
Bacteria	Firmicutes	Clostridia	Lachnospirales	Lachnospiraceae	Lachnospiraceae NK4A136 group	NA	GATGAACGCTGGCGGCGTGCTTAACACATGCAAGTCGAACGGGGGTGCCATGAACGAAGCATCAGTTTACTGATATGGAGGGAATGGGACCCTAGTGGCGGACGGGTGAGTAACGCGTGGGTAACCTGCCCCATACCGGGGGATAACACTTAGAAATAGGTGCTAATACCGCATAAGCGCACGGTACTGCATGGTACAGTGTGAAAAACTCCGGTGGTATGGGATGGACCCGCGTCTGATTAGCTTGTTGGCGGGGTAACGGCCCACCAAGGCGACGATCAGTAGCCGGCCTGAGAGGGTGGACGGCCACATTGGGACTGAGACACGGCCCAAACTCCTACGGGAGGCAGCAGTGGGGAATATTGCACAATGGGGGAAACCCTGATGCAGCGACGCCGC…	ASV00183	0	0	0	0	0	0	0	0	0	0.0679243	0	0	0.139014	0.036078	0	0.0293016	0.112273	0	0	0	0	0.293306	0	0	0	0.2442	0	0	0	0	0	0	0	0.224048	0.304878	0.297161	0	0	0.103618	0	0
Bacteria	Firmicutes	Clostridia	Oscillospirales	Oscillospiraceae	NA	NA	GACGAACGCTGGCGGCGTGCTTAACACATGCAAGTCGAACGGAGTGCTCCGGAAAGAGATTTCGGTCAATGGATGGAGTTACTTAGTGGCGGACGGGTGAGTAACGCGTGAGGAACCTGCCTTTCAGAGGGGGACAACAGTTGGAAACGACTGCTAATACCGCATAACGCATGGGTATCGCATGGTATCTGTGCCAAAGATTTATCGCTGAGAGATGGCCTCGCGTCTGATTAGCTAGTTGGTGAGGTAACGGCCCACCAAGGCGACGATCAGTAGCCGGACTGAGAGGTTGGCCGGCCACATTGGGACTGAGATACGGCCCAGACTCCTACGGGAGGCAGCAGTGGGGAATATTGGGCAATGGGCGCAAGCCTGACCCAGCAACGCCGCGTGAAGGAA…	ASV00184	0.124098	0.0266525	0	0.0247931	0	0.0330333	0	0	0.0859107	0.0339621	0.0815091	0.130193	0.139014	0.0749313	0.129007	0.0423246	0.0886368	0.0481502	0	0.0160026	0.0576676	0.135709	0.0222775	0.0328491	0.0200481	0.0945291	0.0608157	0.0830193	0	0.0316418	0	0.0516869	0.0649913	0.112024	0.0664478	0.0265322	0.0611563	0.0430169	0.0172697	0.149808	0.0368682
Bacteria	Firmicutes	Bacilli	RF39	NA	NA	NA	GATGAACGCTGGCGGCATGCCTAAGACATGCAAGTCGAACGAGGTGGCCCATTGAAATCTGCGTGCTTGCACAAAGATGGATTTGGATTTTCCACCTAGTGGCAAACGGGTGAGTAACACGTGGGTTACCTACCTCTAAGTTGGGGATAACAACTGGAAACGGTTGATAATACCGAATGTGCTCTATGGAGTAAAGAAGCCTTTAAAGCTTCGCTTAGAGATGGGCCTGCGGCGTATTAGTTAGTTGGTGGGGTAACGGCCTACCAAGACGACGATGCGTAGCCGAACTGAGAGGTTAATCGGCCACACTGGGACTGAGACACGGCCCAGACTCCTACGGGAGACAGCAGTTAGGAATATTCGTCAATGGGGGAAACCCTGAACGAGCAATGCCGCGTG…	ASV00185	0	0	0	0.10847	0.174985	0.0908415	0	0	0.0393757	0.111149	0.148463	0	0	0	0	0.143252	0.452048	0	0	0	0	0	0	0	0.0902165	0.102407	0.216656	0	0	0.150299	0.220378	0.192651	0	0	0	0	0.263443	0.258102	0	0	0
Bacteria	Firmicutes	Clostridia	Lachnospirales	Lachnospiraceae	NA	NA	GATGAACGCTGGCGGCGTGCCTAACACATGCAAGTCGAACGGGGGCAGATTGAAACCTAGTGATATCTGCCCGAGTGGCGGACGGGTGAGTAACGCGTGGACAACCTGCCGCATGCAGGGGGATACCGGCTGGAAACAGCCGCTAATACCGCATATGCGCACGGCGCCGCATGGCGCCGCGCGGAAAGGGAGCGATCCCGGCATGCGATGGGTCCGCGTCCGATTAGCTGGTTGGCGGGGCAGCGGCCCACCAAGGCGACGATCGGTAGCCGGCCTGAGAGGGCGGACGGCCACATTGGGACTGAGACACGGCCCAGACTCCTACGGGAGGCAGCAGTGGGGGATATTGCACAATGGGGGGAACCCTGATGCAGCGACGCCGCGTGGGTGAAGGAGTAT…	ASV00186	0.0881748	0	0.05047	0	0.0198847	0	0	0.0248274	0.0715922	0.0493995	0.0989753	0.145331	0.0550262	0	0	0	0.0206819	0.0428002	0.0106659	0.0400064	0	0.0656656	0.0297033	0.0291992	0	0	0.0342088	0.0159653	0	0.130522	0.112533	0.131567	0.157062	0.217824	0.121169	0	0.0329303	0.0860338	0.051809	0.0885227	0.0569781
Bacteria	Firmicutes	Clostridia	Clostridia vadinBB60 group	NA	NA	NA	ACCCCAGTCACTGATCCTACCTTAGGCGGCTTCCTCCTTGCGGTTGGTGCACCGACTTTGGGTATTACCAGCTCCCATGGCGTGACGGGCGGTGTGTACAAGGCCCGGGAACGCATTCACCCCGACATTCTGATTCGGGATTACTAGCAACTCCGACTTCATGTGGGCGGGTTGCAGCCCACAATCCGAACTGAGACTATCTTTTTGAGATTCGCTTGCTCTTGCGAGTTTGCAGCTCTTTGTAATAGCCATTGTAGCACGTGTGTAGCCCAAGACATAAGGGGCATGATGATTTGACGTCATCCCCACCTTCCTCCGTGTTATCCACGGCGGTATGAACAGAGTTCCTAACTTAATATTGGCAACTGTTCACGAGGGTTGCGCTCGTTATCGGACTTA…	ASV00187	0	0	0	0.043388	0.0318155	0	0.438596	0	0	0.148198	0.0145552	0	0	0.102684	0.00645036	0	0	0	0.0391083	0.196031	0.385929	0	0.0482679	0.072998	0.0751804	0.0472646	0	0.217128	0	0.0276866	0.332911	0.11747	0.108319	0.230271	0.0469043	0	0	0	0	0.0476661	0.137418
Bacteria	Firmicutes	Clostridia	Lachnospirales	Lachnospiraceae	Lachnospiraceae NK4A136 group	NA	ACCCCAGTCACCAGGCCTGCCTTCGGCGGCTCCCTCCTCGCGGTTAGGCTGCCGACTTCGGGCATTCCCGGCTCCCATGGTGTGACGGGCGGTGTGTACAAGACCCGGGAACGTATTCACCGCAGCGTTCTGATCTGCGATTACTAGCGATTCCAGCTTCATGTAGTCGGGTTGCAGACTACAATCCGAACTGGGACGTTATTTCTGGGGTTTGCTTGCCGTCGCCGGTTCGCCTCCCTTTGTTTACGCCATTGTAGCACGTGTGTAGCCCTGGCCATAAGGGGCATGATGATTTGACGTCATCCCCGCCTTCCTCCGGGTTATCCCCGGCAGTCCCCCTAGAGTGCCCAGCTCTCCTGCTGGCTACTAAGGGTAAGGGTTGCGCTCGTTGCGGGACTT…	ASV00188	0.130629	0.0609199	0.0346981	0.102272	0.0318155	0.0289041	0.0653229	0.019862	0.150344	0.132761	0.200862	0.0575269	0.167975	0.105459	0.0451526	0.00651148	0.159546	0	0.0284424	0.12402	0	0.0569102	0.0297033	0.0510986	0.0651564	0.0590807	0.0342088	0.0478958	0.194347	0.110746	0.0562667	0.0751809	0	0.0622355	0.281426	0.047758	0	0.293949	0	0.0510708	0.110605
Bacteria	Firmicutes	Clostridia	Lachnospirales	Lachnospiraceae	NA	NA	GATGAACGCTGGCGGCGTGCCTAACACATGCAAGTCGAACGGGGGCAGATTGAAACCTAGTGATATCTGCCCGAGTGGCGGACGGGTGAGTAACGCGTGGACAACCTGCCGCATGCAGGGGGATACCGGCTGGAAACAGCCGCTAATACCGCATATGCGCACGGCGCCGCATGGCGCAGTGCGGAAAGGGAGCAATCCCGGCATGCGATGGGTCCGCGTCCGATTAGCTTGTTGGCGGGGCAGCGGCCCACCAAGGCGACGATTGGTAGCCGGCCTGAGAGGGCGGACGGCCACATTGGGACTGAGACACGGCCCAGACTCCTACGGGAGGCAGCAGTGGGGGATATTGCACAATGGGGGGAACCCTGATGCAGCGACGCCGCGTGGGTGAAGGAGTGC…	ASV00189	0.0555175	0.0418824	0.0473156	0	0.0318155	0	0.0513251	0	0.0572738	0.0493995	0.078598	0.108998	0.0897796	0.0166514	0	0	0	0.0508252	0.0142212	0.0480077	0.0487956	0	0.0482679	0	0	0	0.0228059	0.0351236	0	0.122612	0.0937778	0.108073	0.146231	0.304954	0.132896	0	0.0470433	0.114712	0.0777135	0.0987368	0
Bacteria	Actinobacteriota	Coriobacteriia	Coriobacteriales	Atopobiaceae	Coriobacteriaceae UCG-002	NA	GATGAACGCTGGCGGCGCGCCTAACACATGCAAGTCGAACGAGAAGCACCTCTTCGGAGGTGTGGATAGTGGCGAACGGCTGAGTAACACGTGGGCAACCTGCCCCTCTCATCGGGATAGCCTCGGGAAACCGGGGATAATACCGGATACTCCGACGCTTTCGCATGGAAGCGTTGGGAAAGCTCTGGCGGAGAGGGATGGGCCCGCGGCCTGTTAGCTAGTTGGCGGGGTAACGGCCCACCAAGGCTTCTATGGGTAGCCGGGTTGAGAGACCGACCGGCCAGATTGGGACTGAGACACGGCCCAGACTCCTACGGGAGGCAGCAGTGGGGAATCTTGCGCAATGGGCGAAAGCCTGACGCAGCGACGCCGCGTGCGGGATGACGGCCTTCGGGTTGT…	ASV00190	0	0	0	0	0	0	0	0	0.0572738	0	0	0	0	0	0.238663	0	0	0	0	0	0	0	0	0	0	0	0	0	0	0	0	0	0	0	0	0.132661	0	0	0	0	0
Bacteria	Firmicutes	Clostridia	Lachnospirales	Lachnospiraceae	NA	NA	ACCCCAGTCGCCGGGCCCGCCTTCGGCGGCTCCCTCCTTCCGGTTGGGGCACCGACTTCGGGCGTTCCCGACTCCCATGGTGTGACGGGCGGTGTGTACAAGACCCGGGAACGTATTCACCGCGGCGTTCTGATCCGCGATTACTAGCGATTCCGGCTTCATGCAGCCGAGTTGCAGGCTGCAATCCGAACTGGGGCGCGCTTTCCGGGCTTCGCTCACGGTCGCCCGCTCGCCTCCCTCTGTGCGCGCCATTGTAGCACGTGTGTAGCCCCGGCCATAAGGGGCATGATGATTTGACGTCGTCCCCGCCTTCCTCCGGGTTGTCCCCGGCAGTCCCCCTAGAGTGCCCACCACCACGTGCTGGCTACTAGGGGCAGGGGTTGCGCTCGTTGCGGGACT…	ASV00191	0	0	0	0	0	0.0330333	0.0373274	0	0.0501145	0.0833616	0.0815091	0.090832	0.0434417	0.0804818	0.0290266	0	0	0	0	0.0520083	0.0621035	0	0.0668325	0	0	0	0	0	0.00984034	0.0909702	0.192245	0.155061	0.0812392	0.174259	0.183709	0.153887	0.0329303	0.0645254	0	0	0.0670331
Bacteria	Firmicutes	Clostridia	Oscillospirales	Oscillospiraceae	NA	NA	ACCCCAATTATCGAACCCACCTTCGGCCGCGCCCTCCTTGCGGTTAGGCTACGGACTTCGGGTGTTCCCGACTCTCATGGTGTGACGGGCGGTGTGTACAAGGCCCGGGAACGTATTCACCGCGGCATGCTGATCCGCGATTACTAGCGATTCCGACTTCATGCAGTCGAGTTGCAGACTGCAATCTGAACTGGGACGGCTTTTAGGGGTTCGCTCCACTTCACAGCTTTGCATCCCTCTGTTTACCGCCATTGTATTACGTGTGTAGCCCAGGACATAAGGGGCATGATGATTTGACGTCGTCCCCACCTTCCTCCGTTTTGTCAACGGCAGTCTCGCTAGAGTGCTCTTGCGTAGCAACTAACAATAAGGGTTGCGCTCGTTGCGGGACTTAACCCA…	ASV00192	0.0261259	0.0761499	0.0662419	0	0	0.0660666	0	0	0.100229	0.188336	0.0698649	0.157442	0.115845	0	0.0548281	0.0781377	0.130001	0.0882754	0	0.044007	0.0621035	0.122576	0.08911	0.0875976	0	0.0354484	0.0342088	0	0	0.0276866	0.0187556	0.0422893	0	0.124471	0.132896	0.127355	0.0376347	0.0573559	0.0431742	0.0714991	0.0435715
Bacteria	Firmicutes	Clostridia	Oscillospirales	Oscillospiraceae	NA	NA	GACGAACGCTGGCGGCGTGCTTAACACATGCAAGTCGAACGGAGCACCCTTGAAAGAGATTTCGGTCAATGGATAGGAATGCTTAGTGGCGGACGGGTGAGTAACGCGTGAGGAACCTGCCTTTCAGAGGGGGACAACAGCTGGAAACGGCTGCTAATACCGCATAACACATAGGTGTCGCATGGCATTTATGTCAAAGATTTATCGCTGAGAGATGGCCTCGCGTCTGATTAGCTAGTTGGTAGGGTAACGGCCTACCAAGGCGACGATCAGTAGCCGGACTGAGAGGTTGGCCGGCCACATTGGGACTGAGATACGGCCCAGACTCCTACGGGAGGCAGCAGTGGGGAATATTGGGCAATGGGCGCAAGCCTGACCCAGCAACGCCGCGTGAAGGAG…	ASV00193	0.192678	0	0.0914769	0	0.0874925	0.152779	0	0.0595859	0.0393757	0	0.122264	0.130193	0.0289612	0.0083257	0	0.0488361	0.0147728	0.414627	0	0.0400064	0	0.0787988	0.0816842	0.113147	0	0.0236323	0.0950245	0	0.233708	0	0	0	0.0324957	0	0.0469043	0	0.0658607	0	0.0345393	0.0749038	0
Bacteria	Firmicutes	Clostridia	Lachnospirales	Lachnospiraceae	Lachnospiraceae NK4A136 group	bacterium	ACCCCAGTTACCGGCTCCACCTTCGGCAGCTCCTCCCTTTCGGTTAGGTCACTGACTTCGGGCATTTCCGACTCCCATGGTGTGACGGGCGGTGTGTACAAGACCCGGGAACGTATTCACCGCGACATTCTGATTCGCGATTACTAGCGATTCCAGCTTCATGTAGTCGAGTTGCAGACTACAATCCGAACTGGGACGTTATTTTTGGGATTTGCTTGGCGTCACCGCTTTGCTTCCCTTTGTTTACGCCATTGTAGCACGTGTGTAGCCCTGATCATAAGGGGCATGATGATTTGACGTCATCCCCGCCTTCCTCCTGGTTATCCCAGGCAGTCTCTCCAGAGTGCCCATCTTTACATGCTGGCTACTGGAAATAGGGGTTGCGCTCGTTGCGGGACT…	ASV00194	0	0	0	0	0	0.0495499	0.0839866	0.0297929	0.0787514	0.0833616	0	0.108998	0.075299	0	0.0870799	0	0	0.0668753	0	0	0	0.0700433	0	0	0	0.0669581	0	0	0	0	0.0750223	0	0.184142	0.1058	0.109443	0.127355	0.103495	0.0358474	0.0820309	0.153212	0.0167583
Bacteria	Firmicutes	Bacilli	RF39	NA	NA	NA	ACCCCAGTCACCTGTCCTACCTTAGGCGGCCCCCTCCCTTGCGGGTTAGGCTACCGACTTTAGGTATTACAGACTCCCATGGCGTGACGGGCGGTGTGTACAACACCCGGGAACGTATTCACCCCGACATTCTGATTCGGGATTACTAGCAATTCCAACTTCATGAGGTCGAGTTGCAGACCTCAATCCGGACTGGGACCGACTTTAAGAGATTAGCTTCACGTTACCATGTTGCGACTCGTTGTATCGGCCATTGTAGCACGCCTGTAGCCCTAGACGTAAGGGGCATGATGATTTGACGTCATCCCCACCTTCCTCCAGCTTACACTGGCAGTCTCTTCAGAGTTCTCAACTAAATGTTAGCAACTGAAGACGAGGGTTGCGCTCGTTATTGGACTT…	ASV00195	0.0587832	0	0.45423	0	0.14317	0	0.410601	0.208551	0	0	0	0.417827	0.254858	0	0	0.0325574	0	0	0.0426636	0	0.115335	0	0	0	0	0.0315097	0	0.166039	0	0	0	0	0.0541594	0.0746826	0	0	0.112904	0	0.0733961	0	0
Bacteria	Firmicutes	Clostridia	Oscillospirales	Oscillospiraceae	NA	NA	ACCCCAATTATCGAACCCACCTTCGGCCGCGCCCTCCTTGCGGTTAGGCTACGGACTTCGGGTGTTCCCGACTCTCATGGTGTGACGGGCGGTGTGTACAAGGCCCGGGAACGTATTCACCGCGGCATGCTGATCCGCGATTACTAGCGATTCCGACTTCACGCAGTCGGGTTGCAGACTGCGATCTGAACTGGGACGGCTTTTAGGGGTTCGCTCCACCTCACGGTTTTGCATCCCTCTGTTGACCGCCATTGTATTACGTGTGTAGCCCAGGACATAAGGGGCATGATGATTTGACGTCGTCCCCACCTTCCTCCGTTTTGTCAACGGCAGTCTCGCTAGAGTGCTCTTGCGTAGCAACTAACAATAAGGGTTGCGCTCGTTGCGGGACTTAACCCA…	ASV00196	0.097972	0.0494974	0	0	0	0	0.060657	0.0844133	0.243414	0	0.0844201	0.0302773	0.0521301	0.0610551	0.0741792	0.0227902	0.0236365	0	0	0	0.0266158	0.0787988	0.044555	0.036499	0.0651564	0	0.0760196	0.0287375	0	0.0474627	0.0422	0.122169	0.0270797	0.0311177	0.0820826	0.0689838	0.0517477	0	0	0.0408566	0
Bacteria	Firmicutes	Clostridia	Clostridia vadinBB60 group	NA	NA	NA	GACGAACGCTGGCGGCATGCTTAACACATGCAAGTCGAACGGACTGATTCCTTCGGGATGAAAGTTAGTGGCGAACGGGTGAGTAATGTATGAGCAACCTGCCTCTATCAACGGGATAGCAGTTGGAAACGACTGGTAATACGGTATATGACCACAGCACGGCATCGTGCAGCGGTAAAAGATTTTATCGGATAGAGATGGGCTCATATCCCATTAGGTAGTTGGTGAGATAACAGCCCACCAAGCCTACGATGGGTAGCCGAGCTGAGAGGCTGATCGGCCACATTGGGACTGAAACACGGCCCAGACTCCTACGGGAGGCAGCAGTGGGGAATATTGGGCAATGGAGGCAACTCTGACCCAGCAATGCCGCGTGAGTGATGAAGGTAATTTTATTGT…	ASV00197	0	0.0114225	0.0157719	0.0619828	0.0278385	0	0.289287	0	0	0.120411	0.0232883	0	0	0.0777065	0.00967555	0	0	0	0.0426636	0.136022	0.377057	0	0.0259904	0.0255493	0.0601443	0.0354484	0	0.217128	0	0.0474627	0.309467	0.108073	0.129983	0.217824	0.0429956	0	0.0188173	0.0215085	0	0.0510708	0.184341
Bacteria	Firmicutes	Clostridia	Oscillospirales	Oscillospiraceae	Intestinimonas	NA	ACCCCAATTATCGAACCCACCTTCGGCCGCGCCCTCCTTGCGGTTAGGCTACGGACTTCGGGTGTTCCCGACTCTCATGGTGTGACGGGCGGTGTGTACAAGGCCCGGGAACGTATTCACCGCGGCATGCTGATCCGCGATTACTAGCGATTCCAACTTCATGCAGGCGGGTTGCAGCCTGCAATCCGAACTGGGATGGCTTTTAGGGATTTGCTCCACCTCGCGGTTTTGCCTCCCTCTGTTAACCACCATTGTAGTACGTGTGTAGCCCAGGACATAAGGGGCATGATGATTTGACGTCGTCCCCACCTTCCTCCGTTTTGTCAACGGCAGTCTCGCTAGAGTGCTCTTGCGTAGCAACTAACAATAGGGGTTGCGCTCGTTGCGGGACTTAACCCA…	ASV00198	0.0457203	0	0.0283894	0	0	0.0289041	0.0419933	0	0.118127	0.0401371	0.0640429	0.090832	0.0521301	0.0804818	0.0483777	0	0	0.0481502	0.0106659	0.0320051	0.0754114	0.074421	0.044555	0.0437988	0	0.0512033	0.0342088	0.0159653	0	0.0553732	0	0	0.135399	0.068459	0.0703565	0.0795967	0.0611563	0.0645254	0.0690787	0.0885227	0.0301649
Bacteria	Firmicutes	Clostridia	Peptostreptococcales-Tissierellales	Peptostreptococcaceae	Romboutsia	ilealis	ACCCCAGTTATTGATTTCACCTTCGACACTCGCTTCCCAAATGGGTTAGCTAAGTGGCTTCGGGCGCCCCCAACTTCCGTGGTGTGACGGGCGGTGTGTACAAGACCCGGGAACGCATTCACCGCAGCATTCTGATCTGCGATTACTAGTAACTCCAGCTTCATGTAGGCGAGTTTCAGCCTACAATCCGAACTGAGAATGGCTTTAAGGGATTAGCTCCGCCTCACGACTTGGCTGCCCTCTGTACCACCCATTGTAGCACGTGTGTAGCCCTAAGCATAAGGGGCATGATGATTTGACGTCATCCCCACCTTCCTCCAGGTTATCCCTGGCAGTCCCTCTAGAGTGCCCAACTTAATGCTGGCAACTAAAGGCAAGGGTTGCGCTCGTTGCGGGACT…	ASV00199	0	0	0.0599331	0.158056	0.115331	0.0743249	0	0.183723	0	0	0.0494877	0.148359	0.211416	0.210918	0	0	0	0	0	0.208033	0	0.135709	0.148517	0	0	0.208752	0.0950245	0	0	0	0.225067	0.145663	0	0	0.140713	0	0.084678	0	0.125205	0.0987368	0
Bacteria	Firmicutes	Clostridia	Lachnospirales	Lachnospiraceae	Lachnospiraceae NK4A136 group	NA	GATGAACGCTGGCGGCGTGCTTAACACATGCAAGTCGAACGGGGATGGTACATGCGAGGGAGTAGTTTACTATGACCAGACAAGTGCCATCCTAGTGGCGGACGGGTGAGTAACGCGTGGGCAACCTGCCCTGTACAGGGGGATAACACTTAGAAATAGGTGCTAATACCGCATGAGCGCACAAAGGCGCATGCCTATGTGCGGGAAGCCCGCGAGGGCGGTACGGGATGGGCCCGCGTCTGATTAGCCAGTTGGCAGGGTAACGGCCTACCAAAGCGACGATCAGTAGCCGGCCTGAGAGGGTGGACGGCCACATTGGGACTGAGACACGGCCCAAACTCCTACGGGAGGCAGCAGTGGGGGATATTGCACAATGGGGGAAACCCTGATGCAGCGACG…	ASV00200	0.114301	0.0380749	0.025235	0.102272	0	0.0495499	0.055991	0	0.114548	0.0957115	0.206684	0.0484437	0.136117	0.083257	0.0612785	0.0162787	0.192046	0	0.0426636	0.12802	0	0.0656656	0.0222775	0.0620483	0.0651564	0.0630194	0.0342088	0.0415097	0.164826	0.0909702	0.0328222	0.103374	0	0.0933532	0.277517	0.0424516	0	0.207915	0	0.0272378	0.0469232
Bacteria	Firmicutes	Clostridia	Oscillospirales	Ruminococcaceae	NA	NA	GACGAACGCTGGCGGCGCGCCTAACACATGCAAGTCGAACGAAGGGAAGGGGGCTTGCCCCCTGAACTTAGTGGCGGACGGGTGAGTAACACGTGAGCAACCTGCCCTATAGAGGGGGATAACGTTTGGAAACGAACGCTAATACCGCATAACGCGCTGGGGGGACATCCCTTTGGCGCCAAAGGAGCAATCCGCTATAGGATGGGCTCGCGTCCGATTAGATAGTTGGCGGGGTAACGGCCCACCAAGTCGACGATCGGTAGCCGGACTGAGAGGTTGAACGGCCACATTGGGACTGAGACACGGCCCAGACTCCTACGGGAGGCAGCAGTGGGGGATATTGCACAATGGAGGGAACTCTGATGCAGCGACGCCGCGTGAGGGAAGAAGGTTTTCGGA…	ASV00201	0.0914405	0.022845	0.0473156	0.00619828	0.0198847	0.00825832	0.0326614	0.0695169	0.0465349	0.052487	0.0960643	0.0575269	0.0839874	0.0527294	0.0516029	0.0293016	0.0590912	0.0428002	0.0213318	0.0240038	0.0310518	0.0525325	0.0334163	0.0401489	0	0	0.0342088	0.0510888	0.0246009	0.0751493	0.117222	0.0657833	0.0595754	0.124471	0.207161	0.0795967	0.084678	0.0573559	0.0561264	0.0680944	0.0603298
Bacteria	Firmicutes	Clostridia	Lachnospirales	Lachnospiraceae	Lachnospiraceae NK4A136 group	NA	ACCCCAGTCACCAGACCTGCCTTCGGCGGCTCCTTCCTTTCGGTTAGGTCACCGACTTCGGGCATTTCCGACTCCCATGGTGTGACGGGCGGTGTGTACAAGACCCGGGAACGTATTCACCGCGGCATTCTGATCCGCGATTACTAGCGATTCCAGCTTCATGTAGTCGGGTTGCAGACTACAATCCGAACTGGGACGTTATTTCTGGGATTCGCTCGCCGTCGCCGGTCCGCTTCCCTTTGTTTACGCCATTGTAGCACGTGTGTAGCCCTGGTCATAAGGGGCATGATGATTTGACGTCATCCCCACCTTCCTCCGGGTTATCCCCGGCAGTCTCCCTAGAGTGCCCGTCTCTCTCGCTGGCTACTAAGGATAAGGGTTGCGCTCGTTGCGGGACTT…	ASV00202	0	0.102802	0	0	0	0	0	0	0.229095	0	0	0	0.188248	0.0777065	0.070954	0	0.121137	0	0.0106659	0	0.0576676	0.126954	0.1151	0.270093	0	0	0.0950245	0.14688	0	0	0	0	0	0	0.230613	0	0	0	0	0	0.0469232
Bacteria	Firmicutes	Clostridia	Lachnospirales	Lachnospiraceae	Lachnospiraceae NK4A136 group	bacterium	ACCCCAGTTACCGGCTCCACCTTCGGCAGCTCCTCCCTTTCGGTTAGGTCACTGACTTCGGGCATTTCCGACTCCCATGGTGTGACGGGCGGTGTGTACAAGACCCGGGAACGTATTCACCGCGACATTCTGATTCGCGATTACTAGCGATTCCAGCTTCATGTAGTCGAGTTGCAGACTACAATCCGAACTGGGACGTTATTTTTGGGATTTGCTTGGCGTCACCGCTTCGCTTCCCTTTGTTTACGCCATTGTAGCACGTGTGTAGCCCTGATCATAAGGGGCATGATGATTTGACGTCATCCCCGCCTTCCTCCTGGTTATCCCAGGCAGTCTCTCCAGAGTGCCCATCTTTACATGCTGGCTACTGAAAATAGGGGTTGCGCTCGTTGCGGGACT…	ASV00203	0	0	0.05047	0	0.0676079	0	0.060657	0	0.146764	0	0	0.0605547	0	0	0.0806296	0.0716262	0	0.0615253	0	0	0	0	0.044555	0.0474487	0	0	0	0	0	0.0435075	0	0	0.216638	0.0933532	0	0.100822	0.127017	0	0.051809	0	0
Bacteria	Firmicutes	Clostridia	Lachnospirales	Lachnospiraceae	NA	NA	ACCCCAGTCGCCGGGCCCGCCTTCGGCGGCTCCCTCCTTCCGGTTGGGGCACCGACTTCGGGCGTTCCCGACTCCCATGGTGTGACGGGCGGTGTGTACAAGACCCGGGAACGTATTCACCGCGGCGTTCTGATCCGCGATTACTAGCGATTCCGGCTTCATGCAGCCGAGTTGCAGGCTGCAATCCGAACTGGGGCGCGCTTTCCGGGCTTCGCTCGGCGTCGCCGCCTCGCCTCCCTCTGTGCGCGCCATTGTAGCACGTGTGTAGCCCTGGCCATAAGGGGCATGATGATTTGACGTCGTCCCCGCCTTCCTCCGGGTTGTCCCCGGCAGTCCCCCTAGAGTGCCCACCTCTACGTGCTGGCTACTAAGGGCAAGGGTTGCGCTCGTTGCGGGACT…	ASV00204	0	0	0	0	0	0	0	0	0	0.114236	0	0.178636	0.0666107	0	0	0	0	0	0	0	0	0	0	0	0	0	0	0	0	0.122612	0	0.178555	0.140815	0.373413	0	0	0.178765	0	0	0.129379	0
Bacteria	Firmicutes	Clostridia	Lachnospirales	Lachnospiraceae	Blautia	NA	ACCCCAGTCACCGGGCCTGCCTTCGGCTGCTCCGCCCCTTTCGGGTTCGGCCACAGACTTCGGGCATCCCCGGCTCCCATGGTGTGACGGGCGGTGTGTACAAGACCCGGGAACGTATTCACCGCGGCGTTCTGATCCGCGATTACTAGCGATTCCGGCTTCATGTAGTCGGGTTGCAGACTACAATCCGAACTGGGGCGCCGTTTTTGGGGTTCGCTCCGCGTCGCCGCTTCGCATCCCTCTGTCGGCGCCATTGTAGCACGTGTGTCGCCCAGGCCATAAGGGGCATGATGATTTGACGTCGTCCCCGCCTTCCTCCGGGTTGTCCCCGGCAGTCCCCGCAGAGTGCCCACCTCAACGTGCTGGCTACTGCGGGCAGGGGTTGCGCTCGTTGCGGGA…	ASV00205	0.19921	0.10661	0	0.0588837	0	0	0.186637	0.148965	0	0	0.180484	0.432966	0.191144	0.0333028	0	0.13023	0	0.0668753	0	0	0.133079	0.030644	0.0185646	0	0	0	0	0.268216	0	0	0	0	0.314125	0.112024	0	0	0.0611563	0	0.129522	0.0306425	0
Bacteria	Firmicutes	Clostridia	Oscillospirales	Oscillospiraceae	Colidextribacter	NA	ACCCCAATTATCGAATCCACCTTCGGCCGCGCCCCCCTTGCGGTTAGGCTACGGACTTCGGGTGTCCCCGACTCTCATGGTGTGACGGGCGGTGTGTACAAGGCCCGGGAACGTATTCACCGCGGCATGCTGATCCGCGATTACTAGCGATTCCAACTTCATGCAGGCGGGTTGCAGCCTGCAATCCGAACTGGGACGGCTTTTTGAGATTTGCTCCACCTCGCGGTTTTGCCTCTCTTTGTTGACCGCCATTGTAGTACGTGTGTGGCCCAGGACATAAGGGGCATGATGATTTGACGTCGTCCCCACCTTCCTCCGTTTTGTCAACGGCAGTCTCGTTAGAGTGCTCTTGCGTAGCAACTAACAATAAGGGTTGCGCTCGTTGCGGGACTTAACCCA…	ASV00206	0.0816433	0	0	0.0154957	0.0636309	0.024775	0	0.0446894	0.0894903	0.0339621	0.0669539	0.105971	0	0.0749313	0.0225763	0.0423246	0	0.0561753	0	0.0520083	0.0798474	0.0831765	0.0408421	0	0	0.0669581	0	0.0702471	0.201727	0	0	0.11747	0	0.1058	0.156348	0	0.042339	0	0	0.149808	0.127363
Bacteria	Firmicutes	Bacilli	RF39	NA	NA	NA	GATGAACGCTGGCGGCATGCCTAAGACATGCAAGTCGAACGAGGTGGCCCATTGAAGTCTGAGTGCTTGCACAAAGATGGATTTGGATTTTCCACCTAGTGGCAAACGGGTGAGTAACACGTGGGTTACCTGCCTTTAAGTTGGGGATAACAACTGGAAACGGTTGATAATACCGAATGTGCTCTACGGAGTAAAGAAGCCCTTAAAGCTTCGCTTAGAGATGGGCCTGCGGCGTATTAGTTAGTTGGTGGGGTAATGGCCTACCAAGACGGCGATGCGTAGCCGAACTGAGAGGTTAATCGGCCACACTGGGACTGAGACACGGCCCAGACTCCTACGGGAGACAGCAGTTAGGAATATTCGTCAATGGGGGAAACCCTGAACGAGCAATGCCGCGTG…	ASV00207	0.0522517	0	0.441613	0	0.127262	0	0.410601	0.203585	0	0	0	0.348189	0.191144	0	0	0.0520918	0	0	0	0	0.0709755	0.0919319	0.137378	0	0	0.0433258	0	0.140494	0	0	0	0	0	0	0	0	0.103495	0	0	0	0
Bacteria	Firmicutes	Clostridia	Lachnospirales	Lachnospiraceae	NA	NA	GATGAACGCTGGCGGCGTGCCTAACACATGCAAGTCGAACGGGGGCAGATTGAAACCTAGTGATATCTGCCCGAGTGGCGGACGGGTGAGTAACGCGTGGACAACCTGCCGTATGCAGGGGGATACCAGCTGGAAACAGCTGCTAATACCGCATATGCGCACAGGGCCGCATGGCCTGGTGCGGAAAGGAGCAATCCGGCATACGATGGGTCCGCGTCCGATTAGCTAGTTGGCGGGGCAGCGGCCCACCAAGGCGACGATCGGTAGCCGGCCTGAGAGGGCGGACGGCCACATTGGGACTGAGACACGGCCCAGACTCCTACGGGAGGCAGCAGTGGGGGATATTGCACAATGGGGGGGACCCTGATGCAGCGACGCCGCGTGGGTGAAGAAGTATTT…	ASV00208	0	0	0	0	0	0	0	0	0	0.092624	0.0553097	0.0938598	0.0434417	0	0.0967555	0	0	0	0	0	0	0	0	0	0	0.0984678	0	0	0	0	0	0	0.108319	0.323625	0	0	0.169356	0	0	0.0680944	0
Bacteria	Firmicutes	Clostridia	Lachnospirales	Lachnospiraceae	NA	NA	ACCCCAGTCGCCGGGCCCGCCTTCGGCGGCTCCCTCCTTTCGGTTGGGGCACCGACTTCGGGCGTTCCCGACTCCCATGGTGTGACGGGCGGTGTGTACAAGACCCGGGAACGTATTCACCGCGGCGTTCTGATCCGCGATTACTAGCGATTCCGGCTTCATGCAGCCGAGTTGCAGGCTGCAATCCGAACTGGGGCGCGCTTTCCGGGCTTCGCTCACGGTCGCCCGCTCGCTTCCCTCTGTGCGCGCCATTGTAGCACGTGTGTAGCCCCGGCCATAAGGGGCATGATGATTTGACGTCGTCCCCGCCTTCCTCCGGGTTGTCCCCGGCAGTCCCCCTAGAGTGCCCACCACCACGTGCTGGCTACTAGGGGCAGGGGTTGCGCTCGTTGCGGGACT…	ASV00209	0.0620489	0.0609199	0.0220806	0	0	0.0289041	0.0373274	0.0546204	0.0429553	0.0586619	0.113531	0.0756934	0	0	0.0451526	0.0325574	0	0	0	0	0.0709755	0.0437771	0	0	0	0	0	0	0.0196807	0.0909702	0.150045	0	0.124567	0.161812	0.195435	0.222871	0	0.0860338	0.0604438	0	0
Bacteria	Firmicutes	Clostridia	Lachnospirales	Lachnospiraceae	NA	NA	GATGAACGCTGGCGGCGTGCCTAACACATGCAAGTCGAACGGGGGCAGATTGAAACCTAGTGATATCTGCCCGAGTGGCGGACGGGTGAGTAACGCGTGGACAACCTGCCGCATGCAGGGGGATACCGGCTGGAAACAGCCGCTAATACCGCATATGCGCACGGCGCCGCATGGCGCCGCGCGGAAAGGGAGCAATCCCGGCATGCGATGGGTCCGCGTCCGATTAGCTTGTTGGCGGGGCAGCGGCCCACCAAGGCGACGATCGGTAGCCGGCCTGAGAGGGCGGACGGCCACATTGGGACTGAGACACGGCCCAGACTCCTACGGGAGGCAGCAGTGGGGGATATTGCACAATGGGGGGAACCCTGATGCAGCGACGCCGCGTGGGTGAAGGAGTAT…	ASV00210	0.0816433	0.0837648	0.025235	0	0.0397693	0	0	0	0.0680126	0.0493995	0.113531	0	0.075299	0	0	0	0	0	0	0.0480077	0.0399237	0.0350217	0.0334163	0.0328491	0	0.0787743	0	0	0	0.0830598	0.107845	0.145663	0	0.255166	0.121169	0.0371451	0.0517477	0.0860338	0	0.0783085	0.0301649
Bacteria	Firmicutes	Clostridia	Lachnospirales	Lachnospiraceae	NA	NA	ACCCCAGTCACCGGGCCTGCCTTCGGCAGCTCCCCCCTTGCGGTTGGGCCACTGACTTCGGGCATTCCCGGCTCCCATGGTGTGACGGGCGGTGTGTACAAGACCCGGGAACGTATTCACCGCGGCATTCTGATCCGCGATTACTAGCGATTCCAGCTTCGTGCAGCCGGGTTGCAGGCTGCAGTCCGAACTGGGACGTTATTTTTGGGGTTTGCTCCGCCTCGCGGCTTCGCCTCCCTCTGTTACGCCATTGTAGCACGTGTGTAGCCCAGGCCATAAGGGGCATGATGATTTGACGTCATCCCCACCTTCCTCCAGGTTGTCCCTGGCAGTCCCCACAGAGTGCCCGCCTTTGCGCGCTGGCTACTGTGGGCAGGGGTTGCGCTCGTTGCGGGACTT…	ASV00211	0.124098	0.0456899	0.0473156	0	0	0	0.0886525	0	0	0	0.13973	0.0696379	0.0289612	0.0666056	0.0483777	0.0293016	0	0	0	0.0120019	0	0.179486	0	0.0547485	0	0.0787743	0	0.0415097	0	0.114702	0.0890889	0	0.162478	0.230271	0	0.111435	0.0470433	0.179237	0	0.105546	0.0603298
Bacteria	Firmicutes	Clostridia	Peptococcales	Peptococcaceae	NA	NA	ACCCCAGTTATCAACCCCACCTTAGACAACTGCCTCCCTTGCGGGTTAGCTCATCGGCTTCGGGTGTTGCCAACTCCCATGGTGTGACGGGCGGTGTGTACAAGACCCGGGAACGTATTCACCGCGATATGCTGACTCGCGATTACTAGCGATTCCGACTTCATGCAGGCGGGTTGCAGCCTGCAATCCGAACTTAGACCGGCTTTTTGGGATTCGCTCCACCTCGCGGCTTCGCCGCCCTCTGTACCGGCCATTGTAGCACGTGTGTAGCCCAGAACATAAAGGGCATGATGATTTGACGTCATCCCCACCTTCCTCCGGTTTGTCACCGGCAGTTCCTCCAGAGTTCCCACCTTAACGTGCTGGCAACTGGACGTAGGGGTTGCGCTCGTTGCGGGA…	ASV00212	0.084909	0	0.0567788	0	0.0517001	0	0	0	0	0	0.133908	0	0	0	0	0.0488361	0	0	0.0319977	0.056009	0	0	0.0816842	0.200745	0	0	0	0	0.0541219	0.106791	0	0	0	0.136918	0	0	0	0	0	0.214497	0
Bacteria	Firmicutes	Clostridia	Lachnospirales	Lachnospiraceae	Lachnospiraceae NK4A136 group	NA	GATGAACGCTGGCGGCGTGCTTAACACATGCAAGTCGAACGGGGGTGCCATGAACGAAGCATCAGTTTACTGATATGGAGGGAATGGGACCCTAGTGGCGGACGGGTGAGTAACGCGTGGGTAACCTGCCCCATACCGGGGGATAACACTTAGAAATAGGTGCTAATACCGCATAAGCGCACGGTACTGCATGGTACAGTGTGAAAAACTCCGGTGGTATGGGATGGACCCGCGTCTGATTAGCTTGTTGGCGGGGTAACGGCCCACCAAGGCGACGATCAGTAGCCGGCCTGAGAGGGTGGACGGCCACATTGGGACTGAGACACGGCCCAAACTCCTACGGGAGGCAGCAGTGGGGAATATTGCACAATGGGGGAAACCCTGATGCAGCGACGCCGC…	ASV00213	0	0	0	0	0.0676079	0	0.107316	0	0.239834	0	0.119353	0	0	0	0.035477	0	0	0	0	0	0	0	0.144804	0	0	0	0.216656	0	0	0	0.389178	0	0.0649913	0	0	0	0	0	0	0.102142	0.0502748
Bacteria	Firmicutes	Clostridia	Oscillospirales	Oscillospiraceae	NA	NA	GACGAACGCTGGCGGCGTGCTTAACACATGCAAGTCGAACGGGGTGCCCATGAAGGAGATTTCGGTCAACGGATTGGGTTGCTTAGTGGCGGACGGGTGAGTAACGCGTGAGGAACCTGCCTTTCAGAGGGGGACAACAGTTGGAAACGACTGCTAATACCGCATAACATGTAGGTGTCGCATGGCATTTACATCAAAGATTTATCGCTGAGAGATGGCCTCGCGTCTGATTAGCTAGTTGGTAGGGTAACGGCCTACCAAGGCGACGATCAGTAGCCGGACTGAGAGGTTGGCCGGCCACATTGGGACTGAGATACGGCCCAGACTCCTACGGGAGGCAGCAGTGGGGAATATTGGGCAATGGGCGCAAGCCTGACCCAGCAACGCCGCGTGAAGGAA…	ASV00214	0	0	0.075705	0	0.0278385	0.024775	0	0.0744823	0.103809	0.179073	0.0436656	0.0968875	0.14191	0	0.0806296	0.0976721	0.144773	0.0642003	0.0675508	0.0240038	0.0532316	0.0787988	0.0853971	0.0912475	0	0.027571	0.0266069	0	0	0.0435075	0	0	0	0	0.0664478	0	0.0235217	0	0.0647612	0.0442613	0
Bacteria	Firmicutes	Clostridia	Lachnospirales	Lachnospiraceae	Tuzzerella	NA	ACCCCAGTCGCTGGCTTCACCTTCGGCGGCTCCCTCCTTACGGTCAGGTCACCGACTTCGGGTGCTTCCAACTCCCATGGTGTGACGGGCGGTGTGTACAAGGCCCGGGAACGTATTCACCGCGACATTCTGATTCGCGATTACTAGCGATTCCAGCTTCATGCAGTCGAGTTGCAGACTGCAATCCGAACTGGGACTGGGTTTTTGTGATTTGCTTAACGTCGCCGTCTCGCTTCACTTTGTTGCCAGCCATTGTAGCACGTGTGTAGCCCAAGACATAAGGGGCATGATGATTTGACGTCATCCCCACCTTCCTCCGTGTTATCCACGGCAGTCCCCCTAGAGTGCCCAACTTAATGATGGCTACTAAGGGTAAGGGTTGCGCTCGTTGCGGGACTT…	ASV00215	0.0293916	0.0266525	0.0220806	0.0247931	0	0	0	0.0297929	0.0465349	0.0370496	0.0611318	0.0999152	0.049234	0.0305276	0.0516029	0.0325574	0.0236365	0.0508252	0	0	0.0621035	0	0	0.0693481	0	0.0236323	0	0.0255444	0	0.0395523	0.117222	0.0563857	0.097487	0.068459	0.113352	0.047758	0	0.0788644	0.0561264	0.146403	0.0402199
Bacteria	Firmicutes	Clostridia	Oscillospirales	Oscillospiraceae	NA	NA	GACGAACGCTGGCGGCGTGCTTAACACATGCAAGTCGAACGGAGCGCCTATGAAGGAGATTTCGGTCAACGGAATAGGTTGCTTAGTGGCGGACGGGTGAGTAACGCGTGAGGAACCTGCCTTTCAGAGGGGGACAACAGTTGGAAACGACTGCTAATACCGCATAACACATAGGTGCCGCATGGCATTTATGTCAAAGATTTATCGCTGAAAGATGGCCTCGCGTCTGATTAGCTAGTTGGTGAGGTAACGGCTCACCAAGGCGACGATCAGTAGCCGGACTGAGAGGTTGGCCGGCCACATTGGGACTGAGATACGGCCCAGACTCCTACGGGAGGCAGCAGTGGGGAATATTGGGCAATGGGCGCAAGCCTGACCCAGCAACGCCGCGTGAAGGAA…	ASV00216	0.127364	0	0	0	0.0357924	0	0	0.019862	0.114548	0	0.0931532	0	0	0	0.206412	0.00976721	0.0354547	0.120376	0	0.0800128	0	0.179486	0	0	0	0.106345	0	0.121336	0.0738026	0	0.131289	0	0	0	0	0	0.131721	0	0	0	0.137418
Bacteria	Firmicutes	Clostridia	Oscillospirales	Oscillospiraceae	NA	NA	ACCCCAATTATCGAACCCACCTTCGGCCGCGCCCTCCTTGCGGTTAGGCTACGGACTTCGGGTGTTCCCGACTCTCATGGTGTGACGGGCGGTGTGTACAAGGCCCGGGAACGTATTCACCGCGGCATGCTGATCCGCGATTACTAGCGATTCCGACTTCATGCAGTCGAGTTGCAGACTGCAATCTGAACTGGGACGGCTTTTAGGGGTTCGCTCCACTTCACAGCTTTGCATCCCTCTGTTGGCCGCCATTGTATTACGTGTGTAGCCCAGGACATAAGGGGCATGATGATTTGACGTCGTCCCCACCTTCCTCCGTTTTGTCAACGGCAGTCTCGCTAGAGTGCTCTTGCGTAGCAACTAACAATAAGGGTTGCGCTCGTTGCGGGACTTAACCCA…	ASV00217	0.084909	0.0913798	0.0536244	0	0.0954464	0	0.107316	0.119172	0	0.0185248	0	0.112026	0.199832	0.194266	0.035477	0.074882	0	0.0267501	0.0426636	0	0.0887193	0	0.0668325	0	0	0	0	0.102178	0	0	0.0234445	0	0.20039	0	0.0938086	0.0742903	0.0611563	0	0.112253	0.12257	0.0201099
Bacteria	Firmicutes	Clostridia	Peptostreptococcales-Tissierellales	Peptostreptococcaceae	Romboutsia	ilealis	GATGAACGCTGGCGGCGTGCCTAACACATGCAAGTCGAGCGATTTACTTCGGTAAAGAGCGGCGGACGGGTGAGTAACGCGTGGGTAACCTGCCCTGTACACACGGATAACATACCGAAAGGTATGCTAATACGAGATAAAATACTTTTATCGCATGGTAGAAGTATCAAAGCTTTTGCGGTACAGGATGGACCCGCGTCTGATTAGCTAGTTGGTAAGGTAACGGCTTACCAAGGCGGCGATCAGTAGCCGACCTGAGAGGGTGATCGGCCACATTGGAACTGAGACACGGTCCAAACTCCTACGGGAGGCAGCAGTGGGGAATATTGCACAATGGGCGAAAGCCTGATGCAGCAACGCCGCGTGAGCGATGAAGGCCTTCGGGTCGTAAAGCTCTGT…	ASV00218	0	0	0	0	0.0795387	0.103229	0	0.0794478	0	0	0.0523987	0.0999152	0.153494	0.152638	0	0	0	0	0	0.0800128	0	0.170731	0	0	0	0.082713	0.201452	0	0	0.170075	0.234445	0	0.222054	0.118247	0.132896	0	0	0.322627	0.0993006	0.0919274	0
Bacteria	Firmicutes	Bacilli	RF39	NA	NA	NA	ACCCCAGTCACCTGTCCTACCTTAGGCGGCCCCCTCCCTTGCGGGTTAGGCTACCGACTTTAGGTATTACAGACTCCCATGGCGTGACGGGCGGTGTGTACAACACCCGGGAACGTATTCACCCCGACATTCTGATTCGGGATTACTAGCAATTCCAACTTCATGAGGTCGAGTTGCAGACCTCAATCCGGACTGGGACCGACTTTAAGAGATTAGCTTCATGTTACCATGTTGCGACTCGTTGTATCGGCCATTGTAGCACGCCTGTAGCCCTAGACGTAAGGGGCATGATGATTTGACGTCATCCCCACCTTCCTCCAGCTTACACTGGCAGTCTCTTCAGAGTTCTCAACTAAATGTTAGCAACTGAAGACGAGGGTTGCGCTCGTTATTGGACTT…	ASV00219	0	0.118032	0.129329	0	0	0.0825832	0	0.302895	0.0572738	0.0710118	0	0.130193	0	0.0555047	0	0	0	0.133751	0	0.176028	0	0	0.155943	0.178845	0.0200481	0	0.0836216	0	0	0.142388	0.0468889	0.0798797	0	0	0.109443	0	0	0.322627	0	0.129379	0.103901
Bacteria	Firmicutes	Clostridia	Peptostreptococcales-Tissierellales	Anaerovoracaceae	[Eubacterium] nodatum group	NA	ACCCCAGTCATTGGTTTTGCCTTAGACAGCATATTTCCTTGCCGGCTTTGGGCACCCCCAACTTCCATGGTGTGACGGGCGGTGTGTACAAGACCCGGGAACGCATTCACCGCGGCATTCTGATCCGCGATTACTAGCAACTCCGGCTTCGTGCAGGCGAGTTGCAGCCTGCAGTCCGAACTGGGACCGGTTTTCGAGATTTGCTCCGCCTCACGACTTCGCTGCTTTCTGTACCGGCCATTGTAGCACGTGTGTAGCCCAGAACATAAGGGGCATGATGATTTGACGTCATCCCCACCTTCCTCCGAGTTGTCCCCGGCAGTCCCACTAGAGTGCCCATCTTACTGCTGGCAACTAATGGCAAGGGTTGCGCTCGTTGCGGGACTTAACCCAACATCT…	ASV00220	0.0685804	0.10661	0.0378525	0.0123966	0.0437463	0	0.0746547	0	0.00715922	0.0401371	0.0320214	0.045416	0.15639	0.0277523	0.112881	0	0.159546	0.0561753	0.035553	0.0120019	0.0443597	0.0525325	0.0408421	0.105847	0.0300722	0	0.0608157	0	0.0836429	0.102836	0.248511	0.0892773	0	0.0373413	0.0664478	0.0849032	0	0.100373	0.051809	0.0714991	0.0167583
Bacteria	Firmicutes	Clostridia	Lachnospirales	Lachnospiraceae	Lachnospiraceae NK4A136 group	NA	ACCCCAGTCACCAGACCTGCCTTCGGCGGCTCCTTCCTTTCGGTTAGGTCACCGACTTCGGGCATTTCCGACTCCCATGGTGTGACGGGCGGTGTGTACAAGACCCGGGAACGTATTCACCGCGGCATTCTGATCCGCGATTACTAGCGATTCCAGCTTCATGTAGTCGGGTTGCAGACTACAATCCGAACTGGGACGTTATTTCTGGGATTCGCTCGCCGTCGCCGGTCCGCTTCCCTTTGTTTACGCCATTGTAGCACGTGTGTAGCCCTGGTCATAAGGGGCATGATGATTTGACGTCATCCCCACCTTCCTCCGGGTTATCCCCGGCAGTCTCCCTAGAGTGCCCGTCTCTCTCGCTGGCTACTAAGGATAAGGGTTGCGCTCGTTGCGGGACTT…	ASV00221	0	0	0	0	0.0994233	0.0495499	0	0	0	0	0.0698649	0	0	0	0	0.0520918	0	0	0	0	0	0.126954	0.133665	0	0.0852045	0.232384	0.121631	0	0	0	0.0890889	0	0	0	0	0.106129	0	0	0.142475	0.0510708	0
Bacteria	Firmicutes	Clostridia	Oscillospirales	Oscillospiraceae	NA	NA	GACGAACGCTGGCGGCGTGCTTAACACATGCAAGTCGAACGGAGCACCTTCGAAAGAGACTTCGGTCAATGGAAAAGAATGCTTAGTGGCGGACGGGTGAGTAACGCGTGAGGAACCTGCCTTTCAGTGGGGGACAACAGTTGGAAACGACTGCTAATACCGCATAACGTACGGGTATCGCATGGTATCTGTACCAAAGATTTATCGCTGAGAGATGGCCTCGCGTCTGATTAGCTAGTTGGTAGGGTAACGGCCTACCAAGGCGACGATCAGTAGCCGGACTGAGAGGTTGGCCGGCCACATTGGGACTGAGATACGGCCCAGACTCCTACGGGAGGCAGCAGTGGGGAATATTGGGCAATGGGCGAAAGCCTGACCCAGCAACGCCGCGTGAAGGAA…	ASV00222	0.0685804	0.0380749	0	0	0.0278385	0.0206458	0.0746547	0.0446894	0.211197	0.0277872	0.0553097	0.0575269	0.0231689	0.0749313	0.0548281	0.0520918	0.0177274	0.0133751	0	0	0.0177439	0	0.0519808	0.0255493	0.0601443	0	0.0456118	0.0255444	0	0	0	0.0657833	0	0	0.050813	0.0849032	0	0	0	0	0
Bacteria	Firmicutes	Clostridia	Lachnospirales	Lachnospiraceae	NA	NA	GATGAACGCTGGCGGCGTGCCTAACACATGCAAGTCGAACGGGCATGCGCATGAAACCTAGTGATTGCGCATGCGAGTGGCGGACGGGTGAGTAACGCGTGGACAACCTGCCGCATGCAGGGGGATACCAGCTGGAAACAGCTGCTAATACCGCATATGCGCACGGCGCCGCATGGCGCAGTGCGGAAAGGGAGCAATCCCGGCATGCGATGGGTCCGCGTCCGATTAGCTTGTTGGCGGGGCAGCGGCCCACCAAGGCGACGATCGGTAGCCGGCCTGAGAGGGCGGACGGCCACATTGGGACTGAGACACGGCCCAGACTCCTACGGGAGGCAGCAGTGGGGGATATTGCACAATGGGGGGAACCCTGATGCAGCGACGCCGCGTGGGTGAAGGAGT…	ASV00223	0.0261259	0	0	0	0	0	0	0	0	0.0740992	0.0465766	0.0847766	0.049234	0.0721561	0.0806296	0	0	0	0	0	0.0532316	0	0.0185646	0	0	0	0	0	0	0.087015	0.121911	0	0.0433276	0.174259	0.117261	0.132661	0	0	0.0777135	0.0442613	0.0536265
Bacteria	Firmicutes	Clostridia	Oscillospirales	Oscillospiraceae	Colidextribacter	NA	GATGAACGCTGGCGGCGTGCTTAACACATGCAAGTCGAACGGAACACCCTTGAAGGAGTTTTCGGACAACTGAGAGGACTGTTTAGTGGCGGACGGGTGAGTAACGCGTGAGTAACCTGCCTTGGAGTGGGGAATAACACAAAGAAATTTGTGCTAATACCGCATAATGCAGCTGAGTCGCATGGCTCTGGCTGCCAAAGATTTATCGCTCTGAGATGGACTCGCGTCTGATTAGCTAGTTGGCGGGGTAACGGCCCACCAAGGCGACGATCAGTAGCCGGACTGAGAGGTTGGCCGGCCACATTGGGACTGAGACACGGCCCAGACTCCTACGGGAGGCAGCAGTGGGGAATATTGGGCAATGGGCGCAAGCCTGACCCAGCAACGCCGCGTGAAGGA…	ASV00224	0.160021	0	0	0.0402888	0	0.0619374	0	0.183723	0.0859107	0.0432246	0	0.13322	0.10426	0.0749313	0	0	0.127046	0	0.0639954	0	0	0	0	0	0.0902165	0.082713	0	0	0	0.134478	0.178178	0.0751809	0.113735	0.217824	0.0781739	0	0.0470433	0	0	0	0.0502748
Bacteria	Firmicutes	Clostridia	Oscillospirales	Oscillospiraceae	NA	NA	ACCCCAATTATCGAACCCACCTTCGGCCGCGCCCCCCTTTCGGTTAGGCTACGGACTTCGGGTGTTCCCGACTCTCATGGTGTGACGGGCGGTGTGTACAAGGCCCGGGAACGTATTCACCGCGGCATGCTGATCCGCGATTACTAGCGATTCCGACTTCACGCAGTCGAGTTGCAGACTGCGATCTGAACTGGGACGGCTTTTAGGGGTTCGCTCCACCTCACGGTCTTGCCTCCCTCTGTTTACCGCCATTGTATTACGTGTGTAGCCCAGGACATAAGGGGCATGATGATTTGACGTCGTCCCCACCTTCCTCCGTTTTGTCAACGGCAGTCTCGCTAGAGTGCTCTTGCGTAGCAACTAGCAATAAGGGTTGCGCTCGTTGCGGGACTTAACCCA…	ASV00225	0.0555175	0.0418824	0.0315438	0.0402888	0.0159077	0.0165166	0.0233296	0.0297929	0.0859107	0.0679243	0.075687	0.142304	0.0926757	0.0277523	0.0516029	0.0423246	0.0236365	0.0133751	0	0.0200032	0.110899	0.0525325	0.0185646	0.0218994	0.0300722	0.0393871	0.0798206	0.0191583	0	0.0514179	0.0656445	0.0375905	0.0595754	0.19293	0.050813	0.111435	0	0.0358474	0.0690787	0.023833	0.0368682
Bacteria	Firmicutes	Clostridia	Lachnospirales	Lachnospiraceae	Lachnospiraceae NK4A136 group	bacterium	ACCCCAGTTACCGGCTCCACCTTCGGCAGCTCCTCCCTTTCGGTTAGGTCACTGACTTCGGGCATTTCCGACTCCCATGGTGTGACGGGCGGTGTGTACAAGACCCGGGAACGTATTCACCGCGACATTCTGATTCGCGATTACTAGCGATTCCAGCTTCATGTAGTCGAGTTGCAGACTACAATCCGAACTGGGACGTTATTTTTGGGATTTGCTTGGCGTCACCACTTCGCTTCCCTTTGTTTACGCCATTGTAGCACGTGTGTAGCCCTGATCATAAGGGGCATGATGATTTGACGTCATCCCCGCCTTCCTCCTGGTTATCCCAGGCAGTCTCTCCAGAGTGCCCATCTTTACATGCTGGCTACTGGAAATAGGGGTTGCGCTCGTTGCGGGACT…	ASV00226	0	0.01523	0	0	0	0	0.0699888	0	0.100229	0	0.0465766	0.0756934	0	0.083257	0.0645036	0	0	0.0401252	0	0	0	0	0	0.0291992	0	0.0630194	0	0	0	0.035597	0	0	0.357452	0.143142	0	0.111435	0.0799737	0	0.0733961	0.0783085	0
Bacteria	Firmicutes	Clostridia	Lachnospirales	Lachnospiraceae	NA	NA	ACCCCAGTCGCCGGGCCCGCCTTCGGCGGCTCCCTCCTTTCGGTTGGGGCACCGACTTCGGGCGTTCCCGACTCCCATGGTGTGACGGGCGGTGTGTACAAGACCCGGGAACGTATTCACCGCGGCGTTCTGATCCGCGATTACTAGCGATTCCGGCTTCATGCAGCCGAGTTGCAGGCTGCAATCCGAACTGGGGCGCGCTTTCCGGGCTTCGCTCACGGTCGCCCGCTCGCCTCCCTCTGTGCGCGCCATTGTAGCACGTGTGTAGCCCCGGCCATAAGGGGCATGATGATTTGACGTCGTCCCCGCCTTCCTCCGGGTTGTCCCCGGCAGTCCCCCTAGAGTGCCCACCACCACGTGCTGGCTACTAGGGGCAGGGGTTGCGCTCGTTGCGGGACT…	ASV00227	0	0	0	0	0	0	0	0	0.0501145	0.0617494	0.078598	0.0544992	0.0289612	0.0693808	0	0	0.0354547	0	0	0.0320051	0	0	0	0	0	0	0	0.0287375	0.0196807	0.0711941	0.140667	0.0751809	0.0812392	0.174259	0.160256	0.180419	0	0	0.0259045	0.0306425	0
Bacteria	Firmicutes	Clostridia	Oscillospirales	Ruminococcaceae	NA	NA	ACCCCAGTCACCAATCCCACCTTCGGCAGCGCCCTCCTTGCGGTCAGGCTACTGACTTCGGGTGTTACCGGCTCCCATGGTGTGACGGGCGGTGTGTACAAGGCCCGGGAACGTATTCACCGCGGCATGCTGATCCGCGATTACTAGCAATTCCGACTTCATGCAGGCGGGTTGCAGCCTGCAATCTGAACTGGGACGCATTTTAGGGGTTTGCTCCACATCGCTGTCTTGCTTCCCTCTGTTGTGCGCCATTGTAGTACGTGTGTGGCCCAGGTCGTAAGGGGCATGATGATTTGACGTCATCCCCACCTTCCTCCGTTTTGTCAACGGCAGTCTATCTAGAGTGCTCTTGCGTAGCAACTAAATACAAGGGTTGCGCTCGTTGCGGGACTTAACCCA…	ASV00228	0	0	0	0	0	0	0.0699888	0.0744823	0.161082	0.092624	0.163018	0	0	0.124886	0	0.149764	0.118182	0	0	0.0320051	0	0	0	0.0291992	0	0.0708968	0.0418108	0.102178	0	0	0.135978	0.0422893	0	0	0.1798	0	0.1082	0	0	0	0
Bacteria	Firmicutes	Clostridia	Oscillospirales	Oscillospiraceae	Colidextribacter	NA	GATGAACGCTGGCGGCGTGCTTAACACATGCAAGTCGAACGAGGTACCCTTGACAGAGGCTTCGGCCAATTGATAGGAATACCTAGTGGCGGACGGGTGAGTAACGCGTGAGGAACCTGCCTTGGAGTGGGGAATAACAGTTAGAAATAGCTGCTAATACCGCATAATGCAACTAAGTCGCATGGCTTTGGTTGCCAAAGATTTATCGCTCTAAGATGGCCTCGCGTCTGATTAGATAGTTGGCGGGGTAACGGCCCACCAAGTCGACGATCAGTAGCCGGACTGAGAGGTTGGCCGGCCACATTGGGACTGAGACACGGCCCAGACTCCTACGGGAGGCAGCAGTGGGGAATATTGGGCAATGGGCGCAAGCCTGACCCAGCAACGCCGCGTGAAGGA…	ASV00229	0.0783776	0	0.0914769	0.0371897	0.0676079	0	0.0653229	0.0546204	0.103809	0.0432246	0.078598	0.0968875	0	0	0	0.0227902	0.0325001	0.0615253	0	0.100016	0.0443597	0	0.0334163	0.102197	0	0.0393871	0.0494127	0.0702471	0.140225	0	0	0.0563857	0	0.0933532	0.203252	0.0212258	0.0376347	0	0	0.112356	0
Bacteria	Firmicutes	Clostridia	Oscillospirales	Oscillospiraceae	Colidextribacter	NA	GATGAACGCTGGCGGCGTGCTTAACACATGCAAGTCGAACGGAACACCCTTGAAGGAGTTTTCGGACAACTGAGAGGACTGTTTAGTGGCGGACGGGTGAGTAACGCGTGAGTAACCTGCCTTGGAGTGGGGAATAACACAGAGAAATTTGTGCTAATACCGCATAATGCAGCTGAGTCGCATGGCTCTGGCTGCCAAAGATTTATCGCTCTGAGATGGACTCGCGTCTGATTAGCTAGTTGGCGGGGTAACGGCCCACCAAGGCGACGATCAGTAGCCGGACTGAGAGGTTGGCCGGCCACATTGGGACTGAGACACGGCCCAGACTCCTACGGGAGGCAGCAGTGGGGAATATTGGGCAATGGGCGCAAGCCTGACCCAGCAACGCCGCGTGAAGGA…	ASV00230	0	0.0761499	0.0567788	0	0	0	0	0	0	0	0.238705	0.163498	0.098468	0	0	0	0.10341	0.0428002	0	0.0280045	0.0487956	0	0	0.0875976	0	0	0	0	0	0	0	0	0	0	0	0	0	0.229424	0.0431742	0.166831	0
Bacteria	Firmicutes	Clostridia	Lachnospirales	Lachnospiraceae	Blautia	NA	GATGAACGCTGGCGGCGTGCCTAACACATGCAAGTCGAACGGGTGTACGGGAAGGAAGATTTCGGTCGGAAGCCCCGTGCATGAGTGGCGGACGGGTGAGTAACGCGTGGGCAACCTGCCCTGTACAGGGGGACAACACTTAGAAATAGGTGCTAATACCGCATAACGGGGGGAGCCGCATGGCTTTCCCCTGAAAACTCCGGTGGTACAGGATGGGCCCGCGTCTGATTAGCTGGTTGGCAGGGTAACGGCCTACCAAGGCGACGATCAGTAGCCGGCCTGAGAGGGCGGACGGCCACACTGGGACTGAGACACGGCCCAGACTCCTACGGGAGGCAGCAGTGGGGGATATTGCACAATGGGGGGAACCCTGATGCAGCGACGCCGCGTGGGTGAAGG…	ASV00231	0.163287	0.0913798	0	0.0588837	0	0	0.130646	0.15393	0	0	0.136819	0.372411	0.199832	0.036078	0	0.104184	0	0.0428002	0.0284424	0	0.128643	0	0.0594067	0	0	0	0	0.201162	0.0196807	0	0	0	0.292461	0.1058	0	0	0.042339	0	0.112253	0	0
Bacteria	Firmicutes	Clostridia	Lachnospirales	Lachnospiraceae	Lachnospiraceae NK4A136 group	bacterium	GATGAACGCTGGCGGCGTGCTTAACACATGCAAGTCGAACGGACTCATATTGAAACCTAGTGATGTATGAGTTAGTGGCGGACGGGTGAGTAACGCGTGGAGAACCTGCCGTATACTGGGGGATAACACTTAGAAATAGGTGCTAATACCGCATAAGCGCACAGCTTCGCATGAAGCAGTGTGAAAAATTCCGGTGGTATACGATGGATCCGCGTCTGATTAGCTTGTTGGCGGGGTAAAGGCCCACCAAGGCGACGATCAGTAGCCGGCCTGAGAGGGTGAACGGCCACATTGGGACTGAGACACGGCCCAAACTCCTACGGGAGGCAGCAGTGGGGAATATTGCACAATGGGGGAAACCCTGATGCAGCGACGCCGCGTGAGTGAAGAAGTATTTCG…	ASV00232	0	0	0	0	0.0437463	0.0371624	0.10265	0	0.100229	0.0555744	0	0.0999152	0	0.0222019	0.0838547	0	0	0.0347752	0	0	0	0.030644	0	0	0	0	0	0	0	0	0	0	0.222054	0.112024	0	0.122048	0.0893823	0	0	0.0544755	0.0234616
Bacteria	Firmicutes	Clostridia	Lachnospirales	Lachnospiraceae	Lachnospiraceae NK4A136 group	NA	ACCCCAGTCACCAGACCTGCCTTCGGCGGCTCCTTCCTTTCGGTTAGGTCACCGACTTCGGGCATTTCCGACTCCCATGGTGTGACGGGCGGTGTGTACAAGACCCGGGAACGTATTCACCGCGGCATTCTGATCCGCGATTACTAGCGATTCCAGCTTCATGTAGTCGGGTTGCAGACTACAATCCGAACTGGGACGTTATTTCTGGGATTCGCTCGCCGTCGCCGGTCCGCTTCCCTTTGTTTACGCCATTGTAGCACGTGTGTAGCCCTGGCCATAAGGGGCATGATGATTTGACGTCATCCCCACCTTCCTCCGGGTTATCCCCGGCAGTCTCCCTAGAGTGCCCGTCTCTCTCGCTGGCTACTAAGGATAAGGGTTGCGCTCGTTGCGGGACTT…	ASV00233	0	0	0.126175	0.0371897	0	0	0	0	0	0	0	0.0211941	0	0	0	0	0.0620457	0	0	0.0640102	0	0.0787988	0.144804	0	0.115277	0.0984678	0.220457	0	0	0	0	0.155061	0.0920711	0	0	0	0	0.200746	0	0	0
Bacteria	Firmicutes	Clostridia	Lachnospirales	Lachnospiraceae	NA	NA	GATGAACGCTGGCGGCGTGCCTAACACATGCAAGTCGAACGGGCATGCGCATGAAACCTAGTGATTGCGCATGCGAGTGGCGGACGGGTGAGTAACGCGTGGACAACCTGCCGCATGCAGGGGGATACCAGCTGGAAACAGCTGCTAATACCGCATATGCGCACGGCGCCGCATGGCGCTGTGCGGAAAGGGAGGAATCCCGGCATGCGATGGGTCCGCGTCCGATTAGCTAGTTGGCGGGGCAACGGCCCACCAAGGCGACGATCGGTAGCCGGCCTGAGAGGGCGGACGGCCACATTGGGACTGAGACACGGCCCAGACTCCTACGGGAGGCAGCAGTGGGGGATATTGCACAATGGGGGGAACCCTGATGCAGCGACGCCGCGTGGGTGAAGGAGT…	ASV00234	0.0359231	0	0	0	0	0.0412916	0.0839866	0	0.0787514	0.0432246	0.072776	0.0575269	0	0.0693808	0	0.0195344	0	0	0	0	0.0798474	0	0.0334163	0	0	0	0	0	0	0.0751493	0.131289	0.112771	0.0758232	0.255166	0.171982	0.175113	0	0	0	0	0
Bacteria	Firmicutes	Clostridia	Oscillospirales	Oscillospiraceae	NA	NA	ACCCCAATTATCGAACCCACCTTCGGCCGCGCCCCCCTTGCGGTTAGGCTACGGACTTCGGGTGTTCCCGACTCTCATGGTGTGACGGGCGGTGTGTACAAGGCCCGGGAACGTATTCACCGCGGCATGCTGATCCGCGATTACTAGCGATTCCGACTTCACGCAGTCGAGTTGCAGACTGCGATCTGAACTGGGACGGCTTTTAGGGGTTCGCTCCACCTCACGGTATCGCATCCCTCTGTTAACCGCCATTGTATTACGTGTGTAGCCCAGGACATAAGGGGCATGATGATTTGACGTCGTCCCCACCTTCCTCCGTTTTGTCAACGGCAGTCTCGCTAGAGTGCTCTTGCGTAGCAACTAACAATAAGGGTTGCGCTCGTTGCGGGACTTAACCCA…	ASV00235	0.0424545	0.0190375	0	0.021694	0.0437463	0	0.0373274	0	0.0429553	0.0308747	0.0349325	0.0817488	0.0608184	0.0249771	0.035477	0.0227902	0.0325001	0.0428002	0	0.0520083	0.0443597	0	0	0.105847	0.0300722	0.0393871	0.0228059	0.060668	0	0.0276866	0.0844001	0.0281928	0.0920711	0.0622355	0.109443	0	0	0.0645254	0.0820309	0.0612849	0.0670331
Bacteria	Firmicutes	Clostridia	Oscillospirales	Oscillospiraceae	NA	NA	GACGAACGCTGGCGGCGTGCTTAACACATGCAAGTCGAACGGAGTGCCTCGGAAAGAGATTTCGGTCAATGGAAGAGGTTACTTAGTGGCGGACGGGTGAGTAACGCGTGAGGAACCTGCCTTTCAGAGGGGGACAACAGCTGGAAACGGCTGCTAATACCGCATAACATATAGGTATCGCATGGTATTTATATCAAAGATTTATCGCTGAAAGATGGCCTCGCGTCTGATTAGCTAGTTGGTAGGGTAACGGCCTACCAAGGCGACGATCAGTAGCCGGACTGAGAGGTTGGCCGGCCACATTGGGACTGAGATACGGCCCAGACTCCTACGGGAGGCAGCAGTGGGGAATATTGGGCAATGGGCGCAAGCCTGACCCAGCAACGCCGCGTGAAGGAA…	ASV00236	0.0914405	0.0494974	0.0693963	0.043388	0	0	0.0886525	0.139034	0.0429553	0	0.0873312	0.090832	0.153494	0.18039	0	0	0.0650003	0	0	0.0640102	0.141951	0	0.0742583	0	0	0.0118161	0	0.0925985	0	0	0	0	0.205806	0	0.0664478	0.0371451	0.0658607	0.0501864	0.0690787	0.0680944	0
Bacteria	Firmicutes	Clostridia	Lachnospirales	Lachnospiraceae	Lachnospiraceae NK4A136 group	bacterium	ACCCCAGTTACCGGCTCCACCTTCGGCAGCTCCTCCCTTTCGGTTAGGTCACTGACTTCGGGCATTTCCGACTCCCATGGTGTGACGGGCGGTGTGTACAAGACCCGGGAACGTATTCACCGCGACATTCTGATTCGCGATTACTAGCGATTCCAGCTTCATGTAGTCGAGTTGCAGACTACAATCCGAACTGGGACGTTATTTTTGGGATTTGCTTGGCGTCACCACTTCGCTTCCCTTTGTTTACGCCATTGTAGCACGTGTGTAGCCCTGATCATAAGGGGCATGATGATTTGACGTCATCCCCGCCTTCCTCCTGGTTATCCCAGGCAGTCTCTCCAGAGTGCCCATCTTTACATGCTGGCTACTGGAAATAGGGGTTGCGCTCGTTGCGGGACT…	ASV00237	0	0	0	0	0	0	0.055991	0	0.143184	0.0586619	0	0.0756934	0	0	0.0645036	0	0	0.0240751	0	0	0.0266158	0	0	0	0	0	0	0.0319305	0	0	0.0422	0.0986749	0.22747	0	0.0977173	0.0849032	0.0752693	0	0.0474916	0.0714991	0
Bacteria	Firmicutes	Clostridia	Oscillospirales	Oscillospiraceae	Intestinimonas	NA	GATGAACGCTGGCGGCGTGCTTAACACATGCAAGTCGAACGGGGTGCCTTTGACAGAGGATTCGTCCAATGGATGAGGTTACCTAGTGGCGGACGGGTGAGTAACGCGTGAGTAACCTGCCCTGGAGTGGGGAATAACAGCTGGAAACAGCTGCTAATACCGCATGATGCAGTTGGGTCGCATGGCTCTGACTGCCAAAGATTTATCGCTCTGGGATGGACTCGCGTCTGATTAGCTAGTTGGTGGGGCAACGGCCCACCAAGGCGACGATCAGTAGCCGGACTGAGAGGTTGGCCGGCCACATTGGGACTGAGACACGGCCCAGACTCCTACGGGAGGCAGCAGTGGGGAATATTGGGCAATGGGCGCAAGCCTGACCCAGCAACGCCGCGTGAAGGA…	ASV00238	0.0359231	0	0	0	0	0	0	0.0297929	0.103809	0.0432246	0	0.0575269	0.0347534	0.0749313	0.0580533	0	0.0236365	0.0695503	0	0.0480077	0.0709755	0	0.0705454	0.036499	0	0.0708968	0	0.0159653	0	0.0514179	0.0656445	0	0.0649913	0.068459	0.0390869	0	0.0376347	0	0.0302219	0.0476661	0.0569781
Bacteria	Firmicutes	Clostridia	Oscillospirales	Oscillospiraceae	Colidextribacter	NA	GATGAACGCTGGCGGCGTGCTTAACACATGCAAGTCGAACGGGGTACCCCCAAAGGAGTTTTCGGACAACTGCGGGGAATACCTAGTGGCGGACGGGTGAGTAACGCGTGAGTAACCTGCCTTGGAGTGGGGAATAACAGCTGGAAACAGCTGCTAATACCGCATAATGCAGTTGGGTCGCATGGCTCTGACTGCCAAAGATTTATCGCTCTGAGATGGACTCGCGTCTGATTAGCTAGTTGGTGGGGCAACGGCCCACCAAGGCGACGATCAGTAGCCGGACTGAGAGGTTGGCCGGCCACATTGGGACTGAGACACGGCCCAGACTCCTACGGGAGGCAGCAGTGGGGAATATTGGGCAATGGGCGCAAGCCTGACCCAGCAACGCCGCGTGAAGGA…	ASV00239	0	0	0	0	0	0	0	0	0.121707	0	0	0	0	0.0777065	0	0	0	0	0	0	0	0	0	0	0	0	0	0	0	0	0	0.0657833	0.0920711	0.1058	0.230613	0	0	0	0.0690787	0	0
Bacteria	Firmicutes	Clostridia	Oscillospirales	Oscillospiraceae	Colidextribacter	NA	ACCCCAATTATCGAACCCACCTTCGGCCGCGCCCCCCTTGCGGTTAGGCTACGGACTTCGGGTGTTCCCGACTCTCATGGTGTGACGGGCGGTGTGTACAAGGCCCGGGAACGTATTCACCGCGGCATGCTGATCCGCGATTACTAGCGATTCCAACTTCACGCAGGCGGGTTGCAGCCTGCGATCCGAACTGGGATGGCTTTTAGGGATTTGCTCCGCCTCGCGGCATTGCTTCCCTCTGTTGACCACCATTGTAGTACGTGTGTGGCCCAGGACATAAGGGGCATGATGATTTGACGTCGTCCCCACCTTCCTCCGTTTTGTCAACGGCAGTCTCGCTAGAGTGCTCTTGCGTAGCAACTAACAATAAGGGTTGCGCTCGTTGCGGGACTTAACCCA…	ASV00240	0.124098	0	0	0.0619828	0	0	0.0373274	0	0	0	0	0	0.167975	0.133211	0	0	0	0	0	0	0	0	0	0.124097	0.0350842	0.082713	0	0	0	0	0.164111	0	0.113735	0	0	0.0159193	0	0	0	0.105546	0.0636815
Bacteria	Firmicutes	Bacilli	RF39	NA	NA	NA	GATGAACGCTGGCGGCATGCCTAAGACATGCAAGTCGAACGAGGTGGCCCATTGAAGTCTGAGTGCTTGCACAAAGATGGATTTGGATTTTCCACCTAGTGGCAAACGGGTGAGTAACACGTGGGTTACCTGCCTTTAAGTTGGGGATAACAACTGGAAACGGTTGATAATACCGAATGTGCTCTACGGAGTAAAGAAGCCCTTAAAGCTTCGCTTAGAGATGGGCCTGCGGCGTATTAGTTAGTTGGTGGGGTAATGGCCTACCAAGACGGCGATGCGTAGCCGAACTGAGAGGTTAATCGGCCACACTGGGACTGAGACACGGCCCAGACTCCTACGGGAGACAGCAGTTAGGAATATTCGTCAATGGGGGAAACCCTGAACGAGCAATGCCGCGTG…	ASV00241	0	0.0951873	0.119866	0	0	0.0454208	0	0.342619	0.0501145	0	0	0.127165	0	0.036078	0	0	0	0.149801	0	0.156025	0	0	0	0.175195	0.0400962	0	0.0988255	0	0	0.126567	0.0562667	0.112771	0.0216638	0.0435648	0.105535	0	0	0.172068	0.0561264	0.11576	0.087143
Bacteria	Firmicutes	Clostridia	Lachnospirales	Lachnospiraceae	[Eubacterium] xylanophilum group	NA	ACCCCAGTCATCGGCTCCACCTTCGACAGCTCCCTCCTTGCGGTTGGGTCACTGGCTTCGGGCATTTCCAACTCCCATGGTGTGACGGGCGGTGTGTACAAGACCCGGGAACGTATTCACCGCAGCATTCTGATCTGCGATTACTAGCGATTCCAGCTTCATGTAGTCGGGTTGCAGACTACAATCCGAACTGAGATGGCTTTTCTGTGGTTGGCTCACCCTCACGGGGTCGCTTCACTTTGTTACCACCATTGTAGCACGTGTGTAGCCCAAGTCATAAGGGGCATGATGATTTGACGTCATCCCCACCTTCCTCCGGATTGTCTCCGGCAGTCTCCCCAGAGTTCCCATCCGTAATGCTGGCTACTGAGGATAAGGGTTGCGCTCGTTGCGGGACTT…	ASV00242	0.300447	0.0951873	0.05047	0.0123966	0	0	0	0.0645514	0.0143184	0.0123499	0.238705	0.142304	0.0579223	0.0222019	0	0	0	0.0107001	0	0	0.0754114	0.144464	0.0222775	0.0437988	0	0	0.0456118	0.0670541	0.329651	0.0197761	0.0609556	0	0.0270797	0.0871297	0.101626	0	0.00940867	0.0716949	0.0259045	0	0.0737364
Bacteria	Firmicutes	Clostridia	Peptostreptococcales-Tissierellales	Anaerovoracaceae	[Eubacterium] nodatum group	NA	GATGAACGCTGGCGGCGTGCCTAACACATGCAAGTCGAGCGAGAAGCTGATGACAGATACTTCGGTTGAAGGAGTCAGTGGAAAGCGGCGGACGGGTGAGTAACGCGTAGGCAACCTGCCCTTTGCACAGGGATAGCCATTGGAAACGATGATTAAAACCTGATAACACCATTTGGTTACATGAGCAGATGGTCAAAGATTTATCGGCAAAGGATGGGCCTGCGTCTGATTAGCTAGTTGGTAAGGTAACGGCTTACCAAGGCGACGATCAGTAGCCGACCTGAGAGGGTGAACGGCCACATTGGAACTGAGACACGGTCCAAACTCCTACGGGAGGCAGCAGTGGGGAATATTGCACAATGGGCGAAAGCCTGATGCAGCAACGCCGCGTGAAGGAAG…	ASV00243	0.0555175	0.0647274	0.05047	0.00619828	0.0278385	0	0.0933184	0.0943443	0.00715922	0.0401371	0.0436656	0.0544992	0.176663	0.0222019	0.0999806	0.0293016	0.127046	0.0642003	0.0106659	0	0.0399237	0.0131331	0.0259904	0.0985473	0.0200481	0.0236323	0.0418108	0	0.0934832	0.0711941	0.192245	0.0798797	0.0541594	0.0497884	0.0547217	0.148581	0.028226	0	0.0388567	0.0544755	0
Bacteria	Firmicutes	Clostridia	Lachnospirales	Lachnospiraceae	Lachnospiraceae NK4A136 group	bacterium	GATGAACGCTGGCGGCGTGCTTAACACATGCAAGTCGAACGGACTCATATTGAAACCTAGTGATGTATGAGTTAGTGGCGGACGGGTGAGTAACGCGTGGAGAACCTGCCGTATACTGGGGGATAACACTTAGAAATAGGTGCTAATACCGCATAAGCGCACAGCTTCGCATGAAGCAGTGTGAAAAACTCCGGTGGTATACGATGGATCCGCGTCTGATTAGCTGGTTGGCGGGGTAAAGGCCCACCAAGGCGACGATCAGTAGCCGGCCTGAGAGGGTGAACGGCCACATTGGGACTGAGACACGGCCCAAACTCCTACGGGAGGCAGCAGTGGGGAATATTGCACAATGGGGGAAACCCTGATGCAGCGACGCCGCGTGAGTGAAGAAGTATTTCG…	ASV00244	0	0	0	0	0	0	0.0699888	0	0.0787514	0.0339621	0	0.0756934	0	0.0222019	0	0	0	0.0374502	0	0.0360058	0	0	0	0.0656982	0	0.0708968	0	0	0	0	0.0890889	0.0798797	0.265381	0.0995768	0.0742652	0.0902096	0.070565	0	0.103618	0.0646897	0
Bacteria	Firmicutes	Clostridia	Lachnospirales	Lachnospiraceae	Lachnospiraceae NK4A136 group	NA	GATGAACGCTGGCGGCGTGCTTAACACATGCAAGTCGAACGGGGGTGCCATGAACGAAGCATCAGTTTACTGATATGGAGGGAATGGGACCCTAGTGGCGGACGGGTGAGTAACGCGTGGGTAACCTGCCCCATACCGGGGGATAACACTTAGAAATAGGTGCTAATACCGCATAAGCGCACGGTACTGCATGGTACAGTGTGAAAAACTCCGGTGGTATGGGATGGACCCGCGTCTGATTAGCTTGTTGGCGGGGTAACGGCCCACCAAGGCGACGATCAGTAGCCGGCCTGAGAGGGTGGACGGCCACATTGGGACTGAGACACGGCCCAAACTCCTACGGGAGGCAGCAGTGGGGAATATTGCACAATGGGGGAAACCCTGATGCAGCGACGCCGC…	ASV00245	0.0751119	0.0456899	0.107249	0	0	0	0	0	0	0	0	0	0.0521301	0	0	0	0	0	0	0	0	0	0.148517	0.109497	0.180433	0.118161	0	0	0	0	0	0.0657833	0	0.236495	0.113352	0	0.216399	0	0	0	0
Bacteria	Firmicutes	Clostridia	Lachnospirales	Lachnospiraceae	Lachnospiraceae NK4A136 group	NA	ACCCCAGTCACCAGGCCTGCCTTCGGCGGCTCCCTCCTCGCGGTTAGGCTGCCGACTTCGGGCATTCCCGGCTCCCATGGTGTGACGGGCGGTGTGTACAAGACCCGGGAACGTATTCACCGCAGCGTTCTGATCTGCGATTACTAGCGATTCCAGCTTCATGTAGTCGGGTTGCAGACTACAATCCGAACTGGGACGTTATTTCTGGGGTTTGCTTGCCGTCGCCGGTTCGCCTCCCTTTGTTTACGCCATTGTAGCACGTGTGTAGCCCTGGCCATAAGGGGCATGATGATTTGACGTCATCCCCGCCTTCCTCCGGGTTATCCCCGGCAGTCCCCCTAGAGTGCCCAGCTCTCCTGCTGGCTACTAAGGGTAAGGGTTGCGCTCGTTGCGGGACTT…	ASV00246	0.133895	0	0.0378525	0.086776	0	0.0660666	0.0699888	0.0248274	0	0.120411	0.101886	0	0.127429	0.127661	0	0	0.073864	0	0	0.0800128	0	0	0.0222775	0	0.100241	0.0669581	0.0760196	0.0415097	0.0713425	0.114702	0.0515778	0.0751809	0	0.0497884	0.117261	0.0636774	0	0.193576	0	0.0340472	0.097198
Bacteria	Firmicutes	Clostridia	Oscillospirales	Oscillospiraceae	Colidextribacter	NA	ACCCCAATTATCGAACCCACCTTCGGCCGCGCCCCCATTGCTGTTAGGCTACGGACTTCGGGTGTTCCCGACTCTCATGGTGTGACGGGCGGTGTGTACAAGGCCCGGGAACGTATTCACCGCGGCATGCTGATCCGCGATTACTAGCGATTCCAACTTCACGCAGGCGGGTTGCAGCCTGCGATCCGAACTGGGATGGCTTTTAGGGATTTGCTCCACCTCGCGGTATTGCTTCCCTCTGTTAACCACCATTGTAGTACGTGTGTGGCCCAGGACATAAGGGGCATGATGATTTGACGTCGTCCCCACCTTCCTCCGTTTTGTCAACGGCAGTCTCGCTAGAGTGCTCTTGCGTAGCAACTAACAATAAGGGTTGCGCTCGTTGCGGGACTTAACCCA…	ASV00247	0	0	0	0	0	0	0	0	0.146764	0.0833616	0	0	0	0.0721561	0	0	0	0	0	0	0	0.0612879	0	0	0	0	0	0	0	0	0.0844001	0	0.097487	0	0.242339	0	0.0376347	0	0.0604438	0	0
Bacteria	Firmicutes	Clostridia	Peptococcales	Peptococcaceae	NA	NA	GACGAACGCTGGCGGCGTGCTTAACACATGCAAGTCGAACGGACCTTTTTTTGGAAGAAGCCTTCGGGTGGAAATTAGGAAAGGTTAGTGGCGGACGGGTGAGTAACGCGTAGATAATCTACCTTAAAGACTGGGACAACAGTTGGAAACGACTGCTAATACCGGATACGCTGCACATAGGGCATCCTAGGTGCAGGAAAAGAGGCCTCTTAACAATGCTCCTGCTTTTAGATGAGTCTGCGTCTGATTAGCTAGATGGTGGGGTAACGGCTTACCATGGCGACGATCAGTAGTCGGCCTGAGAGGGTGACCGGCCACATTGGGACTGAGACACGGCCCAAACTCCTACGGGAGGCAGCAGTGGGGAATCTTCCGCAATGGGCGAAAGCCTGACGGAGC…	ASV00248	0.0947062	0	0.075705	0.0712803	0	0	0	0	0.143184	0	0.148463	0	0	0.0721561	0	0.0488361	0	0	0	0.0640102	0	0	0.0259904	0.153296	0.0601443	0	0.0836216	0	0	0	0	0	0	0.118247	0	0.0583709	0.0517477	0.0573559	0	0.190664	0
Bacteria	Firmicutes	Clostridia	Lachnospirales	Lachnospiraceae	Lachnospiraceae NK4A136 group	bacterium	ACCCCAGTTACCGGCTCCACCTTCGGCAGCTCCTCCCTTTCGGTTAGGTCACTGACTTCGGGCATTTCCGACTCCCATGGTGTGACGGGCGGTGTGTACAAGACCCGGGAACGTATTCACCGCGACATTCTGATTCGCGATTACTAGCGATTCCAGCTTCATGTAGTCGAGTTGCAGACTACAATCCGAACTGAGACGTTATTTTTGGGATTTGCTTGGCGTCACCGCTTTGCTTCCCTTTGTTTACGCCATTGTAGCACGTGTGTAGCCCTGATCATAAGGGGCATGATGATTTGACGTCATCCCCGCCTTCCTCCTGGTTATCCCAGGCAGTCTCTCCAGAGTGCCCATCTTTACATGCTGGCTACTGAAAATAGGGGTTGCGCTCGTTGCGGGACT…	ASV00249	0	0	0.0220806	0.0154957	0	0	0.0513251	0	0.0930699	0.0493995	0.0174662	0.0423883	0.026065	0.0249771	0	0	0	0.0561753	0.0177765	0	0	0	0	0.0182495	0	0.0393871	0	0	0	0.0237314	0	0	0.205806	0.0746826	0.0390869	0.0902096	0.0752693	0	0	0.0749038	0
Bacteria	Firmicutes	Clostridia	Lachnospirales	Lachnospiraceae	Lachnospiraceae NK4A136 group	bacterium	GATGAACGCTGGCGGCGTGCTTAACACATGCAAGTCGAACGGACTCATATTGAAACCTAGTGATGTATGAGTTAGTGGCGGACGGGTGAGTAACGCGTGGAGAACCTGCCGTATACTGGGGGATAACACTTAGAAATAGGTGCTAATACCGCATAAGCGCACAGCTTCGCATGAAGCAGTGTGAAAAACTCCGGTGGTATACGATGGATCCGCGTCTGATTAGCTTGTTGGCGGGGTAAAGGCCCACCAAGGCGACGATCAGTAGCCGGCCTGAGAGGGTGAACGGCCACATTGGGACTGAGACACGGCCCAAACTCCTACGGGAGGCAGCAGTGGGGAATATTGCACAATGGGGGAAACCCTGATGCAGCGACGCCGCGTGAGTGAAGAAGTATTTCG…	ASV00250	0	0	0	0	0	0	0.0419933	0	0.0966495	0.046312	0	0.0756934	0	0.0194266	0	0	0	0.0294251	0	0	0	0	0	0	0	0.0708968	0	0.0510888	0	0	0	0	0.20039	0.0809061	0.0781739	0.0849032	0.0611563	0	0	0.0544755	0
Bacteria	Firmicutes	Clostridia	Lachnospirales	Lachnospiraceae	Marvinbryantia	NA	ACCCCAGTCACTGGTCCCACCTTCGGCAGCTCCTCCCTTTCGGTTAGGTCACTGACTTCGGGCGTTACCAACTCCCATGGTGTGACGGGCGGTGTGTACAAGACCCGGGAACGTATTCACCGCGGCATTCTGATCCGCGATTACTAGCGATTCCAGCTTCATGCAGTCGAGTTGCAGACTGCAATCCGAACTGGGACGTTATTTTTGGGGTTTGCTCACCCTCGCGGGGCTGCCTCCCTCTGTTTACGCCATTGTAGCACGTGTGTAGCCCAGGCCATAAGGGGCATGATGATTTGACGTCGTCCCCACCTTCCTCCGGGTTGTCCCCGGCAGTCCCTCCAGAGTGCCCACCATTATGTGCTGGCTACTGAAGGTAAGGGTTGCGCTCGTTGCGGGACT…	ASV00251	0.0424545	0.0456899	0.116712	0.0402888	0	0	0	0	0.0286369	0	0.0960643	0	0.0637146	0	0	0.0455803	0.0679549	0.0535003	0.0746614	0.056009	0.0177439	0.0963096	0.137378	0	0	0.0472646	0.102626	0	0.110704	0.229403	0	0	0	0.0809061	0	0	0.150539	0.179237	0.0949832	0.0136189	0.110605
Bacteria	Firmicutes	Clostridia	Oscillospirales	Oscillospiraceae	Colidextribacter	NA	ACCCCAATTATCGAACCCACCTTCGGCCGCGCCCCCATTGCTGTTAGGCTACGGACTTCGGGTGTTCCCGACTCTCATGGTGTGACGGGCGGTGTGTACAAGGCCCGGGAACGTATTCACCGCGGCATGCTGATCCGCGATTACTAGCGATTCCAACTTCACGCAGGCGGGTTGCAGCCTGCGATCCGAACTGGGATGGCTTTTAGGGATTTGCTCCACCTCGCGGTATTGCTTCCCTCTGTTGACCACCATTGTAGTACGTGTGTGGCCCAGGACATAAGGGGCATGATGATTTGACGTCGTCCCCACCTTCCTCCGTTTTGTCAACGGCAGTCTCGCTAGAGTGCTCTTGCGTAGCAACTAACAATAAGGGTTGCGCTCGTTGCGGGACTTAACCCA…	ASV00252	0.0391888	0	0.05047	0.0526854	0	0.0412916	0	0.0347584	0.211197	0.0401371	0.0145552	0	0.0347534	0	0	0	0	0	0.081772	0	0	0	0	0.0474487	0	0	0	0	0	0	0	0	0	0	0	0	0	0	0	0.129379	0
Bacteria	Firmicutes	Clostridia	Lachnospirales	Lachnospiraceae	NA	NA	GATGAACGCTGGCGGCGTGCTTAACACATGCAAGTCGAACGAAGCACGGGGACGGAAGCCCTCCGGGGTGGAAGGCCGCGTGACTGAGTGGCGGACGGGTGAGTAACGCGTGGGTAACCTGCCCCATACAGGGGGATAACAGCCGGAAACGGCTGCTAATACCGCATGCACATGCGGGGGCGCATGCCCCTGGATGGAAAGCTTTCGCGGTATGGGATGGGCCCGCGTCTGATTAGGCAGTTGGCGGGGTAACGGCCCACCAAACCGACGATCAGTAGCCGGCCTGAGAGGGCAACCGGCCACATTGGGACTGAGACACGGCCCAAACTCCTACGGGAGGCAGCAGTGGGGAATATTGCACAATGGGGGGGACCCTGATGCAGCGACGCCGCGTGGGTG…	ASV00253	0.137161	0.0418824	0	0	0.0397693	0	0.0513251	0.0446894	0	0.0246997	0.142641	0.0272496	0	0.0444037	0.035477	0	0.0147728	0	0	0	0.0754114	0.126954	0.0519808	0	0.0852045	0.055142	0.0380098	0	0	0.0949254	0.0562667	0	0.146231	0.186706	0.0859912	0	0	0	0	0.12257	0
Bacteria	Firmicutes	Clostridia	Oscillospirales	Ruminococcaceae	NA	NA	GACGAACGCTGGCGGCGCGCCTAACACATGCAAGTCGAACGGGACTATGCTGGAAGAAGTTTTCGGATGGATTTTGGTATAGTTTAGTGGCGGACGGGTGAGTAACACGTGAGCAACCTGCCTTCGAGAGGGGAATAACGGCTGGAAACGGTCGCTAATACCGCATAATATACAGGAGGGACATCCCTTTTGTATCAAAGATTTATCGCTCGAAGATGGGCTCGCGTCCGATTAGGTAGTTGGTGAGGTAACGGCCCACCAAGCCGACGATCGGTAGCCGGACTGAGAGGTTGAACGGCCACATTGGGACTGAGACACGGCCCAGACTCCTACGGGAGGCAGCAGTGGGGGATATTGCACAATGGGGGAAACCCTGATGCAGCGACGCCGCGTGTGGGA…	ASV00254	0	0.0418824	0	0	0	0	0	0.0794478	0.125286	0	0.130997	0	0	0.0915827	0.0129007	0.100928	0.109319	0.0294251	0	0	0	0	0	0	0.165397	0	0.0456118	0	0	0	0	0.0469881	0	0	0.171982	0	0	0.193576	0	0	0
Bacteria	Firmicutes	Clostridia	Peptostreptococcales-Tissierellales	Peptostreptococcaceae	Romboutsia	ilealis	ACCCCAGTTATTGATTTCACCTTCGACACTCGCTTCCCAAAAGGGTTAGCTAAGTGGCTTCGGGCGCCCCCAACTTCCGTGGTGTGACGGGCGGTGTGTACAAGACCCGGGAACGCATTCACCGCAGCATTCTGATCTGCGATTACTAGTAACTCCAGCTTCATGTAGGCGAGTTTCAGCCTACAATCCGAACTGAGAATGGCTTTAAGGGATTAGCTCCGCCTCACGACTTGGCTGCCCTCTGTACCACCCATTGTAGCACGTGTGTAGCCCTAAGCATAAGGGGCATGATGATTTGACGTCATCCCCACCTTCCTCCAGGTTATCCCTGGCAGTCCCTCTAGAGTGCCCAACTTAATGCTGGCAACTAAAGGCAAGGGTTGCGCTCGTTGCGGGACT…	ASV00255	0	0	0	0	0	0	0	0	0	0	0	0.339106	0.220105	0.305276	0	0	0	0	0	0	0	0	0	0	0	0.460829	0	0	0	0	0	0	0	0	0	0	0	0	0	0.299615	0
Bacteria	Firmicutes	Clostridia	Lachnospirales	Lachnospiraceae	Lachnospiraceae NK4A136 group	bacterium	GATGAACGCTGGCGGCGTGCTTAACACATGCAAGTCGAACGGACTCATATTGAAACCTAGTGATGTATGAGTTAGTGGCGGACGGGTGAGTAACGCGTGGAGAACCTGCCGTATACTGGGGGATAACACTTAGAAATAGGTGCTAATACCGCATAAGCGCACAGCTTCGCATGAAGCAGTGTGAAAAACTCCGGTGGTATACGATGGATCCGCGTCTGATTAGCTGGTTGGCGGGGTAAAGGCCCACCAAGGCGACGATCAGTAGCCGGCCTGAGAGGGTGAACGGCCACATTGGGACTGAGACACGGCCCAAACTCCTACGGGAGGCAGCAGTGGGGAATATTGCACAATGGGGGAAACCCTGATGCAGCGACGCCGCGTGAGTGAAGAAGTATTTCG…	ASV00256	0	0	0.0283894	0	0.0318155	0	0.0466592	0	0.100229	0	0.0494877	0.0666101	0.0434417	0.0249771	0.0677288	0.0390689	0	0.0508252	0.0248871	0	0	0	0.0408421	0	0	0	0	0	0	0	0	0	0.238302	0.1058	0.0390869	0.122048	0.098791	0	0.0906657	0.0578802	0
Bacteria	Firmicutes	Clostridia	Lachnospirales	Lachnospiraceae	Tuzzerella	NA	GATGAACGCTGGCGGCGTGCTTAACACATGCAAGTCGAACGAAGATATTAAGAATGAGAGCTTCGGCAGGAATTTTTCTTATCTTAGTGGCGGACGGGTGAGTAACGTGTGGGCAACCTGCCCTGCACTGGGGAATAATCATTGGAAACGATGACTAATACCGCATACGGTTCCTGGGAGGCATCTTCCGGGAAAGAAAGGATTTATTCGGTGCAGGATGGGCCCGCATCTGATTAGCTAGTTGGTGAGATAACAGCCCACCAAGGCGACGATCAGTAGCCGACCTGAGAGGGTGACCGGCCACATTGGGACTGAGACACGGCCCAAACTCCTACGGGAGGCAGCAGTGGGGAATATTGCACAATGGGCGAAAGCCTGATGCAGCAACGCCGCGTGAAG…	ASV00257	0.0359231	0.0266525	0.0315438	0	0.0318155	0	0.0373274	0	0.0322165	0.0308747	0.0291104	0.124137	0.0434417	0.0305276	0.0419274	0.0390689	0	0.0535003	0	0.0880141	0.0621035	0.0262663	0	0.0474487	0.0350842	0	0	0	0.0172206	0.0474627	0.107845	0.0375905	0.0595754	0	0.132896	0	0	0.0430169	0.0345393	0.108951	0.0737364
Bacteria	Firmicutes	Clostridia	Oscillospirales	Oscillospiraceae	NA	NA	GACGAACGCTGGCGGCGTGCTTAACACATGCAAGTCGAACGGAGCGCCTGTGAAAGAGACTTCGGTCAATGGATTGGGATGCTTAGTGGCGGACGGGTGAGTAACGCGTGAGGAACCTGCCTTTCAGTGGGGGACAACAGTTGGAAACGACTGCTAATACCGCATAACATATCTGCATCGCATGGTGTGGATATCAAAGATTTATCGCTGAGAGATGGCCTCGCGTCTGATTAGCTAGTTGGTGGGGTAACGGCCCACCAAGGCGACGATCAGTAGCCGGACTGAGAGGTTGGCCGGCCACATTGGGACTGAGATACGGCCCAGACTCCTACGGGAGGCAGCAGTGGGGAATATTGGGCAATGGGCGCAAGCCTGACCCAGCAACGCCGCGTGAAGGAA…	ASV00258	0.048986	0.0380749	0.0189263	0.0185948	0.00795387	0.024775	0	0.0546204	0.0859107	0.052487	0.0523987	0.142304	0.0897796	0.0305276	0.0903051	0.0195344	0.0325001	0.0133751	0	0.0200032	0.0887193	0.0393994	0.0259904	0.0291992	0	0.0196936	0.0418108	0.0191583	0	0.0553732	0.0562667	0.0281928	0.0324957	0.149365	0.0664478	0.0636774	0.0376347	0.0286779	0.0863483	0.0170236	0.0368682
Bacteria	Firmicutes	Clostridia	Oscillospirales	Oscillospiraceae	NA	NA	ACCCCAATTATCGAACCCACCTTCGGCCGCGCCCTCCTTGCGGTTAGGCTACGGACTTCGGGTGTTCCCGACTCTCATGGTGTGACGGGCGGTGTGTACAAGGCCCGGGAACGTATTCACCGCGGCATGCTGATCCGCGATTACTAGCGATTCCGACTTCATGCAGTCGAGTTGCAGACTGCAATCTGAACTGGGACGGCTTTTAGGGGTTCGCTCCACTTCACAGCTTTGCATCCCTCTGTTGGCCGCCATTGTATTACGTGTGTAGCCCAGGACATAAGGGGCATGATGATTTGACGTCGTCCCCACCTTCCTCCGTTTTGTCAACGGCAGTCTCGCTAGAGTGCTCTTGCGTAGCAACTAACAATAAGGGTTGCGCTCGTTGCGGGACTTAACCCA…	ASV00259	0.143692	0.0494974	0.0630875	0.0278923	0.0676079	0.0578082	0.0933184	0.143999	0.0572738	0	0.136819	0.115054	0.121637	0.149863	0	0	0.0502275	0	0	0.0800128	0.102027	0	0	0.0255493	0.0451083	0.0590807	0.0152039	0.0894055	0	0.0158209	0	0.0328916	0.140815	0.168036	0.050813	0	0	0	0.0777135	0.0749038	0
Bacteria	Firmicutes	Clostridia	Oscillospirales	UCG-010	NA	NA	ACCCCAATCATCGAACCCACCTTCGGCTGCTGCCTCCTTGCGGTCAGCTCACAGACTTCGGGTGTTCCCGACTTTCATGGTTTGACGGGCGGTGTGTACAAAGCCCGGGAACGTATTCACCGCGGCATGCTGATCCGCGATTACTAGCAATTCCAACTTCATACAGGCGGGTTGCAGCCTGCAATCCGAACTGGGACGCCTTTTATGGGATTTGCTCCGCCTCGCGGCTTCGCTTCCCTTTGTTTGCGCCATTGTAGTACGTGTGTAGCCCGGGGCGTAAGGGGCATGATGATTTGACGTCGTCCCCACCTTCCTCCGTTTTGTCAACGGCAGTCCGGCCAGAGTGCTCTTGCGTAGCAACTGACCGTAAGGGTTGCGCTCGTTGCGGGACTTAACCCA…	ASV00260	0	0	0.0189263	0.00929742	0.0119308	0	0.0139978	0	0.0143184	0.0246997	0.00873312	0.0333051	0.0231689	0	0	0	0.0236365	0	0	0	0	0.0218885	0.0482679	0.0766479	0	0.0472646	0.0342088	0	0.0246009	0.102836	0.271956	0.108073	0.0433276	0.0373413	0.0586304	0.0318387	0.0517477	0.0788644	0.0647612	0.0578802	0.0201099
Bacteria	Bacteroidota	Bacteroidia	Bacteroidales	Muribaculaceae	NA	NA	GCCCCAGTCACCGGTTTTGCTCTAGGGCGCGCCTCGCGGCGACGCACTTCAAGCACCCCCGGCTCCCATGGCTTGACGGGCGGTGTGTACAAGGCCCGGGAACGTATTCACCGCGCCATGGCTGATGCGCGATTACTAGCGAATCCAGCTTCACGGAGTCGGGTTGCAGACTCCGATCCGAACTGAGAACGGCTTTCGGGTTCCGCTCGGCGTCGCCGCCTGGCTTCCCGCTGTACCGCCCATTGTAACACGTGTGTCGCCCCGGACGTAAGGGCCGTGCTGATTTGACGTCATCCCCGCCTTCCTCTCGCCTTGCGGCGGCAGTCCCGGCAGAGTCCTCGGCATTGCCCGTTAGCAACTGCCGGCGGGGGTTGCGCTCGTTATGGCACTTAAGCCGAC…	ASV00261	0	0	0	0	0	0	0	0	0	0	0	0	0	0	0	0	0	0	0	0.532085	0	0	0	0	0	0	0	0	0	0	0	0	0	0	0	0	0	0	0	0	0
Bacteria	Firmicutes	Clostridia	Lachnospirales	Lachnospiraceae	Lachnospiraceae NK4A136 group	NA	ACCCCAGTCATCCGACCTGCCTTCGGCTGCTCCCTCCTTCTCAGGTTGGGTCACAGACTTCGGGCATTTCCGACTCCCATGGTGTGACGGGCGGTGTGTACAAGACCCGGGAACGTATTCACCGCGGCATTCTGATCCGCGATTACTAGCGATTCCAGCTTCATGTAGTCGAGTTGCAGACTACAATCCGAACTGAGACGTTATTTCTGGGATTCGCTTACCTTCACAGGCTCGCTTCCCTTTGTTTACGCCATTGTAGCACGTGTGTAGCCCAAATCATAAGGGGCATGATGATTTGACGTCATCCCCACCTTCCTCCGGGTTGTCCCCGGCAGTCTCCCTAGAGTGCCCGACCTTGCTCGCTGGCTACTAAGGATAGGGGTTGCGCTCGTTGCGGGA…	ASV00262	0.0391888	0	0	0.0712803	0	0	0	0	0	0.274785	0.0407545	0	0	0	0.0677288	0	0.0561366	0	0	0	0	0.030644	0	0	0.0400962	0	0	0	0	0	0.121911	0	0	0	0	0.0795967	0	0	0	0	0
Bacteria	Firmicutes	Clostridia	Oscillospirales	Oscillospiraceae	Intestinimonas	NA	ACCCCAATTATCGAACCCACCTTCGGCCGCGCCCTCCTTGCGGTTAGGCTACGGACTTCGGGTGTTCCCGACTCTCATGGTGTGACGGGCGGTGTGTACAAGGCCCGGGAACGTATTCACCGCGGCATGCTGATCCGCGATTACTAGCGATTCCAACTTCATGCAGGCGGGTTGCAGCCTGCAATCCGAACTGGGATGGCTTTTAGGGATTTGCTCCACCTCGCGGTTTTGCCTCCCTCTGTTTACCACCATTGTAGTACGTGTGTAGCCCAGGACATAAGGGGCATGATGATTTGACGTCGTCCCCACCTTCCTCCGTTTTGTCAACGGCAGTCTCGCTAGAGTGCTCTTGCGTAGCAACTAACAATAGGGGTTGCGCTCGTTGCGGGACTTAACCCA…	ASV00263	0	0	0	0	0.0517001	0	0.0326614	0.0695169	0.0715922	0.052487	0	0.0575269	0.0376495	0	0	0	0	0.0428002	0	0	0.0354877	0	0.0334163	0	0	0	0	0.0191583	0	0.0593284	0	0	0.108319	0.068459	0.0547217	0	0	0	0.0474916	0.0578802	0.0335166
Bacteria	Firmicutes	Clostridia	Lachnospirales	Lachnospiraceae	[Eubacterium] xylanophilum group	NA	GATGAACGCTGGCGGCGTGCTTAACACATGCAAGTCGAACGAAGCACTACCGACGGAACTTTTCGGAGGGAAGATGGTAATGACTGAGTGGCGGACGGGTGAGTAACGCGTGGGCAACCTGCCCCATAGAGGGGGACAACAGCTGGAAACGGCTGCTAATACCGCATAACAAGGAGAGAGCGCATGTTCTTTTCTTCAAAGATTTATCGCTATGGGATGGACCCGCGTCTGATTAGCTGGTTGGTGAGGTAACGGCTCACCAAGGCGACGATCAGTAGCCGGCTTGAGAGAGTGGACGGCCACATTGGGACTGAGACACGGCCCAGACTCCTACGGGAGGCAGCAGTGGGGAATATTGCACAATGGGGGAAACCCTGATGCAGCGACGCCGCGTGAGTG…	ASV00264	0.235133	0.0685349	0.0378525	0	0	0	0	0.114206	0	0.00617494	0.197951	0.121109	0.075299	0.0138762	0	0	0.0206819	0.0133751	0	0	0.0487956	0.11382	0	0.0328491	0	0	0.0494127	0.0447027	0.30013	0	0.0515778	0.0187952	0.0324957	0.0435648	0.0859912	0	0.0188173	0.0430169	0	0	0.110605
Bacteria	Firmicutes	Clostridia	Oscillospirales	Oscillospiraceae	Colidextribacter	NA	ACCCCAATTATCGAACCCACCTTCGGCCGCGCCCCCCTTGCGGTTAGGCTACGGACTTCGGGTGTTCCCGACTCTCATGGTGTGACGGGCGGTGTGTACAAGGCCCGGGAACGTATTCACCGCGGCATTCTGATCCGCGATTACTAGCGATTCCAACTTCACGCAGGCGGGTTGCAGCCTGCGATCCGAACTGGGATGGCTTTTAGGGATTTGCTCCACCTCGCGGCTTTGCTTCCCTCTGTTGACCACCATTGTAGTACGTGTGTGGCCCAGGACATAAGGGGCATGATGATTTGACGTCGTCCCCACCTTCCTCCGTTTTGTCAACGGCAGTCTCGCTAGAGTGCTCTTGCGTAGCAACTAACAATAAGGGTTGCGCTCGTTGCGGGACTTAACCCA…	ASV00265	0.0130629	0	0	0	0	0.0165166	0.0139978	0.0148965	0.0680126	0.0370496	0	0	0.0202728	0.0582799	0.122557	0	0.00886368	0.00802504	0	0	0	0.00875542	0	0.0255493	0	0.082713	0.0152039	0	0	0	0.0468889	0.0516869	0.0595754	0.0248942	0.0898999	0.0371451	0	0.0501864	0	0.0476661	0.0402199
Bacteria	Firmicutes	Clostridia	Lachnospirales	Lachnospiraceae	Lachnoclostridium	NA	ACCCCAGTTATCCGTCCCGCCTTCGGCAGCTCCCTCCCTTTCAGGTTGGGTCACTGACTTCGGGCGTTACTGACTCCCATGGTGTGACGGGCGGTGTGTACAAGACCCGGGAACGTATTCACCGCGGCATTCTGATCCGCGATTACTAGCGATTCCGGCTTCGTGCAGGCGGGTTGCAGCCTGCAGTCCGAACTGAGACGTTATTTTTGAGATTTGCTCCGGGTCGCCCTTTCGCTTCTCTTTGTTTACGCCATTGTAGCACGTGTGTAGCCCAGATCATAAGGGGCATGATGATTTGACGTCATCCCCACCTTCCTCCAGGTTATCCCTGGCAGTCTCCCAAGAGTGCCCAGCTTCACCTGCTGGCTACTTAGGATAAGGGTTGCGCTCGTTGCGGGA…	ASV00266	0	0	0	0	0	0	0	0.0595859	0.0787514	0.0771867	0.0349325	0	0	0	0.0387022	0	0.127046	0.0588503	0	0	0	0	0.0371292	0	0	0	0	0.0862124	0	0.0632836	0.0562667	0	0.0758232	0	0.0742652	0	0	0.14339	0.0906657	0	0
Bacteria	Firmicutes	Clostridia	Lachnospirales	Lachnospiraceae	NA	NA	ACCCCAGTCGCCGGGCCCGCCTTCGGCGGCTCCCTCCTTTCGGTTGGGGCACCGACTTCGGGCGTTCCCGACTCCCATGGTGTGACGGGCGGTGTGTACAAGACCCGGGAACGTATTCACCGCGGCGTTCTGATCCGCGATTACTAGCGATTCCGGCTTCATGCAGCCGAGTTGCAGGCTGCAATCCGAACTGGGGCGCGCTTTCCGGGCTTCGCTCACGGTCGCCCGCTCGCCTCCCTCTGTGCGCGCCATTGTAGCACGTGTGTAGCCCCGGCCATAAGGGGCATGATGATTTGACGTCGTCCCCGCCTTCCTCCGGGTTGTCCCCGGCAGTCCCCCTAGAGTGCCCACCATCGCGTGCTGGCTACTAGGGGCAGGGGTTGCGCTCGTTGCGGGACT…	ASV00267	0.0391888	0.0190375	0	0	0	0.0289041	0.0186637	0.0148965	0	0.0493995	0.0989753	0.0938598	0.0405456	0.0666056	0.0322518	0.013023	0	0	0	0	0.0266158	0.0218885	0.0185646	0.0145996	0	0.0118161	0	0.0319305	0	0.0672389	0.0890889	0	0.0487435	0.0871297	0.0742652	0.116742	0	0.0573559	0.0431742	0	0.0301649
Bacteria	Firmicutes	Clostridia	Oscillospirales	Oscillospiraceae	Oscillibacter	NA	ACCCCAATTATCGAACCCACCTTCGGCCGCGCCCTCCTTGCGGTTAGGCTACGGACTTCGGGTGTTCCCGACTCTCATGGTGTGACGGGCGGTGTGTACAAGGCCCGGGAACGTATTCACCGCGGCATGCTGATCCGCGATTACTAGCGATTCCGACTTCACGCAGGCGGGTTGCAGCCTGCGATCCGAACTGAGACGGCTTTTTGGGGTTCGCTCTGCCTCGCGGCTTTGCATCCCTTTGTTGACCGCCATTGTATTACGTGTGTAGCCCAGGACATAAGGGGCATGATGATTTGACGTCGTCCCCGCCTTCCTCCGTTTTGTCAACGGCAGTCTCGCTAGAGTGCTCTTGCGTAGCAACTAACAATAGGGGTTGCGCTCGTTGCGGGACTTAACCCA…	ASV00268	0.084909	0.022845	0	0.0154957	0.0278385	0	0.0653229	0	0.0930699	0.123499	0	0.0575269	0.0810913	0.0249771	0	0	0.118182	0.0909504	0.035553	0.140022	0.0665395	0.030644	0.00742583	0.0510986	0	0	0	0.0383166	0	0	0.150045	0	0	0	0.0312695	0	0	0	0	0.0476661	0
Bacteria	Firmicutes	Bacilli	Erysipelotrichales	Erysipelatoclostridiaceae	NA	NA	ACCCCAATCATCAGTCCCACCTTAGACAGCTCCTTCCTTGCGGTTAGGCCACCGGCTTCGGGTGTTACCAACTCTCATGGTGTGACGGGCGGTGTGTACAAGGCCCGAGAACGTATTCACCGCGACATTCTGATTCGCGATTACTAGCGATTCCAACTTCGTGCAGTCGAGTTGCAGACTGCAGTCCGAACTGAGAACGGGTTTTTGAGTTTCGCTTCACCTCGCGGCTTCGCTTCCCTTTGATCCGTCCATTGTAGCACGTGTGTAGCCCAGGTCATAAGGGGCATGATGATTTGACGTCATCCCCGCCTTCCTCCTCCTTGCAGAGGCAGTCTCGCTAGAGTCCCCATCTTACTGCTGGTAACTAACGACAAGGGTTGCGCTCGTTGCGGGACTTAA…	ASV00269	0.369028	0.190375	0.0725506	0	0.0874925	0.0123875	0	0.139034	0	0.052487	0.142641	0.148359	0.0897796	0.0638304	0.0387022	0.0390689	0.073864	0.163176	0.0213318	0	0	0.0350217	0.0556938	0	0	0.0472646	0.0570147	0.00957916	0	0	0.0234445	0	0.0487435	0	0.0351782	0.0424516	0.0329303	0.114712	0	0.0136189	0
Bacteria	Firmicutes	Clostridia	Oscillospirales	Oscillospiraceae	Oscillibacter	NA	ACCCCAATTATCGAACCCACCTTCGGCCGCGCCCTCCTTGCGGTTAGGCTACGGACTTCGGGTGTTCCCGACTCTCATGGTGTGACGGGCGGTGTGTACAAGGCCCGGGAACGTATTCACCGCGGCATGCTGATCCGCGATTACTAGCGATTCCGACTTCACGCAGGCGGGTTGCAGCCTGCGATCCGAACTGGGACGGCTTTTTGGGGTTCGCTCTGCCTCGCGGCTTTGCATCCCTTTGTTAACCGCCATTGTATTACGTGTGTAGCCCAGGACATAAGGGGCATGATGATTTGACGTCGTCCCCGCCTTCCTCCGTTTTGTCAACGGCAGTCTCGCTAGAGTGCTCTTGCGTAGCAACTAACAATAGGGGTTGCGCTCGTTGCGGGACTTAACCCA…	ASV00270	0.0228601	0.0494974	0.00946313	0	0.0437463	0	0	0	0	0.0617494	0.0145552	0	0	0	0	0	0	0	0	0	0	0	0	0	0.170409	0	0	0.0798263	0	0.0988807	0.150045	0	0	0	0	0	0	0	0	0	0
Bacteria	Firmicutes	Clostridia	Lachnospirales	Lachnospiraceae	Marvinbryantia	NA	GATGAACGCTGGCGGCGTGCTTAACACATGCAAGTCGAGCGGAGCACATCATTGGAATCCTTCGGGAGGAAGAGGATGTGGCTTAGCGGCGGACGGGTGAGTAACGCGTGGACAACCTGCCCTATGCAGGGGGATAACATCCGGAAACGGGTGCTAATACCGCATAAGCGCACAGTACCGCATGGTACAGTGTGAAAAGCTGAGGCGGCATAGGATGGGTCCGCGTTGGATTAGGCAGTTGGCGGGGTAACGGCCCACCAAACCGACGATCCATAGCCGGCCTGAGAGGGTGGACGGCCACATTGGGACTGAGACACGGCCCAGACTCCTACGGGAGGCAGCAGTGGGGAATATTGCACAATGGGGGGAACCCTGATGCAGCGACGCCGCGTGGGTGAG…	ASV00271	0.0881748	0	0.10094	0.0247931	0	0	0	0.0297929	0.0214777	0	0.0989753	0	0.124533	0	0	0	0.0502275	0.0882754	0	0.0360058	0	0.131331	0.185646	0	0.0451083	0	0.0798206	0.0447027	0.0787227	0.193806	0.0422	0	0	0.130695	0	0	0.150539	0.172068	0.0777135	0	0
Bacteria	Firmicutes	Clostridia	Lachnospirales	Lachnospiraceae	GCA-900066575	NA	ACCCCAGTTATCGGTCCCACCTTCGACAGCTCCCTCCGTTTCCGGTTGGGTCACTGGCTTCGGGCGTTACCAACTCCCATGGTGTGACGGGCGGTGTGTACAAGACCCGGGAACGTATTCACCGCGACATGCTGATTCGCGATTACTAGCGATTCCAGCTTCATGTAGTCGAGTTGCAGACTACAATCCGAACTGAGACGTTATTTTTGAGATTTGCTTACATTCGCATGCTCGCTTCCCTTTGTTTACGCCATTGTAGCACGTGTGTAGCCCAAATCATAAGGGGCATGATGATTTGACGTCATCCCCACCTTCCTCCAGGTTATCCCTGGCAGTCTCTCTAGAGTGCCCGGCTTCCTCCGCTGGCTACTAAAGATAAGGGTTGCGCTCGTTGCGGGA…	ASV00272	0.0326573	0	0.0788594	0	0	0	0	0	0	0.0617494	0.0582208	0.175609	0.127429	0	0	0	0	0	0	0	0	0.0787988	0.1151	0.0620483	0	0	0.0760196	0	0	0.110746	0	0	0.0920711	0	0.0859912	0	0	0.114712	0	0	0
Bacteria	Firmicutes	Clostridia	Oscillospirales	Oscillospiraceae	Colidextribacter	NA	ACCCCAATTATCGAACCCACCTTCGGCCGCGCCCCCCTTGCGGTTAGGCTACGGACTTCGGGTGTTCCCGACTCTCATGGTGTGACGGGCGGTGTGTACAAGGCCCGGGAACGTATTCACCGCGGCATGCTGATCCGCGATTACTAGCGATTCCAACTTCACGCAGGCGGGTTGCAGCCTGCGATCCGAACTGGGATGGCTTTTAGGGATTTGCTCCACCTCGCGGTATTGCTTCCCTCTGTTGACCACCATTGTAGTACGTGTGTGGCCCAGGACATAAGGGGCATGATGATTTGACGTCGTCCCCACCTTCCTCCGTTTTGTCAACGGCAGTCTCGCTAGAGTGCTCTTGCGTAGCAACTAACAATAAGGGTTGCGCTCGTTGCGGGACTTAACCCA…	ASV00273	0.0587832	0.0342674	0.0914769	0	0	0	0	0	0	0	0.0291104	0.0484437	0	0	0	0.0390689	0	0.0321002	0	0.220035	0	0	0.0222775	0.0693481	0	0	0	0.0319305	0.120544	0	0	0	0.0216638	0	0	0	0.0611563	0	0.0604438	0	0.191044
Bacteria	Firmicutes	Clostridia	Oscillospirales	Oscillospiraceae	NA	NA	GACGAACGCTGGCGGCATGCTTAACACATGCAAGTCGAACGGAGCACCCCTGAACGAGGTTTCGGCCGAAGTGACGGGAATGCTTAGTGGCGGACGGGTGAGTAACGCGTGAGCAACCTGCCTTGAAGTGGGGGACAACAGTTGGAAACGACTGCTAATACCGCATAATATATCTGAGTCGCATGGCTTGGATATCAAAGATTTATCGCTTCAAGATGGGCTCGCGTCTGATTAGGTAGTTGGCGGGGTAACGGCCCACCAAGCCGACGATCAGTAGCCGGACTGAGAGGTTGAACGGCCACATTGGGACTGAGATACGGCCCAGACTCCTACGGGAGGCAGCAGTGGGGAATATTGGGCAATGGGCGCAAGCCTGACCCAGCAATGCCGCGTGAAGGA…	ASV00274	0.0097972	0.0266525	0	0.0247931	0.0278385	0.0123875	0.0326614	0	0	0.0370496	0.0407545	0.0787211	0	0.0444037	0.0225763	0	0.026591	0.0267501	0.035553	0.0640102	0.0665395	0	0.00742583	0.0547485	0.0200481	0	0.0342088	0.0798263	0	0	0.131289	0.0281928	0.0812392	0.155589	0.109443	0.0371451	0	0.0501864	0.0561264	0	0.0603298
Bacteria	Firmicutes	Clostridia	Oscillospirales	Oscillospiraceae	Intestinimonas	NA	GATGAACGCTGGCGGCGTGCTTAACACATGCAAGTCGAACGGGGTGCCTTTGACAGAGGATTCGTCCAATGGATAAGGTTACCTAGTGGCGGACGGGTGAGTAACGCGTGAGTAACCTGCCCTGGAGTGGGGAATAACAGCTGGAAACAGCTGCTAATACCGCATAATGCAGTTGGGTCGCATGGCTCTGACTGCCAAAGATTTATCGCTCTGGGATGGACTCGCGTCTGATTAGCTAGTTGGTGGGGCAACGGCCCACCAAGGCGACGATCAGTAGCCGGACTGAGAGGTTGGCCGGCCACATTGGGACTGAGACACGGCCCAGACTCCTACGGGAGGCAGCAGTGGGGAATATTGGGCAATGGGCGCAAGCCTGACCCAGCAACGCCGCGTGAAGGA…	ASV00275	0.0163287	0	0	0	0.0238616	0.0206458	0	0.0695169	0.0787514	0.0493995	0	0.0423883	0.0463379	0	0	0	0.0384093	0.0561753	0.0213318	0	0.0443597	0.0262663	0.0222775	0	0	0	0.0532137	0.0255444	0	0	0	0	0.0866551	0	0.0625391	0.0955161	0.056452	0	0.0474916	0.0578802	0
Bacteria	Firmicutes	Clostridia	Oscillospirales	Ruminococcaceae	NA	NA	ACCCCAGTCACCAATCCCACCTTCGGCAGCGCCCCCCTTGCGGTCAGGCTACTGACTTCGGGTGTTACCGGCTCCCATGGTGTGACGGGCGGTGTGTACAAGGCCCGGGAACGTATTCACCGCGGCATGCTGATCCGCGATTACTAGCAATTCCGACTTCACGCAGGCGAGTTGCAGCCTGCGATCTGAACTGAGACGCATTTTAGGGGTTTGCTCCACATCGCTGTTTTGCTTCCCTCTGTTATACGCCATTGTAGTACGTGTGTTGCCCAGGTCGTAAGGGGCATGATGATTTGACGTCATCCCCACCTTCCTCCGTTTTATCAACGGCAGTCTATCTAGAGTGCTCTTGCGTAGCAACTAAATACAAGGGTTGCGCTCGTTGCGGGACTTAACCCA…	ASV00276	0.0783776	0	0	0.0464871	0.0517001	0	0	0	0.0501145	0	0	0.0756934	0	0	0.035477	0.0227902	0	0.0374502	0.0462189	0	0	0	0.0148517	0.072998	0.0350842	0	0	0.0287375	0	0	0	0.0469881	0	0.0622355	0	0	0	0	0.0690787	0	0.0469232
Bacteria	Firmicutes	Clostridia	Lachnospirales	Lachnospiraceae	Lachnospiraceae NK4A136 group	NA	ACCCCAGTCATCGGACCTGCCTTCGGCGGCTCCTTCTTTTCAGTTAGGTCACCGACTTCGGGCATTTCCAACTCCCATGGTGTGACGGGCGGTGTGTACAAGACCCGGGAACGTATTCACCGCAGCGTTCTGATCTGCGATTACTAGCGATTCCAGCTTCATGTAGTCGGGTTGCAGACTACAATCCGAACTGGGACGTTATTTTTGGGATTTGCTCCACCTCACGGCTTCGCTTCCCTTTGTTTACGCCATTGTAGCACGTGTGTAGCCCTGGCCATAAGGGGCATGATGATTTGACGTCGTCCCCGCCTTCCTCCGGGTTATCCCCGGCAGTCTCCCTAGAGTTCCCATCTTACTGCTGGCTACTAAGGATAGGGGTTGCGCTCGTTGCGGGACTTA…	ASV00277	0	0	0	0	0	0	0	0	0.204038	0	0	0.145331	0	0	0	0	0	0	0	0.0600096	0	0	0	0	0	0	0	0	0	0.217537	0	0	0	0	0.250156	0	0	0	0	0	0.197748
Bacteria	Firmicutes	Clostridia	Oscillospirales	UCG-010	NA	NA	GATGAACGCTGGCGGCGTGCATAACACATTCAAGTCGAACGGAGTTAATTGGAAGCTTGCTTCTGATTAACTTAGTGGCGGACGGGTGAGTAACGCGTGAGCAACCTGCCTGTTAGAGGGGAATAACGTCTGGAAACGGACGCTAATACCGCATAACGCATTGAGGCCGCATGGTATTAATGCCAAAGATTTATCGCTAACAGATGGGCTCGCGTCCGATTAGGTAGTTGGTGAGGTAACGGCCCACCAAGCCGACGATCGGTAGCCGGACTGAGAGGTTGAACGGCCACATTGGAACTGAGAAACGGTCCAGACTCCTACGGGAGGCAGCAGTGGGGAATATTGGGCAATGGGCGCAAGCCTGACCCAGCGACGCCGCGTGAGGGAAGACGGTCTTCG…	ASV00278	0	0	0.00946313	0	0	0	0	0	0.0250573	0.0277872	0	0.0363328	0.0202728	0.0111009	0.0548281	0.00651148	0.026591	0.0133751	0	0	0	0.0262663	0	0.0547485	0	0.0590807	0.0342088	0.0063861	0.00984034	0.0237314	0.182867	0.140964	0.0324957	0.0186706	0.0429956	0.0318387	0.0188173	0.0716949	0.0647612	0.0340472	0.0134066
Bacteria	Firmicutes	Clostridia	Lachnospirales	Lachnospiraceae	NA	NA	GATGAACGCTGGCGGCGTGCCTAACACATGCAAGTCGAACGGGCATGCGCATGAAACCTAGTGATTGCGCATGCGAGTGGCGGACGGGTGAGTAACGCGTGGACAACCTGCCGCATGCAGGGGGATACCAGCTGGAAACAGCTGCTAATACCGCATATGCGCACGGCGCCGCATGGCGCTGTGCGGAAAGGGAGCAATCCCGGCATGCGATGGGTCCGCGTCCGATTAGCTAGTTGGCGGGGCAACGGCCCACCAAGGCGACGATCGGTAGCCGGCCTGAGAGGGCGGACGGCCACATTGGGACTGAGACACGGCCCAGACTCCTACGGGAGGCAGCAGTGGGGGATATTGCACAATGGGGGGAACCCTGATGCAGCGACGCCGCGTGGGTGAAGGAGT…	ASV00279	0	0	0	0	0	0.024775	0	0	0	0.0432246	0.072776	0.0484437	0	0.0444037	0	0	0	0	0	0	0	0	0	0.036499	0	0	0	0	0.0393614	0.0593284	0.1266	0.0281928	0.0758232	0	0.156348	0.111435	0.042339	0.0501864	0	0	0.0167583
Bacteria	Bacteroidota	Bacteroidia	Bacteroidales	Muribaculaceae	NA	NA	GATGAACGCTAGCGGCAGGCTTAACACATGCAAGTCGAGGGGCATCGGGAGGGAAGCTTGCTTTCCTTGCCGGCGACCGGCGCACGGGTGAGTAACACGTATGCAACCTGCCCTCTTCAGGGGGACAACCTTCCGAAAGGGAGGCTAATCCCGCGTATATCGGTTTCGGGCATCCGAGATCGAGGAAAGATTCATCGGAAGAGGATGGGCATGCGGCGCATTAGCTTGACGGCGGGGTAACGGCTCACCGTGGCGACGATGCGTAGGGGTTCTGAGAGGAAGGTCCCCCACACTGGTACTGAGACACGGACCAGACTCCTACGGGAGGCAGCAGTGAGGAATATTGGTCAATGGGAGAGATCCTGAACCAGCCAAGCCGCGTGAGGGAAGACGGCCCTA…	ASV00280	0	0	0	0	0	0	0	0	0	0	0	0	0	0	0	0	0	0	0	0.472076	0	0	0	0	0	0	0	0	0	0	0	0	0	0	0	0	0	0	0	0	0.14077
Bacteria	Firmicutes	Clostridia	Lachnospirales	Lachnospiraceae	Lachnospiraceae NK4A136 group	NA	GATGAACGCTGGCGGCGTGCTTAACACATGCAAGTCGAACGGGGGCGGCGGCGATGAAATGATTAGCTTGCTAAGAATGGAAGAGCGGCCGTCCTAGTGGCGGACGGGTGAGTAACGCGTGGGCAACCTGCCCTGTACAGGGGGATAACACTTAGAAATAGGTGCTAATACCGCATGAGCGCACAAAGGCGCATGCCTATGTGCGGGAAGCCCGCGAGGGCGGTACGGGATGGGCCCGCGTCTGATTAGCCAGTTGGCAGGGTAACGGCCTACCAAAGCGACGATCAGTAGCCGGCCTGAGAGGGTGGACGGCCACATTGGGACTGAGACACGGCCCAAACTCCTACGGGAGGCAGCAGTGGGGGATATTGCACAATGGGGGAAACCCTGATGCAGCGA…	ASV00281	0.107769	0.0609199	0.0157719	0	0.0357924	0	0	0	0.107388	0.0895366	0.113531	0.0302773	0.118741	0.0693808	0	0.013023	0.0650003	0	0	0.12402	0	0.0656656	0.0297033	0.0474487	0.0801925	0.0393871	0	0.0670541	0.0664223	0.0949254	0	0	0	0	0.168074	0.0424516	0	0.14339	0	0.0306425	0.087143
Bacteria	Firmicutes	Clostridia	Lachnospirales	Lachnospiraceae	Lachnospiraceae NK4A136 group	bacterium	GATGAACGCTGGCGGCGTGCTTAACACATGCAAGTCGAACGGACTCATATTGAAACCTAGTGATGTATGAGTTAGTGGCGGACGGGTGAGTAACGCGTGGAGAACCTGCCGTATACTGGGGGATAACACTTAGAAATAGGTGCTAATACCGCATAAGCGCACAGCTTCGCATGAAGCGGTGTGGAAAACAAAAAGCTAAAGCTTTTGGTGGTATACGATGGATCCGCGTCTGATTAGCTAGTTGGCGGGGTAAAGGCCCACCAAGGCGACGATCAGTAGCCGGCCTGAGAGGGTGAACGGCCACATTGGGACTGAGACACGGCCCAAACTCCTACGGGAGGCAGCAGTGGGGAATATTGCACAATGGGGGAAACCCTGATGCAGCGACGCCGCGTGAGT…	ASV00282	0	0	0.0157719	0	0	0	0.0419933	0	0.0930699	0.0123499	0	0.045416	0.0173767	0	0.0516029	0	0	0.0454752	0	0	0	0	0	0.0182495	0	0	0	0	0	0.035597	0	0	0.17331	0.0933532	0.050813	0.0955161	0.0799737	0	0.0431742	0.0374519	0
Bacteria	Firmicutes	Clostridia	Oscillospirales	Oscillospiraceae	Colidextribacter	NA	GATGAACGCTGGCGGCGTGCTTAACACATGCAAGTCGAACGGGGTACCCCCAAAGGAGTTTTCGGACAACTGCGGGGAATACCTAGTGGCGGACGGGTGAGTAACGCGTGAGTAACCTGCCTTGGAGTGGGGAATAACAGCTGGAAACAGCTGCTAATACCGCATGATGCAGTTGGGTCGCATGGCTCTGACTGCCAAAGATTTATCGCTCTGAGATGGACTCGCGTCTGATTAGCTAGTTGGTGGGGCAACGGCCCACCAAGGCGACGATCAGTAGCCGGACTGAGAGGTTGGCCGGCCACATTGGGACTGAGACACGGCCCAGACTCCTACGGGAGGCAGCAGTGGGGAATATTGGGCAATGGGCGCAAGCCTGACCCAGCAACGCCGCGTGAAGGA…	ASV00283	0	0	0.0346981	0.0402888	0	0.0330333	0	0	0.200458	0	0.0494877	0.045416	0	0	0.070954	0.0358131	0	0.0428002	0	0.0400064	0	0	0	0.036499	0	0	0	0	0	0	0.0890889	0	0	0	0	0	0	0.0645254	0	0.085118	0
Bacteria	Firmicutes	Clostridia	Lachnospirales	Lachnospiraceae	NA	NA	ACCCCAGTCGCCGGGCCTGCCTTCGGCGGCTCCCTCCTTGCGGTTGGGGCACCGACTTCGGGCATTCCCGACTCCCATGGTGTGACGGGCGGTGTGTACAAGACCCGGGAACGTATTCACCGCGGCGTTCTGATCCGCGATTACTAGCGATTCCGGCTTCATGCAGCCGAGTTGCAGGCTGCAATCCGAACTGGGGCGTGCTTTCCGGGCTTTGCTTGGCGTCGCCGCTTTGCTTCCCTCTGTGCACGCCATTGTAGCACGTGTGTAGCCCTGGCCATAAGGGGCATGATGATTTGACGTCGTCCCCGCCCTCCTCCGGGTTGTCCCCGGCAGTCCCCCTAGAGTGCCCACCATTACGTGCTGGCTACTAGGGGCAGGGGTTGCGCTCGTTGCGGGACT…	ASV00284	0	0	0.0157719	0	0	0	0	0	0.0608534	0.0401371	0.0669539	0	0	0.0277523	0.0225763	0	0	0	0	0	0	0	0	0	0	0	0.0456118	0	0	0	0.117222	0.0563857	0.0379116	0	0.0547217	0.153887	0	0	0	0	0
Bacteria	Firmicutes	Clostridia	Oscillospirales	Oscillospiraceae	NA	NA	ACCCCAATTATCGAACCCACCTTCGGCCGCGCCCTCCTTGCGGTTAGGCTACGGACTTCGGGTGTTCCCGACTCTCATGGTGTGACGGGCGGTGTGTACAAGGCCCGGGAACGTATTCACCGCGGCATGCTGATCCGCGATTACTAGCGATTCCGACTTCATGCAGTCGAGTTGCAGACTGCAATCTGAACTGGGACGGCTTTTAGGGGTTCGCTCCACTTCACAGCTTTGCATCCCTCTGTTGGCCGCCATTGTATTACGTGTGTAGCCCAGGACATAAGGGGCATGATGATTTGACGTCGTCCCCACCTTCCTCCGTTTTGTCAACGGCAGTCTCGCTAGAGTGCTCTTGCGTAGCAACTAACAATAAGGGTTGCGCTCGTTGCGGGACTTAACCCA…	ASV00285	0.166552	0	0	0	0.0357924	0	0	0	0	0	0	0	0	0	0	0.0162787	0.0384093	0.144451	0	0	0	0	0	0	0	0	0	0.105371	0.0811828	0	0.150045	0.169157	0	0	0	0	0	0	0	0	0
Bacteria	Firmicutes	Clostridia	Oscillospirales	Oscillospiraceae	NK4A214 group	NA	ACCCCAATTATCAAGCCCACCTTCGGCCGCGTCCTCCTTGCGGTTAGACTACGGACTTCGGGTGTTCCCGACTCTCATGGTGTGACGGGCGGTGTGTACAAGGCCCGGGAACGTATTCACCGCGGCATGCTGATCCGCGATTACTAGCAATTCCGACTTCGTGCAGTCGAGTTGCAGACTGCAGTCCGAACTGGGACACTTTTTGGGGATTTGCTCCACCTCGCGGTATTGCTTCCCTTTGTTAAGTGCCATTGTATTACGTGTGTAGCCCAGGATATAAGGGGCATGATGATTTGACGTCGTCCCCACCTTCCTCCGTTTTGTCAACGGCAGTCTCGCTAGAGTGCTCTTGCGTAGCAACTAACAATAAGGGTTGCGCTCGTTGCGGGACTTAACCCA…	ASV00286	0.0130629	0	0	0	0	0.0206458	0.0886525	0	0.0751718	0.0216123	0.0436656	0	0.133221	0	0.0193511	0	0.0236365	0	0.0106659	0.0320051	0.0975913	0.0262663	0.0371292	0.0620483	0	0.0354484	0.0646167	0.0255444	0	0.0830598	0.103156	0.0469881	0	0.0560119	0.0898999	0	0.0329303	0.0501864	0	0.0510708	0.0335166
Bacteria	Firmicutes	Clostridia	Oscillospirales	Oscillospiraceae	Oscillibacter	NA	GACGAACGCTGGCGGCGTGCTTAACACATGCAAGTCGAACGGAGCACCCTTGAAAGAGTTTTCGGACAATGGAGAGGAATGCTTAGTGGCGGACTGGTGAGTAACGCGTGAGGAACCTGCCTTCCAGAGGGGGACAACAGTTGGAAACGACTGCTAATACCGCATGACACATTTGAATCGCATGGTTTGAATGTCAAAGATTTATCGCTGGAAGATGGCCTCGCGTCTGATTAGCTAGTAGGCGGGGTAACGGCCCACCTAGGCGACGATCAGTAGCCGGACTGAGAGGTTGACCGGCCACATTGGGACTGAGATACGGCCCAGACTCCTACGGGAGGCAGCAGTGGGGAATATTGGGCAATGGGCGCAAGCCTGACCCAGCAACGCCGCGTGAAGGAA…	ASV00287	0	0	0	0	0	0	0	0.019862	0.153923	0	0	0	0	0	0	0	0.0295456	0	0	0	0	0.0481548	0.0111388	0	0	0.0157549	0	0	0	0.0593284	0.0656445	0	0.0541594	0.0871297	0.144622	0	0	0	0.0259045	0	0.0335166
Bacteria	Firmicutes	Clostridia	Oscillospirales	Oscillospiraceae	Colidextribacter	NA	ACCCCAATTATCGAACCCACCTTCGGCCGCGCCCCCCTTGCGGTTAGGCTACGGACTTCGGGTGTTCCCGACTCTCATGGTGTGACGGGCGGTGTGTACAAGGCCCGGGAACGTATTCACCGCGGCATGCTGATCCGCGATTACTAGCGATTCCAACTTCACGCAGGCGGGTTGCAGCCTGCGATCCGAACTGGGATGGCTTTTAGGGATTTGCTCCACCTCGCGGTCTTGCTTCCCTCTGTTTACCACCATTGTAGTACGTGTGTGGCCCAGGACATAAGGGGCATGATGATTTGACGTCGTCCCCACCTTCCTCCGTTTTGTCAACGGCAGTCTCGCTAGAGTGCTCTTGCGTAGCAACTAACAATAAGGGTTGCGCTCGTTGCGGGACTTAACCCA…	ASV00288	0.163287	0	0	0.043388	0.0198847	0.0289041	0.0233296	0.0496549	0.100229	0.0555744	0.0611318	0.0393605	0.0463379	0	0.0129007	0	0.0384093	0	0	0.0120019	0	0.0569102	0	0.138696	0	0	0.0228059	0.0383166	0	0.0395523	0	0	0.0595754	0.0809061	0	0	0	0.0430169	0.0215871	0.0885227	0.0402199
Bacteria	Firmicutes	Clostridia	Oscillospirales	Ruminococcaceae	NA	NA	ACCCCAGTCACCAATCCCACCTTCGGCAGCGCCCTCCTTGCGGTCAGGCTACTGACTTCGGGTGTTACCGGCTCCCATGGTGTGACGGGCGGTGTGTACAAGGCCCGGGAACGTATTCACCGCGGCATGCTGATCCGCGATTACTAGCAATTCCGACTTCATGCAGGCGAGTTGCAGCCTGCAATCTGAACTGAGACGCATTTTAGGGGTTTGCTCCACATCGCTGTTTTGCTTCCCTCTGTTATACGCCATTGTAGTACGTGTGTTGCCCAGGTCATAAGGGGCATGATGATTTGACGTCATCCCCACCTTCCTCCGTTTTATCAACGGCAGTCTATCCAGAGTGCTCTTGCGTAGCAACTGAATACAAGGGTTGCGCTCGTTGCGGGACTTAACCCA…	ASV00289	0.0783776	0	0.025235	0	0	0	0	0	0.0572738	0	0.075687	0.105971	0.0810913	0	0.0129007	0.0390689	0	0	0	0	0	0	0.0259904	0	0	0	0	0.0478958	0	0.106791	0	0	0.119151	0.0933532	0.0859912	0	0	0	0	0.0885227	0
Bacteria	Firmicutes	Clostridia	Lachnospirales	Lachnospiraceae	Lachnospiraceae NK4A136 group	NA	GATGAACGCTGGCGGCGTGCTTAACACATGCAAGTCGAACGGAGATATCATTTTCGAAGCGATTAGTTTACTAAGAGCGGAGATGTTGCTATCTTAGTGGCGGACGGGTGAGTAACGCGTGGGTAACCTGCCTTGCACTGGGGGATAACACTTAGAAATAGGTGCTAATACCGCATAACAGGAGAAGATGCATGTCTTTTCCTTGAAAACTCCGGTGGTGTAAGATGGACCCGCGTCTGATTAGCTTGTTGGCGGGGTAACGGCCCACCAAGGCGACGATCAGTAGCCGGCCTGAGAGGGTGAACGGCCACATTGGGACTGAGACACGGCCCAAACTCCTACGGGAGGCAGCAGTGGGGAATATTGGACAATGGGGGGAACCCTGATCCAGCGACGCCG…	ASV00290	0	0	0	0.065082	0	0	0	0	0	0.262435	0.0640429	0	0	0	0.0741792	0	0.0413638	0	0	0	0	0.0393994	0	0	0	0	0	0	0	0	0.112533	0	0	0	0	0.0742903	0	0	0	0	0
Bacteria	Firmicutes	Clostridia	Oscillospirales	Ruminococcaceae	NA	NA	GACGAACGCTGGCGGCGCGCCTAACACATGCAAGTCGAACGGGACTATTTTGGGAGAAGTTTTCGGATGGATCTCGGGATAGTTTAGTGGCGGACGGGTGAGTAACACGTGAGCAACCTGCCTTCGAGAGGGGAATAACGGCTGGAAACGGTCGCTAATACCGCATAACATACTGGAGGGACATCCCTTTGGTATCAAAGATTATATCGCTCGGAGATGGGCTCGCGTCCGATTAGGTAGTTGGTGAGGTAACGGCTCACCAAGCCGACGATCGGTAGCCGGACTGAGAGGTCGAACGGCCACATTGGGACTGAGACACGGCCCAGACTCCTACGGGAGGCAGCAGTGGGGGATATTGCACAATGGGGGAAACCCTGATGCAGCGACGCCGCGTGTGGG…	ASV00291	0	0	0.0441613	0	0.0636309	0	0	0.0446894	0.0572738	0	0.0378435	0.0544992	0.026065	0	0	0	0	0.0775754	0.0533295	0	0	0	0	0.0766479	0	0	0.0342088	0	0	0	0	0	0	0	0.0273609	0.0583709	0	0	0.0777135	0.0374519	0
Bacteria	Firmicutes	Clostridia	Lachnospirales	Lachnospiraceae	GCA-900066575	NA	ACCCCAGTTATCGGTCCCACCTTCGACAGCTCCCTCCGTTTCCGGTTGGGTCACTGGCTTCGGGCGTTACCAACTCCCATGGTGTGACGGGCGGTGTGTACAAGACCCGGGAACGTATTCACCGCGACATGCTGATTCGCGATTACTAGCGATTCCAGCTTCATGTAGTCGAGTTGCAGACTACAATCCGAACTGAGACGTTATTTTTGAGATTTGCTTACATTCACACGCTCGCTTCCCTTTGTTTACGCCATTGTAGCACGTGTGTAGCCCAAATCATAAGGGGCATGATGATTTGACGTCATCCCCACCTTCCTCCAGGTTATCCCTGGCAGTCTCTCTAGAGTGCCCGGCTTCTTCCGCTGGCTACTAAAGATAAGGGTTGCGCTCGTTGCGGGA…	ASV00292	0	0.0571124	0.05047	0	0.0357924	0	0	0	0	0	0.122264	0.145331	0.0695068	0.047179	0	0.0488361	0.026591	0.0882754	0	0.0160026	0.0221798	0.0569102	0.0371292	0.0255493	0	0.0196936	0.0380098	0	0.0393614	0.0553732	0.0375111	0	0.0433276	0	0.0273609	0	0	0	0.0302219	0.0680944	0.0268132
Bacteria	Firmicutes	Clostridia	Lachnospirales	Lachnospiraceae	Lachnoclostridium	NA	ACCCCAGTTATCCGTCCCGCCTTCGGCAGCTCCCTCCCTTTCAGGTTGGGTCACTGACTTCGGGCGTTACTGACTCCCATGGTGTGACGGGCGGTGTGTACAAGACCCGGGAACGTATTCACCGCGGCATTCTGATCCGCGATTACTAGCGATTCCGGCTTCGTGCAGGCGGGTTGCAGCCTGCAGTCCGAACTGAGACGTTATTTTTGAGATTTGCTCCGGGTCGCCCTTTCGCTTCTCTTTGTTTACGCCATTGTAGCACGTGTGTAGCCCAGATCATAAGGGGCATGATGATTTGACGTCATCCCCACCTTCCTCCAGGTTATCCCTGGCAGTCTCCCAAGAGTGCCCAGCTTCACCTGCTGGCTACTTAGGATAAGGGTTGCGCTCGTTGCGGGA…	ASV00293	0.097972	0	0	0	0.0556771	0	0	0	0.0859107	0	0.0349325	0.0605547	0	0	0	0	0	0	0	0.0800128	0.146387	0.0919319	0	0.0948974	0	0	0	0	0	0	0.117222	0	0	0.112024	0.156348	0	0	0	0	0	0
Bacteria	Firmicutes	Clostridia	Oscillospirales	Oscillospiraceae	NA	NA	GACGAACGCTGGCGGCGTGCTTAACACATGCAAGTCGAACGGAGTGCCTCGGAAAGAGATTTCGGTCAATGGAAGAGGTTACTTAGTGGCGGACGGGTGAGTAACGCGTGAGGAACCTGCCTTTCAGAGGGGGACAACAGCTGGAAACGGCTGCTAATACCGCATAACATATAGGTATCGCATGGTGCCTATATCAAAGATTTATCGCTGAAAGATGGCCTCGCGTCTGATTAGCTAGTTGGTAGGGTAACGGCCTACCAAGGCGACGATCAGTAGCCGGACTGAGAGGTTGGCCGGCCACATTGGGACTGAGATACGGCCCAGACTCCTACGGGAGGCAGCAGTGGGGAATATTGGGCAATGGGCGCAAGCCTGACCCAGCAACGCCGCGTGAAGGAA…	ASV00294	0.0783776	0.0494974	0.0630875	0	0.131239	0	0.0793206	0.134068	0	0	0.075687	0.102943	0.115845	0.155413	0.0193511	0.074882	0	0.0294251	0	0	0.0798474	0	0	0	0.0501203	0	0.0152039	0.0734402	0	0	0	0.0328916	0	0.0995768	0.0390869	0	0	0	0.0388567	0.0578802	0.0234616
Bacteria	Firmicutes	Clostridia	Oscillospirales	Oscillospiraceae	Oscillibacter	NA	GACGAACGCTGGCGGCGTGCTTAACACATGCAAGTCGAACGGAGCACCCTTGAAGGAGTTTTCGGACAACGGATAGGAATGCTTAGTGGCGGACTGGTGAGTAACGCGTGAGGAACCTGCCTTCCAGAGGGGGACAACAGTTGGAAACGACTGCTAATACCGCATGACGCATTGGTGTCGCATGGCACTGATGTCAAAGATTTATCGCTGGAAGATGGCCTCGCGTCTGATTAGCTAGTTGGTGAGGTAACGGCCCACCAAGGCGACGATCAGTAGCCGGACTGAGAGGTTGGCCGGCCACATTGGGACTGAGATACGGCCCAGACTCCTACGGGAGGCAGCAGTGGGGAATATTGGGCAATGGACGCAAGTCTGACCCAGCAACGCCGCGTGAAGGAA…	ASV00295	0	0.0342674	0	0	0	0	0	0.0446894	0.125286	0	0.0232883	0	0.0347534	0.124886	0.0548281	0	0.0413638	0	0	0	0.0842834	0	0	0	0	0	0.0342088	0.0798263	0	0.0553732	0	0	0	0.0248942	0.140713	0	0	0.0860338	0	0.0544755	0.0268132
Bacteria	Firmicutes	Clostridia	Lachnospirales	Lachnospiraceae	NA	NA	GATGAACGCTGGCGGCGTGCCTAACACATGCAAGTCGAACGGGCATGTGCATGAAACCTAGTGATTGCGCATGCGAGTGGCGGACGGGTGAGTAACGCGTGGACAACCTGCCGCATGCAGGGGGATACCAGCTGGAAACAGCTGCTAATACCGCATATGCGCACGGCGCCGCATGGCGCTGTGCGGAAAGGATTTTTCCGGCATGCGATGGGTCCGCGTCCGATTAGCTTGTTGGCGGGGCAACGGCCCACCAAGGCGACGATCGGTAGCCGGCCTGAGAGGGCGGACGGCCACATTGGGACTGAGACACGGCCCAGACTCCTACGGGAGGCAGCAGTGGGGGATATTGCACAATGGGGGGAACCCTGATGCAGCGACGCCGCGTGGGTGAAGGAGTAT…	ASV00296	0	0.0190375	0	0	0	0	0	0.0297929	0.0214777	0.052487	0.0698649	0.0696379	0.0173767	0.0693808	0.0322518	0	0.0177274	0	0	0	0.0221798	0.0350217	0.0111388	0	0	0	0	0.0223514	0	0.0395523	0	0.0328916	0	0.0622355	0.0977173	0.153887	0	0.107542	0.0215871	0.023833	0.0268132
Bacteria	Firmicutes	Clostridia	Lachnospirales	Lachnospiraceae	Lachnospiraceae NK4A136 group	NA	ACCCCAGTCATCCGACCTGCCTTCGGCTGCTCCCTCCTTCTCAGGTTGGGTCACAGACTTCGGGCATTTCCGACTCCCATGGTGTGACGGGCGGTGTGTACAAGACCCGGGAACGTATTCACCGCGGCATTCTGATCCGCGATTACTAGCGATTCCAGCTTCATGTAGTCGAGTTGCAGACTACAATCCGAACTGAGACGTTATTTCTGGGATTCGCTTACCTTCACAGGCTCGCTTCCCTTTGTTTACGCCATTGTAGCACGTGTGTAGCCCAAATCATAAGGGGCATGATGATTTGACGTCATCCCCACCTTCCTCCGGGTTGTCCCCGGCAGTCTCCCTAGAGTGCCCGACGCTACTCGCTGGCTACTAAGGATAGGGGTTGCGCTCGTTGCGGGA…	ASV00297	0	0	0	0	0	0	0	0	0	0	0	0	0	0	0	0	0	0	0	0	0.416981	0	0	0.222644	0	0	0	0	0	0	0	0	0	0	0	0	0.0752693	0	0	0.211093	0.0569781
Bacteria	Firmicutes	Clostridia	Lachnospirales	Lachnospiraceae	Lachnoclostridium	NA	GATGAACGCTGGCGGCGTGCCTAACACATGCAAGTCGAACGAAGCGTTTCGGAGGAAGTTTTCGGATGGAATCTGGAATGACTGAGTGGCGGACGGGTGAGTAACGCGTGGGTAACCTGCCCTGTACTGGGGGACAACAGTTAGAAATGACTGCTAATACCGCATAAGCGCACAGGACCGCATGGTCCGGTGTGAAAAACTCCGGTGGTACAGGATGGACCCGCGTCTGATTAGGTAGTTGGCGGGGTAACGGCCCACCAAGCCGACGATCAGTAGCCGACCTGAGAGGGTGACCGGCCACATTGGGACTGAGACACGGCCCAAACTCCTACGGGAGGCAGCAGTGGGGAATATTGCACAATGGGGGAAACCCTGATGCAGCGACGCCGCGTGAGTGAA…	ASV00298	0	0	0	0.0123966	0	0.0495499	0.0933184	0	0.082331	0	0.0553097	0.0393605	0.0289612	0	0	0	0	0.0428002	0	0.0640102	0	0	0.0371292	0.0583984	0	0	0.0304078	0	0	0	0.154733	0.103374	0	0	0.0742652	0	0.084678	0	0	0.0510708	0
Bacteria	Firmicutes	Clostridia	Oscillospirales	Ruminococcaceae	Incertae Sedis	NA	ACCCCAGTCGCCAATCCTACCTTCGGCAGCGCCCTCCTTGCGGTTAGGCTACTGACTTCGGGCATTACCGGCTCCCATGGTGTGACGGGCGGTGTGTACAAGGCCCGGGAACGTATTCACCGCGGCATGCTGATCCGCGATTACTAGCAATTCCAACTTCACGCAGGCGGGTTGCAGCCTACGATCCGAACTGAGACCGTTTTTAGGGTTTTGCTCTGCCTCGCGGCTTTGCCTCCCTCTGTTAACGGCCATTGTAGTACGTGTGAGGCCCAGGTCATAAGGGGCATGATGATTTGACATCATCCCCACCTTCCTCCGTTTTGTCAACGGCGGTCCGGCTAGAGTGCTCTTGCGTAGCAACTAACCGTAAGGGTTGCGCTCGTTGCGGGACTTAACCCA…	ASV00299	0.0391888	0.01523	0.00946313	0	0	0	0	0	0.064433	0.0339621	0.0232883	0.0302773	0.0318573	0	0	0.00976721	0.0561366	0.0214001	0	0	0	0.0131331	0.0222775	0.0291992	0.0250601	0.0118161	0	0	0	0.035597	0.0468889	0.0375905	0.0379116	0	0.050813	0.0265322	0	0.0645254	0.0345393	0.0442613	0.0134066
Bacteria	Firmicutes	Clostridia	Oscillospirales	Ruminococcaceae	Harryflintia	NA	ACCCCAATTACCAATCCCACCTTCGGCAGCGCCCTCCTTGCGGTTAAGCTACTGACTTCGGGTGTTACCGGCTCTCATGGTGTGACGGGCGGTGTGTACAAGGCCCGGGAACGTATTCACCGCGGCATGCTGATCCGCGATTACTAGCAATTCCGACTTCATACAGGCGAGTTTCAGCCTGCAATCCGAACTGGGACACTTTTTCGGGTTTTGCTCCGGCTCGCACCTTCGCTTCCCTCTGTTAAGTGCCATTGTAGTACGTGTGTAGCCCAGGTCATAAGGGGCATGATGATTTGACGTCATCCCCACCTTCCTCCGTTTTGTCAACGGCAGTCTCACTAGAGTGCTCTTGCGTAGCAACTAATGATAAGGGTTGCGCTCGTTGCGGGACTTAACCCA…	ASV00300	0.0424545	0	0.0189263	0.00929742	0.0198847	0.024775	0.0233296	0.019862	0.0143184	0.0339621	0.0378435	0.0666101	0.026065	0.0277523	0.00967555	0.0195344	0.0384093	0.0535003	0.0462189	0.0400064	0.0177439	0.0350217	0	0.0218994	0	0	0	0.00957916	0	0.0197761	0	0.023494	0.0866551	0.1058	0.0547217	0.0212258	0.0517477	0.0358474	0.0474916	0.0783085	0.0435715
Bacteria	Firmicutes	Clostridia	Oscillospirales	Oscillospiraceae	Colidextribacter	NA	GATGAACGCTGGCGGCGTGCTTAACACATGCAAGTCGAACGGAACACCCTAGAAGGAGTTTTCGGACAACTGATAGGACTGTTTAGTGGCGGACGGGTGAGTAACGCGTGAGTAACCTGCCTTGGAGTGGGGAATAACAGCTGGAAACAGCTGCTAATACCGCATAATATATCTGGGTCGCATGGCTCTGGATATCAAAGATTTATCGCTCTGAGATGGACTCGCGTCTGATTAGCTGGTTGGCGGGGTAACGGCCCACCAAGGCGACGATCAGTAGCCGGACTGAGAGGTTGGCCGGCCACATTGGGACTGAGACACGGCCCAGACTCCTACGGGAGGCAGCAGTGGGGAATATTGGGCAATGGGCGCAAGCCTGACCCAGCAACGCCGCGTGAAGGA…	ASV00301	0.0653147	0	0.0157719	0	0	0.0536791	0	0	0.110968	0	0.0611318	0.0363328	0.0434417	0	0	0.0260459	0.026591	0.0214001	0.035553	0	0	0.074421	0	0	0	0	0	0	0	0	0	0	0.0433276	0.068459	0.0273609	0.0424516	0	0.0430169	0.0259045	0	0.0569781
Bacteria	Firmicutes	Clostridia	Peptostreptococcales-Tissierellales	Peptostreptococcaceae	Romboutsia	ilealis	GATGAACGCTGGCGGCGTGCCTAACACATGCAAGTCGAGCGATTTACTTCGGTAAAGAGCGGCGGACGGGTGAGTAACGCGTGGGTAACCTGCCCTGTACACACGGATAACATACCGAAAGGTATGCTAATACGAGATAAAATACTTTTATCGCATGGTAGAAGTATCAAAGCTTTTGCGGTACAGGATGGACCCGCGTCTGATTAGCTAGTTGGTAAGGTAACGGCTTACCAAGGCGACGATCAGTAGCCGACCTGAGAGGGTGATCGGCCACATTGGAACTGAGACACGGTCCAAACTCCTACGGGAGGCAGCAGTGGGGAATATTGCACAATGGGCGAAAGCCTGATGCAGCAACGCCGCGTGAGCGATGAAGGCCTTCGGGTCGTAAAGCTCTGT…	ASV00302	0.133895	0	0	0	0.334062	0	0	0	0	0	0	0.457188	0	0.382982	0	0	0	0	0	0	0	0	0	0	0	0	0	0	0	0	0	0	0	0	0	0	0.399868	0	0	0	0
Bacteria	Firmicutes	Clostridia	Oscillospirales	Oscillospiraceae	Oscillibacter	NA	ACCCCAATTATCGAACCCACCTTCGGCCGCGCCCTCCTTGCGGTTAGGCTACGGACTTCGGGTGTTCCCGACTCTCATGGTGTGACGGGCGGTGTGTACAAGGCCCGGGAACGTATTCACCGCGGCATGCTGATCCGCGATTACTAGCGATTCCGACTTCACGCAGGCGGGTTGCAGCCTGCGATCCGAACTGGGACGGCTTTTTGGGGTTCGCTCTGCCTCGCGGCTTTGCATCCCTTTGTTAACCGCCATTGTATTACGTGTGTAGCCCAGGACATAAGGGGCATGATGATTTGACGTCGTCCCCGCCTTCCTCCGTTTTGTCAACGGCAGTCTCGCTAGAGTGCTCTTGCGTAGCAACTAACAATAGGGGTTGCGCTCGTTGCGGGACTTAACCCA…	ASV00303	0	0	0	0.111569	0	0	0.055991	0	0	0	0	0	0	0	0	0	0.0856822	0	0	0	0	0	0	0	0	0	0	0	0	0	0.131289	0	0	0	0	0.106129	0	0.172068	0	0	0
Bacteria	Firmicutes	Clostridia	Oscillospirales	Oscillospiraceae	Oscillibacter	NA	ACCCCAATTATCGAACCCACCTTCGGCCGCGCCCTCCTTGCGGTTAGGCTACGGACTTCGGGTGTTCCCGACTCTCATGGTGTGACGGGCGGTGTGTACAAGGCCCGGGAACGTATTCACCGCGGCATGCTGATCCGCGATTACTAGCGATTCCGACTTCACGCAGGCGGGTTGCAGCCTGCGATCCGAACTGGGACGGCTTTTTGGGGTTCGCTCTGCCTCGCGGCTTTGCATCCCTTTGTTAACCGCCATTGTATTACGTGTGTAGCCCAGGACATAAGGGGCATGATGATTTGACGTCGTCCCCGCCTTCCTCCGTTTTGTCAACGGCAGTCTCGCTAGAGTGCTCTTGCGTAGCAACTAACAATAGGGGTTGCGCTCGTTGCGGGACTTAACCCA…	ASV00304	0	0.0571124	0	0	0	0	0.0373274	0.0248274	0.193299	0	0	0.0090832	0.0405456	0.127661	0.0580533	0	0	0	0	0	0.0798474	0	0	0.0255493	0.0200481	0	0.0304078	0.11495	0	0	0	0	0	0	0.136804	0.0424516	0	0	0	0	0.0301649
Bacteria	Firmicutes	Clostridia	Oscillospirales	Oscillospiraceae	Colidextribacter	NA	GATGAACGCTGGCGGCGTGCTTAACACATGCAAGTCGAACGGAGCACCCCTGAAGGAGTTTTCGGACAACGGAAGGGGCTGCTTAGTGGCGGACGGGTGAGTAACGCGTGAGGAACCTGCCTTGGAGTGGGGAATAACAGCTGGAAACAGCTGCTAATACCGCATAATATATCTGGGCCGCATGGCTCTGGATATCAAAGATTTATCGCTCTGAGATGGACTCGCGTCTGATTAGCTGGTTGGCGGGGTAACGGCCCACCAAGGCGACGATCAGTAGCCGGACTGAGAGGTTGGCCGGCCACATTGGGACTGAGACACGGCCCAGACTCCTACGGGAGGCAGCAGTGGGGAATATTGGGCAATGGGCGCAAGCCTGACCCAGCAACGCCGCGTGAAGGA…	ASV00305	0	0	0	0.00929742	0	0.0123875	0.00933184	0	0.0751718	0.0339621	0	0	0	0.0249771	0.0580533	0	0	0	0	0	0	0.0218885	0	0.0109497	0	0.055142	0	0	0	0.00791045	0.0328222	0	0.0324957	0.0186706	0.0781739	0.0265322	0	0.0501864	0	0.0612849	0
Bacteria	Firmicutes	Clostridia	Lachnospirales	Lachnospiraceae	NA	NA	GATGAACGCTGGCGGCGTGCCTAACACATGCAAGTCGAACGGGGACAGACGGAAACCTAGTGAAGTCTGTCCGAGTGGCGGACGGGTGAGTAACGCGTGGATAACCTGCCGCATGCAGGGGGATACCGGCTGGAAACAGCCGCTAATACCGCATAAGCGCACGGTGCCGCATGGCAGAGTGCGAAAAGGAGAAATCCGGCAAGCGATGGATCCGCGTCCGATTAGCCAGTTGGCGGGGTAAGGGCCCACCAAAGCGACGATCGGTAGCCGGCCTGAGAGGGCGGACGGCCACATTGGGACTGAGACACGGCCCAGACTCCTACGGGAGGCAGCAGTGGGGGATATTGCACAATGGGGGAAACCCTGATGCAGCGACGCCGCGTGGGTGAAGAAGTATTT…	ASV00306	0	0	0	0	0.00795387	0.0289041	0	0	0.0859107	0.0617494	0	0.0393605	0.0144806	0	0.0290266	0	0	0	0	0	0	0.0175108	0	0.0145996	0.0350842	0	0	0	0	0.0988807	0.0890889	0	0	0.0995768	0.152439	0.191032	0	0.0573559	0	0	0
Bacteria	Firmicutes	Clostridia	Oscillospirales	Oscillospiraceae	Oscillibacter	NA	GACGAACGCTGGCGGCGTGCTTAACACATGCAAGTCGAACGGAGCACCCCTGAAGGAGTTTTCGGACAACGGAAGGGAATGCTTAGTGGCGGACTGGTGAGTAACGCGTGAGGAACCTGCCTTCCAGAGGGGGACAACAGTTGGAAACGACTGCTAATACCGCATGATACGTTGGAGCCGCATGACTCCGACGTCAAAGATTTATCGCTGGAAGATGGCCTCGCGTCTGATTAGCTAGTTGGTGAGGTAACGGCCCACCAAGGCGACGATCAGTAGCCGGACTGAGAGGTTGGCCGGCCACATTGGGACTGAGATACGGCCCAGACTCCTACGGGAGGCAGCAGTGGGGAATATTGGGCAATGGACGCAAGTCTGACCCAGCAACGCCGCGTGAAGGAA…	ASV00307	0	0	0.0220806	0	0	0	0.0513251	0	0	0	0.0232883	0	0	0	0	0	0	0	0	0	0	0	0	0	0.160385	0.0905904	0	0.102178	0	0.0711941	0.164111	0	0	0	0	0	0	0	0	0	0
Bacteria	Firmicutes	Clostridia	Oscillospirales	Oscillospiraceae	Colidextribacter	NA	GATGAACGCTGGCGGCGTGCTTAACACATGCAAGTCGAACGGAGTACCCCTGAAGGAGTTTTCGGACAACTGATGGGACTACTTAGTGGCGGACGGGTGAGTAACGCGTGAGTAACCTGCCTTGGAGTGGGGAATAACAGCTGGAAACAGCTGCTAATACCGCATAATATATCTGTGTCGCATGGCAGTGGATATCAAAGATTTATCGCTCTGAGATGGACTCGCGTCTGATTAGCTAGTTGGCGGGGTAACGGCCCACCAAGGCGACGATCAGTAGCCGGACTGAGAGGTTGGCCGGCCACATTGGGACTGAGACACGGCCCAGACTCCTACGGGAGGCAGCAGTGGGGAATATTGGGCAATGGGCGCAAGCCTGACCCAGCAACGCCGCGTGAAGGA…	ASV00308	0.0457203	0	0.0662419	0	0	0	0.0373274	0	0	0	0.0320214	0.0726656	0	0	0	0.0260459	0	0.0321002	0	0.152024	0	0.0218885	0	0.0547485	0	0	0	0	0.103324	0	0	0	0	0	0	0	0.0611563	0	0.0474916	0.0340472	0.134066
Bacteria	Firmicutes	Clostridia	Oscillospirales	Oscillospiraceae	NK4A214 group	NA	GATGAACGCTGGCGGCATGCCTAACACATGCAAGTCGAACGAGAATCTATGGATAGAGGATTCGTCCAATTGAAATAGAGGACAGTGGCGAACGGGTGAGTAATGCATGAGCAACCTGCCCTTCAGAGGGGGACAACAGTTGGAAACGACTGCTAATACCGCATAACATTTTGGGAAGGCATCTTCCTAAAATCAAAGATTTATCGCTGAAGGATGGGCTCATGTCTGATTAGCTAGTTGGCGGGGTAACGGCCCACCAAGGCTGCGATCAGTAGCCGGTCTGAGAGGATGAACGGCCACATTGGGACTGAGATACGGCCCAGACTCCTACGGGAGGCAGCAGTGGGGAATATTGGGCAATGGGCGCAAGCCTGACCCAGCAATGCCGCGTGAAGGAAG…	ASV00309	0	0.0266525	0	0	0	0	0.12598	0	0.0465349	0.0216123	0.0232883	0	0.112949	0	0.00967555	0	0.0206819	0	0	0.0240038	0.106463	0.0262663	0.0185646	0.0583984	0	0.0236323	0.0722186	0	0	0.106791	0.0703334	0.0610845	0	0	0.0547217	0	0	0	0	0.0646897	0.0368682
Bacteria	Firmicutes	Clostridia	Oscillospirales	Oscillospiraceae	Oscillibacter	NA	ACCCCAATTATCGAACCCACCTTCGGCCGCGCCCTCATTGCTGTTAGGCTACGGACTTCGGGTGTTCCCGACTCTCATGGTGTGACGGGCGGTGTGTACAAGGCCCGGGAACGTATTCACCGCGGCATGCTGATCCGCGATTACTAGCGATTCCGACTTCACGCAGGCGGGTTGCAGCCTGCGATCCGAACTGGGACGGCTTTTTGGGGTTCGCTCTGCCTCGCGGCTTTGCATCCCTCTGTTGACCGCCATTGTATTACGTGTGTAGCCCAGGACATAAGGGGCATGATGATTTGACGTCGTCCCCACCTTCCTCCGTTTTGTCAACGGCAGTCTCGCTAGAGTGCTCTTGCGTAGCAACTAACAATAGGGGTTGCGCTCGTTGCGGGACTTAACCCA…	ASV00310	0	0.0114225	0	0	0	0	0	0	0.161082	0	0	0	0.0231689	0	0	0.0162787	0	0	0	0	0	0.0262663	0.0148517	0	0	0	0.0114029	0	0	0.0514179	0	0	0	0	0.0781739	0	0.0235217	0	0	0.0578802	0
Bacteria	Firmicutes	Bacilli	Erysipelotrichales	Erysipelatoclostridiaceae	NA	NA	GATGAACGCTGGCGGCGTGCCTAATACATGCAAGTCGAACGCATATCTTCGGATATGAGTGGCGAACGGGTGAGTAATACATAAGTAACCTGGCCTTAAGAGGGGGATAACTATTAGAAATGATAGCTAAGACCGCATAGGTATGAAGATCGCATGATCGACATATTAAATATCCCACGGGATAGCTGAAGGATGGACTTATGGCGCATTAGCTAGTTGGTAGGGTAACGGCCTACCAAGGCGACGATGCGTAGCCGACCTGAGAGGGTGGACGGCCACACTGGGACTGAGACACGGCCCAGACTCCTACGGGAGGCAGCAGTAGGGAATTTTCGGCAATGGGGGGAACCCTGACCGAGCAACGCCGCGTGAGGGAGGAAGTATTTCGGTATGTAAACC…	ASV00311	0.264524	0.144685	0.0662419	0	0.0676079	0.0206458	0	0.0893788	0	0.0555744	0.113531	0.0726656	0.110052	0.0527294	0.0483777	0.0390689	0.109319	0.157826	0.0213318	0	0	0.030644	0.0408421	0.0145996	0.0100241	0.0669581	0.0190049	0	0	0	0	0	0	0	0.0312695	0	0	0.0716949	0.0345393	0	0
Bacteria	Firmicutes	Clostridia	Lachnospirales	Lachnospiraceae	GCA-900066575	NA	ACCCCAGTTATCGGTCCCACCTTCGACAGCTCCCTCCCTCTCGGGTTGGGTCACTGGCTTCGGGCGTTACCAACTCCCATGGTGTGACGGGCGGTGTGTACAAGACCCGGGAACGTATTCACCGCGACATGCTGATTCGCGATTACTAGCGATTCCAGCTTCATGTAGTCGAGTTGCAGACTACAATCCGAACTGAGACGTTATTTTTGAGATTTGCTTACATTCACACGCTCGCTTCCCTTTGTTTACGCCATTGTAGCACGTGTGTAGCCCAAATCATAAGGGGCATGATGATTTGACGTCATCCCCACCTTCCTCCAGGTTATCCCTGGCAGTCTCTCTAGAGTGCCCGGCTTCTTCCGCTGGCTACTAAAGATAAGGGTTGCGCTCGTTGCGGGA…	ASV00312	0.0097972	0.0494974	0.0315438	0	0	0	0.0699888	0	0	0	0.0291104	0.118082	0.0579223	0.0277523	0	0	0.0325001	0.0775754	0	0	0.0621035	0	0.0742583	0	0	0.055142	0.0380098	0.0447027	0.0516618	0	0	0.0704821	0	0.0995768	0.0664478	0	0	0	0	0	0
Bacteria	Firmicutes	Clostridia	Lachnospirales	Lachnospiraceae	Lachnospiraceae NK4A136 group	NA	GATGAACGCTGGCGGCGTGCTTAACACATGCAAGTCGAACGGAGATATCATTTTCGAAGCGATTAGTTTACTAAGAGCGGAGATGTTGCTATCTTAGTGGCGGACGGGTGAGTAACGCGTGGGTAACCTGCCTTGCACTGGGGGATAACACTTAGAAATAGGTGCTAATACCGCATAACAGTAGGAGACGCATGTCTTTTACTTGAAAACTCCGGTGGTGTAAGATGGACCCGCGTCTGATTAGCTTGTTGGCGGGGTAACGGCCCACCAAGGCAACGATCAGTAGCCGGCCTGAGAGGGTGAACGGCCACATTGGGACTGAGACACGGCCCAAACTCCTACGGGAGGCAGCAGTGGGGAATATTGGACAATGGGGGGAACCCTGATCCAGCGACGCCG…	ASV00313	0	0	0	0	0	0	0	0	0	0	0	0	0	0	0	0	0	0	0	0	0.354877	0	0	0.186145	0	0.082713	0	0	0	0	0	0	0	0	0	0	0.042339	0	0	0.177045	0.097198
Bacteria	Firmicutes	Clostridia	Lachnospirales	Lachnospiraceae	Lachnoclostridium	NA	GATGAACGCTGGCGGCGTGCCTAACACATGCAAGTCGAACGAAGCGTCCCGGAGGAAGTTTTCGGATGGAATCTGGGATGACTGAGTGGCGGACGGGTGAGTAACGCGTGGGTAACCTGCCCTGTACTGGGGGACAACAGTTAGAAATGACTGCTAATACCGCATAAGCGCACAGGACCGCATGGTCCGGTGTGAAAAACTCCGGTGGTACAGGATGGACCCGCGTCTGATTAGGTAGTTGGCGGGGTAACGGCCCACCAAGCCGACGATCAGTAGCCGACCTGAGAGGGTGACCGGCCACATTGGGACTGAGACACGGCCCAAACTCCTACGGGAGGCAGCAGTGGGGAATATTGCACAATGGGGGAAACCCTGATGCAGCGACGCCGCGTGAGTGAA…	ASV00314	0	0	0.0567788	0	0.0517001	0	0	0	0.128866	0	0.0494877	0	0	0.0582799	0	0	0	0.0695503	0	0	0	0	0	0	0	0	0	0.0734402	0	0.0632836	0	0	0.102903	0	0.152439	0	0	0.121881	0	0	0
Bacteria	Firmicutes	Clostridia	Lachnospirales	Lachnospiraceae	Lachnoclostridium	NA	GATGAACGCTGGCGGCGTGCCTAACACATGCAAGTCGAACGAAGCGTCCCGGAGGAAGTTTTCGGATGGAATCTGGGATGACTGAGTGGCGGACGGGTGAGTAACGCGTGGGTAACCTGCCCTGTACTGGGGGACAACAGTTAGAAATGACTGCTAATACCGCATAAGCGCACAGGACCGCATGGTCCGGTGTGAAAAACTCCGGTGGTACAGGATGGATCCGCGTCTGATTAGGTAGTTGGCGGGGTAACGGCCCACCAAGCCGACGATCAGTAGCCGACCTGAGAGGGTGACCGGCCACATTGGGACTGAGACACGGCCCAAACTCCTACGGGAGGCAGCAGTGGGGAATATTGCACAATGGGGGAAACCCTGATGCAGCGACGCCGCGTGAGTGAA…	ASV00315	0.0816433	0	0	0	0	0	0	0.0993098	0	0.0679243	0	0.0847766	0.0463379	0	0	0.0781377	0.0679549	0	0.0284424	0	0.0975913	0	0	0	0	0	0	0	0	0	0	0	0	0.0622355	0	0	0	0	0	0.139593	0
Bacteria	Firmicutes	Clostridia	Oscillospirales	Ruminococcaceae	Incertae Sedis	NA	ACCCCAGTCGCCAATCCTACCTTCGACAGCGTCCTCCTTACGGTTAGACTACTGGCTTCGGGTATTACCGGCTCCCATGGTGTGACGGGCGGTGTGTACAAGGCCCGGGAACGTATTCACCGCGGCATGCTGATCCGCGATTACTAGCAATTCCAACTTCATGCAGGCGAGTTTCAGCCTGCAATCCGAACTGGGACCGTTTTTAGGGTTTGGCTCCACCTCGCGGTATTGCATCCCTCTGTTTACGGCCATTGTAGTACGTGTGTAGCCCAGGTCATAAGGGGCATGATGATTTGACGTCGTCCCCACCTTCCTCCGTTTTGTCAACGGCAGTCTCATTAGAGTGCTCTTGCGTAGCAACTAATGACAAGGGTTGCGCTCGTTGCGGGACTTAACCCA…	ASV00316	0.293916	0.0609199	0.0914769	0	0	0	0	0.173792	0	0	0.13973	0.0302773	0.205624	0	0	0.143252	0.416593	0	0.035553	0	0.239542	0	0	0	0	0	0	0	0	0	0	0	0	0	0	0	0	0	0	0	0
Bacteria	Firmicutes	Clostridia	Oscillospirales	Ruminococcaceae	NA	NA	GACGAACGCTGGCGGCGCGCCTAACACATGCAAGTCGAACGGGACTATCTCGGAAGAAGTTTTCGGATGGATTTTGGGGTAGTTTAGTGGCGGACGGGTGAGTAACACGTGAGCAACCTGCCTTTGAGAGGGGAATAACGGCTGGAAACGGTCGCTAATACCGCATAACGTACGGATGGGACATCCTGTCTGTACCAAAGATTTATCGCTCGAAGATGGGCTCGCGTCCGATTAGGTAGTTGGTGAGGTAACGGCCCACCAAGCCGACGATCGGTAGCCGGACTGAGAGGTTGAACGGCCACATTGGGACTGAGACACGGCCCAGACTCCTACGGGAGGCAGCAGTGGGGGATATTGCACAATGGGGGAAACCCTGATGCAGCGACGCCGCGTGTGGGA…	ASV00317	0.0653147	0	0	0	0	0.0289041	0	0.0546204	0.0680126	0.0586619	0.0407545	0.0635824	0.0666107	0	0	0.061859	0	0.0347752	0.0711061	0.044007	0	0	0	0	0	0.0315097	0	0	0	0	0	0	0.102903	0	0.0898999	0	0	0	0	0.0680944	0
Bacteria	Firmicutes	Clostridia	Lachnospirales	Lachnospiraceae	GCA-900066575	NA	GATGAACGCTGGCGGCGTGCTTAACACATGCAAGTCGAACGAAGCACTGAAAGCAGATTACTTCGGTTTGAAGCTTTCTTTGACTGAGTGGCGGACGGGTGAGTAACGCGTGGGTAACCTGCCTCATACAGGGGGATAACAGTTAGAAATGACTGCTAATACCGCATAAGCGCACGGTTTCGCATGGAACAGTGTGAAAAACTCCGGTGGTATGGGATGGACCCGCGTCTGATTAGCTGGTTGGCGGGGTAACGGCCCACCAAGGCGACGATCAGTAGCCGGCCTGAGAGGGTGAACGGCCACATTGGGACTGAGACACGGCCCAAACTCCTACGGGAGGCAGCAGTGGGGAATATTGCACAATGGGGGAAACCCTGATGCAGCGACGCCGCGTGAAGG…	ASV00318	0	0	0	0	0	0	0.0419933	0	0	0.0339621	0.0989753	0.136248	0	0	0	0	0.0650003	0	0	0.0240038	0	0.100687	0.103962	0.0474487	0	0	0	0	0.0885631	0.114702	0	0.0657833	0.102903	0	0	0	0	0	0	0	0.0201099
Bacteria	Firmicutes	Clostridia	Lachnospirales	Lachnospiraceae	Lachnospiraceae NK4A136 group	NA	GATGAACGCTGGCGGCGTGCTTAACACATGCAAGTCGAACGGGGGTGCCATGAACGAAGCATCAGTTTACTGATATGGAGGGAATGGGACCCTAGTGGCGGACGGGTGAGTAACGCGTGGGTAACCTGCCCCATACCGGGGGATAACACTTAGAAATAGGTGCTAATACCGCATAAGCGCACGGTACTGCATGGTACAGTGTGAAAAACTCCGGTGGTATGGGATGGATCCGCGTCTGATTAGCTTGTTGGCGGGGTAACGGCCCACCAAGGCGACGATCAGTAGCCGGCCTGAGAGGGTGGACGGCCACATTGGGACTGAGACACGGCCCAAACTCCTACGGGAGGCAGCAGTGGGGAATATTGCACAATGGGGGAAACCCTGATGCAGCGACGCCGC…	ASV00319	0	0	0	0.0371897	0	0.0660666	0	0.0148965	0	0	0.0960643	0	0	0	0	0	0	0	0	0	0	0	0.118813	0.113147	0	0.0905904	0.11783	0.124529	0	0	0	0	0	0	0	0	0.235217	0.301118	0	0	0
Bacteria	Firmicutes	Clostridia	Lachnospirales	Lachnospiraceae	Lachnoclostridium	NA	ACCCCAGTTATCCGTCCCGCCTTCGGCAGCTCCCTCCCTTTCAGGTTGGGTCACTGACTTCGGGCGTTACTGACTCCCATGGTGTGACGGGCGGTGTGTACAAGACCCGGGAACGTATTCACCGCGGCATTCTGATCCGCGATTACTAGCGATTCCGGCTTCGTGCAGGCGGGTTGCAGCCTGCAGTCCGAACTGAGACGTTATTTTTGAGATTTGCTCCGGGTCGCCCTTTCGCTTCTCTTTGTTTACGCCATTGTAGCACGTGTGTAGCCCAGATCATAAGGGGCATGATGATTTGACGTCATCCCCACCTTCCTCCAGGTTATCCCTGGCAGTCTCCCAAGAGTGCCCAGCTTCACCTGCTGGCTACTTAGGATAAGGGTTGCGCTCGTTGCGGGA…	ASV00320	0	0.102802	0	0	0	0	0.0886525	0	0.0787514	0	0.0611318	0	0.127429	0.0638304	0	0	0	0	0	0	0	0	0	0	0	0.0512033	0	0	0.0196807	0	0	0	0	0	0	0	0.103495	0	0	0.204283	0
Bacteria	Firmicutes	Clostridia	Lachnospirales	Lachnospiraceae	GCA-900066575	NA	GATGAACGCTGGCGGCGTGCTTAACACATGCAAGTCGAACGAAGCACTGAAAGCAGATTACTTCGGTTTGAAGCTTTCTTTGACTGAGTGGCGGACGGGTGAGTAACGCGTGGGTAACCTGCCTCATACAGGGGGATAACAGTTAGAAATGACTGCTAATACCGCATAAGCGCACGGTTTCGCATGGAACAGTGTGAAAAACTCCGGTGGTATGGGATGGACCCGCGTCTGATTAGCTGGTTGGCGGGGTAACGGCCCACCAAGGCGACGATCAGTAGCCGGCCTGAGAGGGTGAACGGCCACATTGGGACTGAGACACGGCCCAAACTCCTACGGGAGGCAGCAGTGGGGAATATTGCACAATGGGGGAAACCCTGATGCAGCGACGCCGCGTGAAGG…	ASV00321	0	0.0837648	0.0410069	0.0123966	0	0	0	0	0	0.0308747	0	0.0787211	0.0695068	0.0305276	0	0.0293016	0.0295456	0.0695503	0	0	0.0532316	0.0437771	0	0.0182495	0	0	0	0.0574749	0.029521	0.0593284	0	0	0	0	0.0351782	0	0.042339	0	0.0345393	0.0578802	0
Bacteria	Firmicutes	Clostridia	Lachnospirales	Lachnospiraceae	Lachnoclostridium	NA	ACCCCAGTTATCGGTCCCACCTTCGGCAGCTCCCTCCTATAAGGTTGGGTCACTGACTTCGGGCGTTACTGACTCCCATGGTGTGACGGGCGGTGTGTACAAGACCCGGGAACGTATTCACCGCGACATTCTGATTCGCGATTACTAGCGATTCCAGCTTCATGTAGTCGAGTTGCAGACTACAATCCGAACTGAGACGTTATTTCTGGGATTTGCTCCACCTCACGGTCTCGCTTCCCTTTGTTTACGCCATTGTAGCACGTGTGTAGCCCTGGCCATAAGGGGCATGATGATTTGACGTCATCCCCACCTTCCTCCAGGTTGTCCCTGGCAGTCTCTCTAGAGTGCCCACCTCAAATGCTGGCTACTAAAGATAGGGGTTGCGCTCGTTGCGGGACT…	ASV00322	0.130629	0.0456899	0.0693963	0	0.0238616	0	0.055991	0.0496549	0	0.0740992	0.116442	0.0423883	0.0868835	0.00555047	0.0129007	0.0195344	0.115228	0.0321002	0	0	0	0.0963096	0.0259904	0.0255493	0.0200481	0.0866517	0.0380098	0.00957916	0	0.0711941	0.0890889	0.0422893	0	0.0248942	0.0117261	0	0	0.0215085	0.0129522	0	0.010055
Bacteria	Firmicutes	Clostridia	Lachnospirales	Lachnospiraceae	GCA-900066575	NA	GATGAACGCTGGCGGCGTGCTTAACACATGCAAGTCGAACGAAGCACTGAAAGCAGATTACTTCGGTTTGAAGCTTTCTTTGACTGAGTGGCGGACGGGTGAGTAACGCGTGGGTAACCTGCCTCATACAGGGGGATAACAGTTAGAAATGACTGCTAATACCGCATAAGCGCACGGTTTCGCATGGAACAGTGTGAAAAACTCCGGTGGTATGGGATGGACCCGCGTCTGATTAGCTGGTTGGCGGGGTAACGGCCCACCAAGGCGACGATCAGTAGCCGGCCTGAGAGGGTGAACGGCCACATTGGGACTGAGACACGGCCCAAACTCCTACGGGAGGCAGCAGTGGGGAATATTGCACAATGGGGGAAACCCTGATGCAGCGACGCCGCGTGAAGG…	ASV00323	0	0.114225	0.10094	0	0.0517001	0	0	0	0	0	0	0	0.10426	0.0777065	0	0	0	0.0989755	0.0319977	0	0	0	0	0	0.0601443	0.0630194	0.0418108	0	0	0	0.0703334	0	0	0	0.0742652	0	0.0658607	0.100373	0	0	0
Bacteria	Firmicutes	Clostridia	Oscillospirales	Oscillospiraceae	Colidextribacter	NA	ACCCCAATTATCGAACCCACCTTCGGCCGCGCCCCCATTGCTGTTAGGCTACGGACTTCGGGTGTTCCCGACTCTCATGGTGTGACGGGCGGTGTGTACAAGGCCCGGGAACGTATTCACCGCGGCATGCTGATCCGCGATTACTAGCGATTCCAACTTCACGCAGGCGGGTTGCAGCCTGCGATCCGAACTGGGATGGCTTTTAGGGATTTGCTCCACCTCGCGGTATTGCTTCCCTCTGTTGACCACCATTGTAGTACGTGTGTGGCCCAGGACATAAGGGGCATGATGATTTGACGTCGTCCCCACCTTCCTCCGTTTTGTCAACGGCAGTCTCGCTAGAGTGCTCTTGCGTAGCAACTAACAATAAGGGTTGCGCTCGTTGCGGGACTTAACCCA…	ASV00324	0	0	0	0	0	0	0	0	0.221936	0	0.0523987	0	0.075299	0.0194266	0	0	0	0	0	0	0	0.0393994	0	0	0	0	0	0	0	0	0	0	0	0	0	0	0	0	0	0.112356	0
Bacteria	Firmicutes	Clostridia	Oscillospirales	Oscillospiraceae	Oscillibacter	NA	GACGAACGCTGGCGGCGTGCTTAACACATGCAAGTCGAACGGAGCACCCCTGAAGGAGTTTTCGGACAACGGATGGGAATGCTTAGTGGCGGACTGGTGAGTAACGCGTGAGGAACCTGCCTTCCAGAGGGGGACAACAGTTGGAAACGACTGCTAATACCGCATGATGCATCGAAGTCGCATGGCTTTGATGTCAAAGATTTATCGCTGGAAGATGGCCTCGCGTCTGATTAGCTAGTTGGTGAGGTAACGGCCCACCAAGGCGACGATCAGTAGCCGGACTGAGAGGTTGGCCGGCCACATTGGGACTGAGATACGGCCCAGACTCCTACGGGAGGCAGCAGTGGGGAATATTGGGCAATGGACGCAAGTCTGACCCAGCAACGCCGCGTGAAGGAA…	ASV00325	0	0	0	0	0.0198847	0	0	0	0.082331	0.0740992	0	0.0393605	0.0637146	0	0	0	0.0709094	0.0454752	0	0.120019	0.0709755	0	0	0	0	0.0196936	0	0	0	0	0	0	0.124567	0	0	0	0	0	0	0.0578802	0.0770881
Bacteria	Firmicutes	Clostridia	Oscillospirales	Oscillospiraceae	Oscillibacter	NA	GACGAACGCTGGCGGCGTGCTTAACACATGCAAGTCGAACGGAGCACCCCTGAAGGAGTTTTCGGACAACGGATGGGAATGCTTAGTGGCGGACTGGTGAGTAACGCGTGAGGAACCTGCCTTCCAGAGGGGGACAACAGTTGGAAACGACTGCTAATACCGCATGATACATTTGAATCGCATGGTTTGAATGTCAAAGATTTATCGCTGGAAGATGGCCTCGCGTCTGATTAGCTAGTTGGTGAGGTAACGGCCCACCAAGGCGACGATCAGTAGCCGGACTGAGAGGTTGGCCGGCCACATTGGGACTGAGATACGGCCCAGACTCCTACGGGAGGCAGCAGTGGGGAATATTGGGCAATGGACGCAAGTCTGACCCAGCAACGCCGCGTGAAGGAA…	ASV00326	0.0620489	0	0.0283894	0	0	0	0.0653229	0.0595859	0	0.092624	0.0582208	0	0.101364	0.0277523	0	0.0195344	0.0650003	0.0749004	0	0	0	0.0350217	0	0.0437988	0	0	0	0	0	0	0.103156	0.023494	0	0.0560119	0	0	0	0	0.0733961	0	0
Bacteria	Firmicutes	Clostridia	Oscillospirales	Oscillospiraceae	Colidextribacter	NA	GATGAACGCTGGCGGCGTGCTTAACACATGCAAGTCGAACGGGGTACCCCCAAAGGAGTTTTCGGACAACTGCGGGGAATACCTAGTGGCGGACGGGTGAGTAACGCGTGAGTAACCTGCCTTGGAGTGGGGAATAACAGCTGGAAACAGCTGCTAATACCGCATAATGCAGTTGAGTCGCATGGCTCTGACTGCCAAAGATTTATCGCTCTGAGATGGACTCGCGTCTGATTAGCTAGTTGGTGGGGCAACGGCCCACCAAGGCGACGATCAGTAGCCGGACTGAGAGGTTGGCCGGCCACATTGGGACTGAGACACGGCCCAGACTCCTACGGGAGGCAGCAGTGGGGAATATTGGGCAATGGGCGCAAGCCTGACCCAGCAACGCCGCGTGAAGGA…	ASV00327	0.0522517	0	0	0	0	0	0	0	0.18256	0.0895366	0	0	0	0	0	0	0	0	0.0675508	0	0	0	0.0816842	0	0	0	0	0	0	0	0	0	0	0	0	0	0	0	0	0.0987368	0
Bacteria	Firmicutes	Clostridia	Oscillospirales	Ruminococcaceae	Harryflintia	NA	GACGAACGCTGGCGGCGCGCCTAACACATGCAAGTCGAACGGGGTATTGAGAGCTTGCTTTTGATACCTAGTGGCGGACGGGTGAGTAACACGTGAGCAATCTGCCCTTGTGAGGGGGATAACGTCTGGAAACGGACGCTAATACCGCATAACATACTGAGATCGCATGGTTTTGGTATCAAAGAATTATCGCACAAGGATGAGCTCGCGGCTGATTAGCTAGTTGGCGGGGTAAATGCCCACCAAGGCGACGATCAGTAGCCGGACTGAGAGGTTGAACGGCCACATTGGGACTGAGACACGGCCCAGACTCCTACGGGAGGCAGCAGTGGGGGATATTGCACAATGGGGGGAACCCTGATGCAGCGACGCCGCGTGAGGGAAGACGGCCTTCGGGTT…	ASV00328	0.0097972	0.0304599	0.0189263	0.0154957	0.0198847	0	0.00933184	0.0248274	0.0107388	0.0339621	0.0320214	0.0363328	0.026065	0.0222019	0	0.0325574	0.0590912	0.0481502	0.0284424	0.044007	0	0.0262663	0	0	0.0250601	0	0.0190049	0	0.00492017	0.035597	0.0328222	0	0.0920711	0.0560119	0.0586304	0.0424516	0.0235217	0	0.0345393	0.102142	0.0268132
Bacteria	Firmicutes	Clostridia	Lachnospirales	Lachnospiraceae	NA	NA	GATGAACGCTGGCGGTGCGCCTAACACATGCAAGTCGAACGAAGGATTGTGAAGGAACTTTACGGAGGGAAAACACAATGACTGAGTGGCGGACGGGTGAGTAACGCGTAGGGAACCTGGCCCTTACAGGGGGATAACAGATGGAAACAACTGCTAATACCGCATAAGCGCCCAGCCTCGCATGAGGCAGAGTGAAAAACTAAGGTGGTAAGGGATGGCCCTGCGTCCGATTAGCTAGTTGGTATGGTAACGGCATACCAAGGCGACGATCGGTAGCCGGCCTGAGAGGGTGGACGGCCACATTGGGACTGAGACACGGCCCAAACTCCTACGGGAGGCAGCAGTGGGGGATATTGCACAATGGGGGAAACCCTGATGCAGCGACACCGCGTGGGTGAA…	ASV00329	0	0	0.0536244	0	0.0477232	0.0206458	0.0139978	0.00993098	0.0286369	0.00617494	0.0174662	0.0242219	0.0521301	0.0166514	0	0.0195344	0	0	0.00711061	0.0280045	0.0221798	0.0350217	0	0.036499	0	0.00787743	0	0.00957916	0	0.0158209	0	0.0469881	0	0.0560119	0.050813	0.0265322	0.0658607	0	0.0302219	0	0
Bacteria	Firmicutes	Clostridia	Lachnospirales	Lachnospiraceae	GCA-900066575	NA	GATGAACGCTGGCGGCGTGCTTAACACATGCAAGTCGAACGAAGCACTGAAAGCAGATTACTTCGGTTTGAAGCTTTCTTTGACTGAGTGGCGGACGGGTGAGTAACGCGTGGGTAACCTGCCTCATACAGGGGGATAACAGTTAGAAATGACTGCTAATACCGCATAAGCGCACGGTTTCGCATGGAACAGTGTGAAAAACTCCGGTGGTATGGGATGGACCCGCGTCTGATTAGCTGGTTGGCGGGGTAACGGCCCACCAAGGCGACGATCAGTAGCCGGCCTGAGAGGGTGAACGGCCACATTGGGACTGAGACACGGCCCAAACTCCTACGGGAGGCAGCAGTGGGGAATATTGCACAATGGGGGAAACCCTGATGCAGCGACGCCGCGTGAAGG…	ASV00330	0	0.102802	0.0378525	0	0	0.0330333	0.0233296	0	0	0	0	0.105971	0.0521301	0.0333028	0	0.0162787	0.0236365	0.0668753	0	0	0.0221798	0	0.0371292	0	0	0	0.0418108	0	0.0393614	0	0	0	0.0487435	0.0933532	0.0390869	0	0.056452	0.0645254	0	0	0
Bacteria	Firmicutes	Clostridia	Oscillospirales	Ruminococcaceae	Incertae Sedis	NA	GACGAACGCTGGCGGCGTGCCTAACACATGCAAGTCGAACGGAGCTAGATGCTGAGGACGTAGCTTGCTATTGAATCTTGTTTAGCTTAGTGGCGGACGGGTGAGTAACGCGTGAGCAACCTACCTTTCAGAGGGGGATAACGTTTGGAAACGAACGCTAATACCGCATGATATTATTGGGCAGCATTGCCTGATAATCAAAGGAGCAATCCGCTGAAAGATGGGCTCGCGTCCGATTAGGTAGTTGGCGGGGTAACGGCCCACCAAGCCGACGATCGGTAGCCGGACTGAGAGGTTGAACGGCCACATTGGGACTGAGACACGGCCCAGACTCCTACGGGAGGCAGCAGTGAGGGATATTGGTCAATGGGGGAAACCCTGAACCAGCAACGCCGCGTG…	ASV00331	0.0228601	0	0	0	0	0	0	0	0.0429553	0.0401371	0.0261993	0.0211941	0.0202728	0.0111009	0.035477	0	0.0531821	0.0294251	0.0177765	0	0	0	0.0111388	0.0255493	0	0	0	0	0	0.0474627	0.0468889	0	0.0270797	0.0560119	0	0	0	0.0358474	0	0.0442613	0
Bacteria	Firmicutes	Clostridia	Clostridia vadinBB60 group	NA	NA	NA	ACCCCAGTCATCGGTATTACCTTAGGCGGCTCCTTCCTTACGGTTAGGTCACCGACTTCGGGCACTCCCGACTCCCATGGCTTGACGGGCGGTGTGTACAAGACCCGGGAACGCATTCACCCCGACATGCTGATTCGGGATTACTAGCAACTCCGACTTCGTGTGGGCGGGTTGCAGCCCACAGTCCGAACTGAGACTATCTTTTTGAGATTCGCTCCATGTTACCATATTGCAACTCTTTGTAATAGCCATTGTAGCACGTGTGTAGCCCAGGCCGTAAGGGCCGTGATGATTTGACGTCATCCCCACCTTCCTCCGTGTTAACCACGGCAGTCTATACAGAGTTCCCAACTGAATGATGGCAACTGTATATGAGGGTTGCGCTCGTTGCAGGACTTA…	ASV00332	0	0	0	0.0402888	0	0.0371624	0.0419933	0	0	0.0092624	0	0	0	0	0	0	0.0354547	0	0.0533295	0	0.31939	0	0	0	0.170409	0	0	0.226707	0	0	0.0562667	0.00939761	0	0	0	0	0	0	0	0	0
Bacteria	Firmicutes	Clostridia	Lachnospirales	Lachnospiraceae	Lachnospiraceae NK4A136 group	NA	GATGAACGCTGGCGGCGTGCCTAACACATGCAAGTCGAACGGAGTTACGATGAAACCTAGTGATTCGTAACTTAGTGGCGGACGGGTGAGTAACGCGTGGATAACCTGCCTTGCACTGGGGGATAACACTTAGAAATAGGTGCTAATACCGCATAAGCGCACGGAGCCGCATGGCTCAGTGTGAAAAACTCCGGTGGTGTAAGATGGATCCGCGTCTGATTAGCTGGTTGGCGGGGTAGAAGCCCACCAAGGCGACGATCAGTAGCCGGCCTGAGAGGGTGAACGGCCACATTGGGACTGAGACACGGCCCAAACTCCTACGGGAGGCAGCAGTGGGGAATATTGCACAATGGGGGAAACCCTGATGCAGCAACGCCGCGTGAGTGAAGAAGTCATTCG…	ASV00333	0	0	0	0	0	0	0	0	0.161082	0	0	0	0	0	0	0	0.0590912	0	0	0	0	0	0	0	0	0	0	0	0	0.221493	0	0	0.162478	0	0.203252	0	0	0	0	0	0.137418
Bacteria	Firmicutes	Clostridia	Oscillospirales	Oscillospiraceae	Colidextribacter	NA	ACCCCAATTATCGAATCCACCTTCGGCCGCGCCCCCCTTGCGGTTAGGCTACGGACTTCGGGTGTCCCCGACTCTCATGGTGTGACGGGCGGTGTGTACAAGGCCCGGGAACGTATTCACCGCGGCATGCTGATCCGCGATTACTAGCGATTCCAACTTCATGCAGGCGGGTTGCAGCCTGCAATCCGAACTGGGACGGCTTTTTGAGATTTGCTCCACCTCGCGGTTTTGCCTCTCTTTGTTGACCGCCATTGTAGTACGTGTGTGGCCCAGGACATAAGGGGCATGATGATTTGACGTCGTCCCCACCTTCCTCCGTTTTGTCAACGGCAGTCTCGTTAGAGTGCTCTTGCGTAGCAACTAACAATAAGGGTTGCGCTCGTTGCGGGACTTAACCCA…	ASV00334	0	0.0609199	0.0851681	0	0	0	0.0653229	0	0	0	0	0	0.173767	0	0	0	0	0	0	0	0	0	0	0.164246	0	0	0.0494127	0	0.145145	0.0791045	0.0656445	0	0.0704073	0	0	0	0	0	0.0863483	0	0
Bacteria	Firmicutes	Clostridia	Lachnospirales	Lachnospiraceae	NA	NA	ACCCCAGTCACCAGGCCTGCCTTCGGCAGCTCCCCCCTTTCGGTTGGGCCGCTGACTTCGGGCATTCCCGGCTCCCATGGTGTGACGGGCGGTGTGTACAAGACCCGGGAACGCATTCACCGCGGCGTTCTGATCCGCGATTACTAGCGATTCCAGCTTCGTGCAGCCGAGTTGCAGGCTGCAGTCCGAACTGGGACGTTGTTTCTGGGGTTCGCTCCGCCTCGCGGCCTCGCCTCCCTCTGTTACGCCATTGTAGCACGTGTGTAGCCCAGGCCGTAAGGGGCATGATGATTTGACGTCATCCCCGCCTTCCTCCGGGTTGTCCCCGGCAGTCCCCCTAGAGTGCCCGCCTCTATGCGCTGGCTACTAAGGGCAGGGGTTGCGCTCGTTGCGGGACTT…	ASV00335	0	0	0	0	0	0	0	0	0	0	0	0.148359	0.124533	0	0.0677288	0	0	0	0	0	0	0	0	0	0	0	0	0	0.103324	0	0	0	0	0	0	0	0	0	0	0	0
Bacteria	Firmicutes	Clostridia	Lachnospirales	Lachnospiraceae	Lachnospiraceae NK4A136 group	NA	ACCCCAGTCATCCGACCTGCCTTCGGCTGCTCCCTCCTTCTCAGGTTGGGTCACAGACTTCGGGCATTTCCGACTCCCATGGTGTGACGGGCGGTGTGTACAAGACCCGGGAACGTATTCACCGCGGCATTCTGATCCGCGATTACTAGCGATTCCAGCTTCATGTAGTCGAGTTGCAGACTACAATCCGAACTGAGACGTTATTTCTGGGATTCGCTTACCTTCACAGGCTCGCTTCCCTTTGTTTACGCCATTGTAGCACGTGTGTAGCCCAAATCATAAGGGGCATGATGATTTGACGTCATCCCCACCTTCCTCCGGGTTGTCCCCGGCAGTCTCCCTAGAGTGCCCGACCTTGCTCGCTGGCTACTAAGGATAGGGGTTGCGCTCGTTGCGGGA…	ASV00336	0	0	0	0	0	0	0	0	0	0	0	0	0	0	0	0	0	0	0	0	0.306082	0	0	0.178845	0	0	0	0	0	0	0	0	0	0	0	0	0	0	0	0.156617	0.0502748
Bacteria	Firmicutes	Clostridia	Oscillospirales	Ruminococcaceae	Ruminococcus	NA	ACCCCAGTCGCCAATCCTACCTTCGGCAGCGTCCTCACGAGGTTGGACTACTGACTTCGGGTATTACCGGCTCCCATGGTGTGACGGGCGGTGTGTACAAGGCCCGGGAACGTATTCACCGCGGCATGCTGATCCGCGATTACTAGCAATTCCGACTTCATGCAGGCGGGTTGCAGCCTGCAATCTGAACTGAGAACATTTTTAGGGGTTTGCTCCATATCGCTATCTTGCTTCCCTCTGTTGATGTCCATTGTAGTACGTGTGTAGCCCAGGTCATAAGGGGCATGATGATTTGACGTCGTCCCCACCTTCCTCCGTTTTGTCAACGGCAGTCCTATTAGAGTGCTCTTGCGTAGCAACTAATAGCAAGGGTTGCGCTCGTTGCGGGACTTAACCCAA…	ASV00337	0	0	0	0	0	0	0	0	0	0	0	0	0	0	0	0	0	0	0	0	0	0	0	0	0	0	0	0	0	0	0	0	0	0	0	0	0	0	0	0	0
Bacteria	Firmicutes	Clostridia	Oscillospirales	Ruminococcaceae	Incertae Sedis	NA	GACGAACGCTGGCGGCGTGCCTAACACATGCAAGTCGAACGGGGCTAGAGGAGCTTGCTCCTCGACGCCTAGTGGCGGACGGGTGAGTAACGCGTGAGCAACCTGCCTTTCAGAGGGGAATAACGTTCTGAAAAGAACGCTAATACCGCATAACGTGCAGCTTTCGCATGGAAGCAGTACCAAAGGAGCAATCCGCTGAGAGATGGACTCGCGTCCGATTAGCTAGTTGGTGGGGTAAAGGCCTACCAAGGCGACGATCGGTAGCCGGACTGAGAGGTTGAACGGCCACATTGGGACTGAGACACGGCCCAGACTCCTACGGGAGGCAGCAGTGGGGGATATTGCACAATGGGGGAAACCCTGATGCAGCAACGCCGCGTGTGGGAAGAAGGTTTTCGG…	ASV00338	0.323308	0	0.0977856	0	0	0	0	0.114206	0	0	0.122264	0.0121109	0.199832	0	0	0.143252	0.327956	0	0.0213318	0	0.235106	0	0	0	0	0	0	0	0	0	0	0	0	0	0	0	0	0	0	0	0
Bacteria	Firmicutes	Clostridia	Oscillospirales	Oscillospiraceae	Oscillibacter	NA	GACGAACGCTGGCGGCGTGCTTAACACATGCAAGTCGAACGGAGCACCCCTGAAGGAGTTTTCGGACAACGGATGGGAATGCTTAGTGGCGGACTGGTGAGTAACGCGTGAGGAACCTGCCTTCCAGAGGGGGACAACAGTTGGAAACGACTGCTAATACCGCATGATGCGTTGGAGCCGCATGACTCCGACGTCAAAGATTTATCGCTGGAAGATGGCCTCGCGTCTGATTAGCTAGTTGGTGAGGTAACGGCCCACCAAGGCGACGATCAGTAGCCGGACTGAGAGGTTGACCGGCCACATTGGGACTGAGATACGGCCCAGACTCCTACGGGAGGCAGCAGTGGGGAATATTGGGCAATGGACGCAAGTCTGACCCAGCAACGCCGCGTGAAGGAA…	ASV00339	0	0	0	0.102272	0	0	0	0	0	0.0432246	0	0	0	0	0	0	0.0620457	0	0	0	0	0	0	0	0	0	0	0	0	0	0.1266	0	0	0	0	0.122048	0	0.13622	0	0	0
Bacteria	Firmicutes	Clostridia	Lachnospirales	Lachnospiraceae	NA	NA	ACCCCAGTTACCATTCCCGCCTTCGGCAGCTCCCTCCTCTCGGTTGGGCCACTGACTTCGGGCGTTAACGGCTCCCATGGTGTGACGGGCGGTGTGTACAAGACCCGGGAACGTATTCACCGCGGCATTCTGATCCGCGATTACTAGCGATTCCAGCTTCATGCAGTCGAGTTGCAGACTGCAATCCGAACTGAGACGTTATTTCTCGGATTCGCTCCGGATCACTCCTTCGCTTCCCTCTGTTTACGCCATTGTAGCACGTGTGTAGCCCAAATCATAAGGGGCATGATGATTTGACGTCATCCCCGCCTTCCTCCAGGTTCTCCCTGGCAGTCTCCTCAGAGTGCCCAGCTCTACCTGCTGGCTACTGAGTATAAGGGTTGCGCTCGTTGCGGGACT…	ASV00340	0	0	0	0	0.139193	0	0	0	0	0	0	0.127165	0.130325	0	0	0	0	0	0.0426636	0	0	0	0	0	0	0	0	0	0	0	0	0	0.102903	0	0	0	0	0.0645254	0	0	0
Bacteria	Firmicutes	Clostridia	Lachnospirales	Lachnospiraceae	NA	NA	ACCCCAGTTACCATTCCCGCCTTCGGCAGCTCCCTCCTCTCGGTTGGGCCACTGACTTCGGGCGTTAACGGCTCCCATGGTGTGACGGGCGGTGTGTACAAGACCCGGGAACGTATTCACCGCGGCATTCTGATCCGCGATTACTAGCGATTCCAGCTTCATGCAGTCGAGTTGCAGACTGCAATCCGAACTGAGACGTTATTTCTCGGATTCGCTCCGGATCACTCCTTCGCTTCCCTCTGTTTACGCCATTGTAGCACGTGTGTAGCCCAAATCATAAGGGGCATGATGATTTGACGTCATCCCCGCCTTCCTCCAGGTTCTCCCTGGCAGTCTCCTCAGAGTGCCCAGCTCTACCTGCTGGCTACTGAGTATAAGGGTTGCGCTCGTTGCGGGACT…	ASV00341	0	0.0571124	0	0	0	0	0.0419933	0	0.114548	0.126586	0	0	0	0	0	0	0	0	0	0.044007	0	0	0	0	0	0.0590807	0.0646167	0	0	0	0	0	0	0	0.0938086	0	0	0	0.0863483	0	0
Bacteria	Firmicutes	Clostridia	Lachnospirales	Lachnospiraceae	NA	NA	GATGAACGCTGGCGGCGTGCTTAACACATGCAAGTCGAGCGGAAGCAAAGACACGGAATTTTTCGGAAGGAAGTGTGTTAGCTTTAGCGGCGGACGGGTGAGTAACGCGTGGATAACCTGCCTCATACAGGGGGATAACAGTTAGAAATGACTGCTAATACCGCATAAGCACACGGGAGCGCATGCTTCCGGGTGAAAAGCTCCGGCGGTATGAGATGGATCCGCGTCTGATTAGCTGGTTGGCGGGGTAACGGCCCACCAAGGCGACGATCAGTAGCCGACCTGAGAGGGTGGCCGGCCACATTGGGACTGAGACACGGCCCAAACTCCTACGGGAGGCAGCAGTGGGGAATATTGCACAATGGGGGAAACCCTGATGCAGCAACGCCGCGTGGGTGA…	ASV00342	0	0	0.0126175	0	0	0	0	0.0993098	0	0	0	0.0847766	0	0	0	0	0	0	0	0.0320051	0	0	0	0.0401489	0.0701684	0	0	0.060668	0	0	0	0	0.0649913	0	0	0	0	0.0788644	0	0.085118	0
Bacteria	Firmicutes	Clostridia	Clostridia vadinBB60 group	NA	NA	NA	GATGAACGCTGGCGGCGTGCTTAACACATGCAAGTCGAATGTAGCAATACATGGCGGACGGGTGAGTAACGCGTGAGCAATCTGCCCATGTCTGGGGGATAACAGTTGGAAACGACTGATAATACCGCATAATATGGTTTGAAGGCATCTTCTTACCATCAAAGATTTATCGGATATGGATGAGCTCGCGTCTGATTAGCTAGTTGGTGAGGTAACGGCTCACCAAGGCGACGATCAGTAGCCGACCTGAGAGGGTGATCGGCCACATTGGAACTGAGACACGGTCCAAACTCCTACGGGAGGCAGCAGTGGGGAATATTGGGCAATGGAGGCAACTCTGACCCAGCAACGCCGCGTGAATGATGAAGGTCTTCGGATTGTAAAGTTCTTTTCTAAGGG…	ASV00343	0.0130629	0	0	0.0495863	0	0.0454208	0.0186637	0	0.00715922	0.0246997	0	0	0	0	0	0	0.0206819	0	0.0568848	0	0.29721	0	0	0	0.160385	0	0	0.26183	0	0	0.0562667	0	0	0	0	0	0	0	0	0.0204283	0
Bacteria	Firmicutes	Clostridia	Lachnospirales	Lachnospiraceae	NA	NA	ACCCCAGTCATGAGCCCCACCTTCGACGGCTCCGCCCCTTTCGGGTTCGGTCACCGGCTTCGGGCGTCTCCCACTCCCATGGTGTGACGGGCGGTGTGTACAAGACCCGGGAACGTATTCACCGCAGCATGCTGATCTGCGATTACTAGCGATTCCGGCTTCATGTAGTCGAGTTGCAGACTACAATCCGAACTGTGACGGTGTTTTTGAGGTTCGCTCCCTCTCGCAAGTTCGCCTCCCTTTGTCACCGCCATTGTAGCACGTGTGTAGCCCAAGCCATAAGGGGCATGATGATTTGACGTCGTCCCCGCCTTCCTCCGGGTTCTCCCCGGCAGTCTCCCCAGAGTGCCCAGCCTTCCCTGCTGGCTACTGAGAACAAGGGTTGCGCTCGTTGCGGGA…	ASV00344	0.0163287	0	0.0220806	0.0123966	0.0318155	0	0.0279955	0.0446894	0.0393757	0	0.0203773	0.0211941	0.0521301	0	0.00967555	0	0	0.0107001	0	0	0	0	0.0111388	0.0182495	0	0	0	0	0	0.0158209	0	0.0469881	0.0270797	0.0809061	0.0703565	0.0159193	0.014113	0.107542	0.0345393	0.0204283	0.0234616
Bacteria	Firmicutes	Clostridia	Oscillospirales	Oscillospiraceae	NA	NA	GACGAACGCTGGCGGCGTGCTTAACACATGCAAGTCGAACGGGGTGCCCATGAAGGAGATTTCGGTCAACGGATTGGGTTACTTAGTGGCGGACGGGTGAGTAACGCGTGAGGAACCTGCCTTTCAGAGGGGGACAACAGTTGGAAACGACTGCTAATACCGCATAACATGTAGGTGTCGCATGGCATTTACATCAAAGATTTATCGCTGAGAGATGGCCTCGCGTCTGATTAGCTAGTTGGCAGGGTAACGGCCTACCAAGGCGACGATCAGTAGCCGGACTGAGAGGTTGGCCGGCCACATTGGGACTGAGATACGGCCCAGACTCCTACGGGAGGCAGCAGTGGGGAATATTGGGCAATGGGCGCAAGCCTGACCCAGCAACGCCGCGTGAAGGAA…	ASV00345	0.0261259	0.0723424	0	0	0	0	0	0.0794478	0	0.120411	0	0.118082	0.0608184	0.0277523	0	0	0	0	0	0	0	0	0.0519808	0	0	0	0	0	0	0	0	0	0.0487435	0.149365	0.0586304	0.111435	0	0	0	0	0.0268132
Bacteria	Firmicutes	Clostridia	Oscillospirales	Oscillospiraceae	Colidextribacter	NA	GATGAACGCTGGCGGCGTGCTTAACACATGCAAGTCGAACGGGGTACCCTTGACAGAGGCTTCGGCCAATTGATAGGAATACCTAGTGGCGGACGGGTGAGTAACGCGTGAGGAACCTGCCTTGGAGTGGGGAATAACAGTTAGAAATAGCTGCTAATACCGCATAATGCAACTAAGTCGCATGGCTTTGGTTGCCAAAGATTTATCGCTCTAAGATGGCCTCGCGTCTGATTAGATAGTTGGCGGGGTAACGGCCCACCAAGTCGACGATCAGTAGCCGGACTGAGAGGTTGGCCGGCCACATTGGGACTGAGACACGGCCCAGACTCCTACGGGAGGCAGCAGTGGGGAATATTGGGCAATGGGCGCAAGCCTGACCCAGCAACGCCGCGTGAAGGA…	ASV00346	0	0.0190375	0	0	0	0	0	0	0	0	0	0	0.139014	0.0527294	0	0	0	0	0.0177765	0	0	0.0787988	0	0	0.0150361	0	0	0	0.113164	0.0593284	0.0937778	0	0.0595754	0	0	0	0	0	0.0345393	0	0.137418
Bacteria	Firmicutes	Clostridia	Lachnospirales	Lachnospiraceae	Lachnospiraceae NK4A136 group	NA	ACCCCAGTCATCCGACCTGCCTTCGGCTGCTCCCTCCTTCTCAGGTTGGGTCACAGACTTCGGGCATTTCCGACTCCCATGGTGTGACGGGCGGTGTGTACAAGACCCGGGAACGTATTCACCGCGGCATTCTGATCCGCGATTACTAGCGATTCCAGCTTCATGTAGTCGAGTTGCAGACTACAATCCGAACTGAGACGTTATTTCTGGGATTCGCTTACCTTCACAGGCTCGCTTCCCTTTGTTTACGCCATTGTAGCACGTGTGTAGCCCAAATCATAAGGGGCATGATGATTTGACGTCATCCCCACCTTCCTCCGGGTTGTCCCCGGCAGTCTCCCTAGAGTGCCCGACCTTGCTCGCTGGCTACTAAGGATAGGGGTTGCGCTCGTTGCGGGA…	ASV00347	0	0	0	0	0	0	0	0	0	0	0	0	0	0	0	0	0	0	0	0	0.20849	0.0175108	0	0.153296	0	0.0393871	0	0	0	0	0	0	0	0	0	0	0.056452	0	0	0.108951	0.0502748
Bacteria	Firmicutes	Clostridia	Lachnospirales	Lachnospiraceae	[Eubacterium] ventriosum group	NA	ACCCCAGTTATCGGCTCCACCTTCGGCAGCTCCCTCCAAAAGGTTGGGTCACTGACTTCGGGCATATCCGACTCCCATGGTGTGACGGGCGGTGTGTACAAGACCCGGGAACGTATTCACCGCGACATTCTGATTCGCGATTACTAGCGATTCCAGCTTCATGTAGTCGAGTTGCAGACTACAATCCGAACTGAGACGTTATTTTTGAGATTTGCTTACCCTCGCGGGGTCGCTTCCCTTTGTTTACGCCATTGTAGCACGTGTGTAGCCCTGCTCGTAAGGGGCATGATGATTTGACGTCATCCCCGCCTTCCTCCAGGTTATCCCTGGCAGTCTCTCTAGAGTGCCCAGCCGAACTGCTGGCTACTAAAGACAAGGGTTGCGCTCGTTGCGGGACTT…	ASV00348	0.0522517	0	0	0	0	0	0.0373274	0.019862	0	0	0.0611318	0	0	0	0	0.0488361	0	0.0481502	0	0	0	0.00875542	0	0	0	0	0.102626	0.121336	0	0.087015	0	0.263133	0	0	0.0820826	0.0318387	0	0	0.0647612	0	0.0402199
Bacteria	Firmicutes	Clostridia	Lachnospirales	Lachnospiraceae	Lachnoclostridium	NA	GATGAACGCTGGCGGCGTGCTTAACACATGCAAGTCGAGCGAAGCACTTCGTTTTGAATCTTCGGAGGAAGAACGGAATGACTGAGCGGCGGACGGGTGAGTAACGCGTGGGCAACCTACCTCATACAGGGGGATAACAGTTAGAAATGACTGCTAATACCGCATAAGACCGCGGTACCGCATGGTACAGCGGTAAAAACTCCGGTGGTATGAGATGGGCCCGCGTCTGATTAGCTAGTTGGTGAGGTAACGGCCCACCAAGGCGACGATCAGTAGCCGACCTGAGAGGGTGACCGGCCACATTGGGACTGAGACACGGCCCAAACTCCTACGGGAGGCAGCAGTGGGGAATATTGCACAATGGGGGAAACCCTGATGCAGCGACGCCGCGTGAGCGAT…	ASV00349	0.0914405	0.0342674	0.0599331	0	0.0238616	0	0.0326614	0.0347584	0	0.0339621	0.142641	0.0363328	0.049234	0	0	0.0293016	0.109319	0.0454752	0	0.00800128	0	0.0656656	0.0297033	0.0145996	0	0.0354484	0.0456118	0	0	0.0435075	0.0844001	0.0328916	0	0	0.0195435	0	0	0.0215085	0.0129522	0	0
Bacteria	Firmicutes	Clostridia	Lachnospirales	Lachnospiraceae	GCA-900066575	NA	ACCCCAGTTATCGGTCCCACCTTCGACAGCTCCCTCCGTTTCCGGTTGGGTCACTGGCTTCGGGCGTTACCAACTCCCATGGTGTGACGGGCGGTGTGTACAAGACCCGGGAACGTATTCACCGCGACATGCTGATTCGCGATTACTAGCGATTCCAGCTTCATGTAGTCGAGTTGCAGACTACAATCCGAACTGAGACGTTATTTTTGAGATTTGCTTACATTCGCATGCTCGCTTCCCTTTGTTTACGCCATTGTAGCACGTGTGTAGCCCAAATCATAAGGGGCATGATGATTTGACGTCATCCCCACCTTCCTCCAGGTTATCCCTGGCAGTCTCTCTAGAGTGCCCGGCTTCTTCCGCTGGCTACTAAAGATAAGGGTTGCGCTCGTTGCGGGA…	ASV00350	0	0.10661	0	0	0.059654	0.0289041	0	0	0	0	0	0	0	0.0666056	0	0	0.100455	0.123051	0.0497742	0	0.0665395	0	0	0	0	0	0	0	0.0910231	0	0.0656445	0	0	0	0	0	0.112904	0	0.0604438	0	0
Bacteria	Firmicutes	Clostridia	Lachnospirales	Lachnospiraceae	NA	NA	ACCCCAGTTACCAGTCCCGCCTTCGGCAGCTCCCTCCTTTAAGGTTGGGTCACTGACTTCGGGCGTTACCGACTCCCATGGTGTGACGGGCGGTGTGTACAAGACCCGGGAACGTATTCACCGCGGCATTCTGATCCGCGATTACTAGCGATTCCAGCTTCATGCAGGCGGGTTGCAGCCTGCAATCCGAACTGGGACGTTATTTCTGGGGTTTGCTCCGGATCGCTCCTTCGCCTCCCTCTGTTTACGCCATTGTAGCACGTGTGTAGCCCAAATCATAAGGGGCATGATGATTTGACGTCATCCCCGCCTTCCTCCAGGTTCTCCCTGGCAGTCTCCACAGAGTGCCCATCTTACTGCTGGCTACTGGGGATAGGGGTTGCGCTCGTTGCGGGACTT…	ASV00351	0	0	0	0	0	0.024775	0.0233296	0	0.0393757	0.0277872	0	0.0211941	0	0	0	0	0.0443184	0	0	0	0	0	0	0.0218994	0	0	0	0	0.0221408	0	0.0703334	0	0.0162478	0	0	0	0	0	0	0.023833	0
Bacteria	Firmicutes	Clostridia	Peptostreptococcales-Tissierellales	Peptostreptococcaceae	Romboutsia	ilealis	GATGAACGCTGGCGGCGTGCCTAACACATGCAAGTCGAGCGATTTACTTCGGTAAAGAGCGGCGGACGGGTGAGTAACGCGTGGGTAACCTGCCCTGTACACACGGATAACATACCGAAAGGTATGCTAATACGAGATAAAGTACTTTTATCGCATGGTAGAAGTATCAAAGCTTTTGCGGTACAGGATGGACCCGCGTCTGATTAGCTAGTTGGTAAGGTAACGGCTTACCAAGGCGACGATCAGTAGCCGACCTGAGAGGGTGATCGGCCACATTGGAACTGAGACACGGTCCAAACTCCTACGGGAGGCAGCAGTGGGGAATATTGCACAATGGGCGAAAGCCTGATGCAGCAACGCCGCGTGAGCGATGAAGGCCTTCGGGTCGTAAAGCTCTGT…	ASV00352	0	0	0	0	0.131239	0	0	0.178758	0	0	0.0523987	0.115054	0.162183	0.141537	0	0	0	0	0	0	0	0	0	0	0	0.2442	0	0	0	0	0	0	0	0	0	0	0	0	0.0949832	0	0
Bacteria	Firmicutes	Clostridia	Oscillospirales	Ruminococcaceae	Ruminococcus	NA	GACGAACGCTGGCGGCGTGCCTAACACATGCAAGTCGAACGGAACTTAGTTGAAGGAATTCTTCGGAAGGACATTGGTTAAGTTTAGTGGCGGACGGGTGAGTAACGCGTGAGTAACCTGCCTCCGAGAGGGGAATAACAATCTGAAAAGATTGCTAATACCGCATAACATAGCGAAGTCGCATGGCAGCGCTATCAAAGATTTATCGCTCGGAGATGGACTCGCGTCCGATTAGTTAGTTGGTGAGGTAACGGCTCACCAAGACCGCGATCGGTAGCCGGACTGAGAGGTTGAACGGCCACATTGGGACTGAGACACGGCCCAGACTCCTACGGGAGGCAGCAGTGGGGGATATTGCGCAATGGGGGAAACCCTGACGCAGCAACGCCGCGTGAAGGA…	ASV00353	0	0	0	0	0	0	0	0	0	0	0	0	0	0	0	0	0	0	0	0	0	0	0	0	0	0	0	0	0	0	0	0	0	0	0	0	0	0	0	0	0
Bacteria	Firmicutes	Clostridia	Lachnospirales	Lachnospiraceae	Lachnospiraceae NK4A136 group	NA	GATGAACGCTGGCGGCGTGCTTAACACATGCAAGTCGAACGGAGATAACATTTTCGAAGCGATTAGTTTACTAAGAGCGGAGATGTTGCTATCTTAGTGGCGGACGGGTGAGTAACGCGTGGGTAACCTGCCTTACACTGGGGGATAACACTTAGAAATAGGTGCTAATACCGCATAACAGTAGGAGACGCATGTCTTTTACTTGAAAATTCCGGTGGTGTAAGATGGACCCGCGTCTGATTAGCTTGTTGGCGGGGTAACGGCCCACCAAGGCAACGATCAGTAGCCGGCCTGAGAGGGTGAACGGCCACATTGGGACTGAGACACGGCCCAAACTCCTACGGGAGGCAGCAGTGGGGAATATTGGACAATGGGGGGAACCCTGATCCAGCGACGCCG…	ASV00354	0	0	0.0725506	0	0	0	0	0	0	0	0	0	0	0	0	0	0	0	0	0	0.181875	0	0	0.156946	0	0.0472646	0	0	0	0	0	0	0	0	0	0	0	0	0	0.108951	0
Bacteria	Firmicutes	Clostridia	Oscillospirales	Oscillospiraceae	Colidextribacter	NA	ACCCCAATTATCGAACCCACCTTCGGCCGCGCCCCCCTTGCGGTTAGGCTACGGACTTCGGGTGTTCCCGACTCTCATGGTGTGACGGGCGGTGTGTACAAGGCCCGGGAACGTATTCACCGCGGCATGCTGATCCGCGATTACTAGCGATTCCAACTTCACGCAGGCGGGTTGCAGCCTGCGATCCGAACTGGGATGGCTTTTAGGGATTTGCTCCACCTCGCGGTCTTGCTTCCCTCTGTTTACCACCATTGTAGTACGTGTGTGGCCCAGGACATAAGGGGCATGATGATTTGACGTCGTCCCCACCTTCCTCCGTTTTGTCAACGGCAGTCTCGCTAGAGTGCTCTTGCGTAGCAACTAACAATAAGGGTTGCGCTCGTTGCGGGACTTAACCCA…	ASV00355	0	0.0114225	0	0	0	0	0	0	0	0	0	0	0	0	0	0	0	0	0.0106659	0	0	0	0	0	0	0	0	0	0	0	0	0	0	0	0.0351782	0.0583709	0.042339	0	0	0	0
Bacteria	Firmicutes	Clostridia	Oscillospirales	Oscillospiraceae	Colidextribacter	NA	ACCCCAATTATCGAACCCACCTTCGGCCGCGCCCTCATTGCTGTTAGACTACGGACTTCGGGTGTTCCCGACTCTCATGGTGTGACGGGCGGTGTGTACAAGGCCCGGGAACGTATTCACCGCGGCATGCTGATCCGCGATTACTAGCGATTCCAACTTCATGCAGGCGGGTTTCAGCCTGCAATCCGAACTGGGACGGCTTTTAGGGATTTGCTCCACCTCGCGGCTTTGCTTCCCTCTGTTGACCGCCATTGTAGTACGTGTGTGGCCCAGGACATAAGGGGCATGATGATTTGACGTCGTCCCCACCTTCCTCCGTTTTGTCAACGGCAGTCTCGCTAGAGTGCTCTTGCGTAGCAACTAACAATAAGGGTTGCGCTCGTTGCGGGACTTAACCCA…	ASV00356	0	0	0	0	0	0	0	0	0.110968	0.0648368	0	0	0	0	0.0290266	0	0.0177274	0	0	0	0	0	0	0	0	0.0354484	0	0	0.0246009	0.0395523	0.103156	0	0.0487435	0	0	0	0	0	0	0.149808	0
Bacteria	Firmicutes	Clostridia	Oscillospirales	Oscillospiraceae	Oscillibacter	NA	ACCCCAATTATCGAACCCACCTTCGGCCGCGCCCTCCTTGCGGTTAGGCTACGGACTTCGGGTGTTCCCGACTCTCATGGTGTGACGGGCGGTGTGTACAAGGCCCGGGAACGTATTCACCGCGGCATGCTGATCCGCGATTACTAGCGATTCCGACTTCACGCAGGCGGGTTGCAGCCTGCGATCCGAACTGAGACGGCTTTTTGGGGTTCGCTCTGCCTCGCGGCTTTGCATCCCTTTGTTGACCGCCATTGTATTACGTGTGTAGCCCAGGACATAAGGGGCATGATGATTTGACGTCGTCCCCGCCTTCCTCCGTTTTGTCAACGGCAGTCTCGCTAGAGTGCTCTTGCGTAGCAACTAACAATAGGGGTTGCGCTCGTTGCGGGACTTAACCCA…	ASV00357	0	0	0	0	0	0	0	0.0595859	0.064433	0	0.0611318	0	0.0550262	0	0	0	0	0	0	0	0	0	0	0	0	0	0	0	0	0.0435075	0	0.0422893	0.097487	0	0	0	0	0	0.051809	0	0.0737364
Bacteria	Firmicutes	Clostridia	Lachnospirales	Lachnospiraceae	Lachnoclostridium	NA	ACCCCAGTTATCCGTCCCGCCTTCGGCAGCTCCCTCCCTTTCAGGTTGGGTCACTGACTTCGGGCATTACTGACTCCCATGGTGTGACGGGCGGTGTGTACAAGACCCGGGAACGTATTCACCGCGGCATTCTGATCCGCGATTACTAGCGATTCCGGCTTCGTGCAGGCGGGTTGCAGCCTGCAGTCCGAACTGAGACGTTATTTTTGAGATTTGCTCCGGGTCGCCCTTTCGCTTCTCTTTGTTTACGCCATTGTAGCACGTGTGTAGCCCAGATCATAAGGGGCATGATGATTTGACGTCATCCCCACCTTCCTCCAGGTTATCCCTGGCAGTCTCCCAAGAGTGCCCAGCTTCACCTGCTGGCTACTTAGGATAAGGGTTGCGCTCGTTGCGGGA…	ASV00358	0	0	0	0	0	0	0	0	0.0608534	0	0	0.0272496	0.0463379	0.0138762	0	0.0683705	0	0.0454752	0	0	0	0	0	0	0	0	0.0646167	0	0	0	0.0562667	0	0	0	0.0469043	0	0	0	0	0	0
Bacteria	Firmicutes	Clostridia	Oscillospirales	Oscillospiraceae	Colidextribacter	NA	GATGAACGCTGGCGGCGTGCTTAACACATGCAAGTCGAACGGGGTGCCTTTGAAAGAGGATTCGTCCAATTGAGAAGGTTACCTAGTGGCGGACGGGTGAGTAACGCGTGAGTAACCTGCCTTGGAGTGGGGAATAACACATCGAAAGATGTGCTAATACCGCATAATGCAGTTGGGCCGCATGGCTCTGGCTGCCAAAGATTTATCGCTCTGAGATGGACTCGCGTCTGATTAGCTGGTTGGCGGGGTAACGGCCCACCAAGGCGACGATCAGTAGCCGGACTGAGAGGTTGACCGGCCACATTGGGACTGAGACACGGCCCAGACTCCTACGGGAGGCAGCAGTGGGGAATATTGGGCAATGGGCGCAAGCCTGACCCAGCAACGCCGCGTGAAGGA…	ASV00359	0	0	0	0	0	0	0	0	0.0859107	0.0370496	0.0611318	0	0	0	0.0483777	0	0.0177274	0	0	0	0	0	0	0	0	0.0433258	0	0	0.0196807	0	0	0	0	0	0.0664478	0.047758	0.0235217	0	0	0	0
Bacteria	Firmicutes	Clostridia	Peptostreptococcales-Tissierellales	Peptostreptococcaceae	Romboutsia	ilealis	ACCCCAGTTATTGATTTCACCTTCGACACTCGCTTCCCAAAAGGGTTAGCTAAGTAGCTTCGGGCGCCCCCAACTTCCGTGGTGTGACGGGCGGTGTGTACAAGACCCGGGAACGCATTCACCGCAGCATTCTGATCTGCGATTACTAGTAACTCCAGCTTCATGTAGGCGAGTTTCAGCCTACAATCCGAACTGAGAATGGCTTTAAGGGATTAGCTCCGCCTCACGACTTGGCTGCCCTCTGTACCACCCATTGTAGCACGTGTGTAGCCCTAAGCATAAGGGGCATGATGATTTGACGTCATCCCCACCTTCCTCCAGGTTATCCCTGGCAGTCCCTCTAGAGTGCCCAACTTAATGCTGGCAACTAAAGGCAAGGGTTGCGCTCGTTGCGGGACT…	ASV00360	0	0	0.0473156	0	0.0477232	0	0	0	0	0	0	0	0.0724029	0.0777065	0	0	0	0	0	0	0	0	0	0	0	0	0	0	0	0	0	0.178555	0	0	0	0	0	0.336966	0.129522	0	0.127363
Bacteria	Firmicutes	Clostridia	Lachnospirales	Lachnospiraceae	Roseburia	NA	ACCCCAGTTACCGGACCTGCCTTCGGCAGCTCCCTCCGTTCGGTTGGGTCACTGACTTCGGGCATTTCCGACTCCCATGGTGTGACGGGCGGTGTGTACAAGACCCGGGAACGTATTCACCGCGGCATTCTGATCCGCGATTACTAGCGATTCCGGCTTCGTGCAGCCGGGTTGCAGGCTGCAGTCCGAACTGGGACGCTGTTTCTGGGATTTGCTCCCCCTCGCGGGCTCGCTTCCCTCTGTTTACGCCATTGTAGCACGTGTGTAGCCCAGGCCATAAGGGGCATGATGATTTGACGTCATCCCCGCCTTCCTCCGGGTTATCCCCGGCAGTCTCCCCTGAGTGCCCGGCTTTCCCGCTGGCTACGGGGGATAGGGGTTGCGCTCGTTGCGGGACTT…	ASV00361	0	0	0.00946313	0	0	0	0.0186637	0	0.0465349	0	0	0	0	0	0	0	0	0	0	0	0	0	0	0.036499	0	0	0	0	0.130385	0	0	0	0	0	0.0429956	0	0	0	0	0	0
Bacteria	Firmicutes	Clostridia	Oscillospirales	Oscillospiraceae	NA	NA	ACCCCAATTATCGAACCCACCTTCGGCCGCGCCCTCCTTGCGGTTAGGCTACGGACTTCGGGTGTTCCCGACTCTCATGGTGTGACGGGCGGTGTGTACAAGGCCCGGGAACGTATTCACCGCGGCATGCTGATCCGCGATTACTAGCGATTCCGACTTCATGCAGTCGAGTTGCAGACTGCAATCTGAACTGGGACGGCTTTTAGGGGTTCGCTCCACTTCACAGCTTTGCATCCCTCTGTTTACCGCCATTGTATTACGTGTGTAGCCCAGGACATAAGGGGCATGATGATTTGACGTCGTCCCCACCTTCCTCCGTTTTGTCAACGGCAGTCTCGCTAGAGTGCTCTTGCGTAGCAACTAACAATAAGGGTTGCGCTCGTTGCGGGACTTAACCCA…	ASV00362	0	0	0.0410069	0	0	0	0	0.139034	0	0.120411	0	0.172581	0.0810913	0.0166514	0	0	0	0	0	0	0	0	0.0556938	0	0	0	0	0	0	0	0	0	0.0433276	0	0	0	0	0	0	0	0
Bacteria	Firmicutes	Clostridia	Lachnospirales	Lachnospiraceae	NA	NA	ACCCCAGTTACCATTCCCGCCTTCGGCAGCTCCCTCCTCTCGGTTGGGCCACTGACTTCGGGCGTTAACGGCTCCCATGGTGTGACGGGCGGTGTGTACAAGACCCGGGAACGTATTCACCGCGGCATTCTGATCCGCGATTACTAGCGATTCCAGCTTCATGCAGTCGAGTTGCAGACTGCAATCCGAACTGAGACGTTATTTCTCGGATTCGCTCCGGATCACTCCTTCGCTTCCCTCTGTTTACGCCATTGTAGCACGTGTGTAGCCCAAATCATAAGGGGCATGATGATTTGACGTCATCCCCGCCTTCCTCCAGGTTCTCCCTGGCAGTCTCCTCAGAGTGCCCAGCTCTACCTGCTGGCTACTGAGTATAAGGGTTGCGCTCGTTGCGGGACT…	ASV00363	0	0	0	0.0247931	0	0	0	0.124137	0	0	0	0.0544992	0	0	0	0	0.0945459	0.0802504	0	0	0	0	0	0	0	0	0	0.063861	0	0	0	0	0	0	0.0742652	0	0.0517477	0	0	0	0
Bacteria	Firmicutes	Clostridia	Lachnospirales	Lachnospiraceae	NA	NA	ACCCCAGTCGCCGGGCCCGCCTTCGGCGGCTCCCTCCTTTCGGTTGGGGCACCGACTTCGGGCGTTCCCGACTCCCATGGTGTGACGGGCGGTGTGTACAAGACCCGGGAACGTATTCACCGCGGCGTTCTGATCCGCGATTACTAGCGATTCCGGCTTCATGCAGCCGAGTTGCAGGCTGCAATCCGAACTGGGGCGCGCTTTCCGGGCTTCGCTCACGGTCGCCCGCTCGCCTCCCTCTGTGCGCGCCATTGTAGCACGTGTGTAGCCCCGGCCATAAGGGGCATGATGATTTGACGTCGTCCCCGCCTTCCTCCGGGTTGTCCCCGGCAGTCCCCCTAGAGTGCCCGTCTCGCTCGCTGGCTACTAGGGGCAGGGGTTGCGCTCGTTGCGGGACTT…	ASV00364	0	0	0	0	0	0	0	0.0595859	0	0	0	0.19983	0	0	0	0	0	0.0695503	0	0	0	0	0	0	0	0	0	0.0510888	0	0	0	0	0.22747	0	0	0	0	0	0.0733961	0	0
Bacteria	Firmicutes	Clostridia	Lachnospirales	Lachnospiraceae	[Eubacterium] ventriosum group	NA	GATGAACGCTGGCGGCGTGCTTAATACATGCAAGTCGAACGAAGCACCTCTCCCGTTGATTGAAGTAGCTTGCTACGGATTGAAACACCTGAGGTGACTGAGTGGCGGACGGGTGAGTAACGCGTGGGTAACCTGCCTTGTACAGGGGGATAACAGTTGGAAACGACTGCTAATACCGCATAAGCGCACAGTATCGCATGATACGGTGTGAAAAACTCCGGTGGTACAAGATGGACCCGCGTCTGATTAGCTAGTTGGAGGGGTAACGGCCCACCAAGGCAACGATCAGTAGCCGACTTGAGAGAGTGATCGGCCACATTGGGACTGAGACACGGCCCAAACTCCTACGGGAGGCAGCAGTAGGGAATATTGCACAATGGGGGAAACCCTGATGCAGCG…	ASV00365	0	0	0	0	0.0159077	0.0165166	0	0	0	0.0123499	0.0640429	0.0151387	0.0405456	0	0	0.0716262	0.0443184	0.0401252	0	0	0	0	0.0148517	0.0328491	0.0250601	0	0	0	0.0147605	0.0830598	0	0	0	0.0373413	0	0	0	0	0.0561264	0	0.0268132
Bacteria	Firmicutes	Clostridia	Lachnospirales	Lachnospiraceae	Blautia	coccoides	ACCCCAGTCACCGGGCCTGCCTTCGGCTGCCCCTCCCCTTTCGGGTTCGGTCACAGACTTCGGGCATTCCCGGCTCCCATGGTGTGACGGGCGGTGTGTACAAGACCCGGGAACGTATTCACCGCGGCATTCTGATCCGCGATTACTAGCGATTCCGGCTTCATGTAGTCGGGTTGCAGACTACAATCCGAACTGGGACGCCGTTTTTGGGGTTCGCTCCGCGTCGCCGCTTCGCCTCCCTCTGTCGGCGCCATTGTAGCACGTGTGTAGCCCAGGCCATAAGGGGCATGATGATTTGACGTCATCCCCGCCTTCCTCCGGGTTGTCCCCGGCAGTCCCCGCAGAGTCCCCATCTAAAATGCTGGCTACTGCGGGCAGGGGTTGCGCTCGTTGCGGGAC…	ASV00366	0	0	0	0	0	0	0	0	0	0	0	0	0	0	0	0	0	0	0	0	0	0	0	0	0	0	0	0	0	0	0	0	0	0	0	0	0	0	0	0.435804	0
Bacteria	Firmicutes	Clostridia	Lachnospirales	Lachnospiraceae	NA	NA	GATGAACGCTGGCGGCGTGCTTAACACATGCAAGTCGAGCGGAAGCAAAGACACGGAATTTTTCGGAAGGAAGTGTGTTAGCTTTAGCGGCGGACGGGTGAGTAACGCGTGGATAACCTGCCTCATACAGGGGGATAACAGTTAGAAATGACTGCTAATACCGCATAAGCACACGGGAGCGCATGCTTCCGGGTGAAAAGCTCCGGCGGTATGAGATGGATCCGCGTCTGATTAGCTGGTTGGCGGGGTAACGGCCCACCAAGGCGACGATCAGTAGCCGACCTGAGAGGGTGGCCGGCCACATTGGGACTGAGACACGGCCCAAACTCCTACGGGAGGCAGCAGTGGGGAATATTGCACAATGGGGGAAACCCTGATGCAGCAACGCCGCGTGGGTGA…	ASV00367	0	0	0	0	0	0	0	0	0.082331	0	0.101886	0	0	0.0888075	0	0	0	0	0	0	0	0.0481548	0	0	0	0	0.0304078	0	0.162366	0	0	0	0	0	0	0	0	0	0	0	0
Bacteria	Firmicutes	Clostridia	Peptostreptococcales-Tissierellales	Peptostreptococcaceae	Romboutsia	ilealis	ACCCCAGTTATTGATTTCACCTTCGACACTCGCTTCCCAAAAGGGTTAGCTAAGTGGCTTCGGGCGCCCCCAACTTCCGTGGTGTGACGGGCGGTGTGTACAAGACCCGGGAACGTATTCACCGCAGCATTCTGATCTGCGATTACTAGTAACTCCAGCTTCATGTAGGCGAGTTTCAGCCTACAATCCGAACTGAGAATGGCTTTAAGGGATTAGCTCCGCCTCACGACTTGGCTGCCCTCTGTACCACCCATTGTAGCACGTGTGTAGCCCTAAGCATAAGGGGCATGATGATTTGACGTCATCCCCACCTTCCTCCAGGTTATCCCTGGCAGTCCCTCTAGAGTGCCCAACTTAATGCTGGCAACTAAAGGCAAGGGTTGCGCTCGTTGCGGGACT…	ASV00368	0	0	0.0378525	0	0	0	0	0.178758	0.114548	0	0.0523987	0	0.0897796	0.0915827	0	0	0	0	0	0	0	0	0	0	0	0.082713	0	0	0	0.134478	0	0	0	0	0	0	0	0	0.120888	0	0
Bacteria	Firmicutes	Clostridia	Oscillospirales	Ruminococcaceae	NA	NA	ACCCTAATCATCGACCCCACCTTCGACTGCGCCGTCCTTGCGGTTAAGCTACAGGCTTCGGGTGTTGCCAACTCTCATGGTTTGACGGGCGGTGTGTACAAGGCCCGGGAACGTATTCACCGTAGCATGCTGATCTACGATTACTAGCAATTCCGACTTCATGCAGGCGGGTTGCAGCCTACAATCCGAACTGAGACGTTTTTTGGAGATTTGCTCCACCTCGCGGTTTTGCTGCTCTTTGTTAAACGCCATTGTAGTACGTGTGAGGCCCAGGTCGTAAGGGGCATGATGATTTGACCTCATCCCCACCTTCCTCCGTTTTGTCAACGGCAGTCTGATCAGAGTGCTCTTGCGTAGCAACTAATCATAAGGGTTGCGCTCGTTGCGGGACTTAACCCA…	ASV00369	0.048986	0	0.05047	0.0309914	0	0	0	0	0	0.0246997	0.0553097	0.136248	0.0608184	0	0	0.0586033	0	0.0722253	0.0284424	0.0400064	0.0266158	0.0437771	0	0	0	0	0	0	0	0	0	0.0328916	0.0920711	0	0	0	0.0658607	0	0	0.0680944	0
Bacteria	Firmicutes	Clostridia	Peptostreptococcales-Tissierellales	Peptostreptococcaceae	Romboutsia	ilealis	GATGAACGCTGGCGGCGTGCCTAACACATGCAAGTCGAGCGATTTACTTCGGTAAAGAGCGGCGGACGGGTGAGTAACGCGTGGGTAACCTGCCCTGTACACACGGATAACATACCGAAAGGTATGCTAATACGAGATAAAATACTTTTATCGCATGGTAGAAGTATCAAAGCTTTTGCGGTACAGGATGGACCCGCGTCTGATTAGCTAGTTGGTAGGGTAACGGCTTACCAAGGCGACGATCAGTAGCCGACCTGAGAGGGTGATCGGCCACATTGGAACTGAGACACGGTCCAAACTCCTACGGGAGGCAGCAGTGGGGAATATTGCACAATGGGCGAAAGCCTGATGCAGCAACGCCGCGTGAGCGATGAAGGCCTTCGGGTCGTAAAGCTCTGT…	ASV00370	0	0	0	0	0.0517001	0.202329	0	0	0	0.120411	0.177573	0	0.147702	0	0	0	0	0	0	0	0	0	0	0	0	0	0	0	0	0	0	0	0	0	0	0	0	0	0	0	0
Bacteria	Firmicutes	Bacilli	RF39	NA	NA	NA	GATGAACGCTGGCGGCATGCCTAAGACATGCAAGTCGAACGAAGTAGTCCAATGAAGATGGAGTGCTTGCACAAAATTGGAATTGGGTTGCTACTTAGTGGCAGACGGGTGAGTAACACGTGGGTAACCTACCTTAGAGACTGGGATAACGGTTAGAAATGATCGCTAATACCGGATGATACGTAATTAGATAACTAGATACGTTAAAAGGAGCATTTGCTTCACTTTAAGATGGGCTTGCGTTGTATTAGCTAGTTGGTGGGGTAATGGCCTACCAAGGCAACGATGCATATCCGAGCTGAGAGGCTGATCGGACACACTGGGACTGAGACACGGCCCAGACTCCTACGGGAGACAGCAGTTAGGAATATTCGTCAATGGGGGAAACCCTGAACGAGC…	ASV00371	0.137161	0.0342674	0	0	0	0	0.191303	0	0	0.0092624	0.0174662	0	0.00579223	0	0	0.0520918	0.0118182	0	0	0	0.0221798	0	0.0222775	0	0	0	0	0.124529	0	0.0316418	0	0	0	0.161812	0.0312695	0	0	0	0	0.023833	0.0837914
Bacteria	Firmicutes	Clostridia	Lachnospirales	Lachnospiraceae	Lachnospiraceae NK4A136 group	NA	GATGAACGCTGGCGGCGTGCTTAACACATGCAAGTCGAACGGAGATATCATTTTCGAAGCGATTAGTTTACTAAGAGCGGAGATGTTGCTATCTTAGTGGCGGACGGGTGAGTAACGCGTGGGTAACCTGCCTTACACTGGGGGATAACACTTAGAAATAGGTGCTAATACCGCATAACAGGAGAAGATGCATGTCTTTTCCTTAAAAACTCCGGTGGTGTAAGATGGACCCGCGTCTGATTAGCTTGTTGGTGGGGTAACGGCCCACCAAGGCGACGATCAGTAGCCGGCCTGAGAGGGTGAACGGCCACATTGGGACTGAGACACGGCCCAAACTCCTACGGGAGGCAGCAGTGGGGAATATTGGACAATGGGGGGAACCCTGATCCAGCGACGCCG…	ASV00372	0	0	0	0	0	0	0	0	0	0	0	0	0	0	0	0	0	0	0	0	0.204054	0	0	0.113147	0	0	0	0	0	0	0	0	0	0	0	0	0.0376347	0	0	0.105546	0.0301649
Bacteria	Firmicutes	Clostridia	Oscillospirales	Oscillospiraceae	Colidextribacter	NA	GATGAACGCTGGCGGCGTGCTTAACACATGCAAGTCGAACGGAACACCCTAGAAGGAGTTTTCGGACAACTGATAGGACTGTTTAGTGGCGGACGGGTGAGTAACGCGTGAGTAACCTGCCTTGGAGTGGGGAATAACAGCTGGAAACAGCTGCTAATACCGCATAATATATCTGGGTCGCATGGCTCTGGATATCAAAGATTTATCGCTCTGAGATGGACTCGCGTCTGATTAGCTGGTTGGCGGGGTAACGGCCCACCAAGGCGACGATCAGTAGCCGGACTGAGAGGTTGGCCGGCCACATTGGGACTGAGACACGGCCCAGACTCCTACGGGAGGCAGCAGTGGGGAATATTGGGCAATGGGCGCAAGCCTGACCCAGCAACGCCGCGTGAAGGA…	ASV00373	0	0	0	0.0247931	0	0	0.0186637	0	0	0.0493995	0	0	0	0.036078	0	0	0	0	0	0	0	0	0.0371292	0.105847	0	0	0	0	0	0.0553732	0.0328222	0.0281928	0	0	0	0	0.0470433	0	0	0.105546	0
Bacteria	Firmicutes	Clostridia	Oscillospirales	Oscillospiraceae	NA	NA	ACCCCAATTATCGAACCCACCTTCGGCCGCGCCCCCCTTGCGGTCAGGCTACGGACTTCGGGTGTTCCCGACTCTCATGGTGTGACGGGCGGTGTGTACAAGGCCCGGGAACGTATTCACCGCGGCATGCTGATCCGCGATTACTAGCGATTCCAACTTCACGCAGGCGGGTTGCAGCCTGCGATCCGAACTGGGACGGCTTTTTGAGATTTGCTCCACCTCGCGGTCTTGCCTCTCTTTGTTGGCCGCCATTGTAGTACGTGTGTGGCCCAGGACGTAAGGGGCATGATGATTTGACGTCGTCCCCACCTTCCTCCGTTTTGTCAACGGCAGTCTCGCTAGAGTGCTCTTGCGTAGCAACTAACAATAAGGGTTGCGCTCGTTGCGGGACTTAACCCA…	ASV00374	0.0195944	0	0	0	0	0	0	0	0.0751718	0	0	0.0090832	0	0.0222019	0	0	0	0	0	0	0	0	0	0.0328491	0.0100241	0	0.0190049	0	0.233708	0.0632836	0	0	0	0	0	0	0	0	0	0	0.0134066
Bacteria	Firmicutes	Clostridia	Lachnospirales	Lachnospiraceae	NA	NA	ACCCCAGTTATCCATCCCGCCTTCGGCAGCTCCCTCCTTTCGGTTGGGTCACTGACTTCGGGCGTTATCGACTCCCATGGTGTGACGGGCGGTGTGTACAAGACCCGGGAACGTATTCACCGCAGCATTCTGATCTGCGATTACTAGCGATTCCGGCTTCATGCAGGCGGGTTGCAGCCTGCAATCCGAACTGAGACGTTATTTTTGGGGTTCGCTCCATGTCGCCACTTCGCTTCCCTTTGTTTACGCCATTGTAGCACGTGTGTAGCCCAAATCATAAGGGGCATGATGATTTGACGTCATCCCCACCTTCCTCCAGGTTATCCCTGGCAGTCTCCCTAGAGTGCCCAGCTTTACCTGCTGGCTACTAAGGATAAGGGTTGCGCTCGTTGCGGGACT…	ASV00375	0	0	0	0.0123966	0	0	0	0	0	0	0.0553097	0	0.0926757	0.047179	0	0.0227902	0.0384093	0	0	0	0	0.0481548	0	0	0	0	0	0	0	0	0	0	0	0	0	0	0.0517477	0	0.0345393	0	0.0670331
Bacteria	Firmicutes	Clostridia	Oscillospirales	Oscillospiraceae	NA	NA	ACCCCAATTATCGAACCCACCTTCGGCCGCGCCCTCCTTGCGGTTAGGCTACGGACTTCGGGTGTTCCCGACTCTCATGGTGTGACGGGCGGTGTGTACAAGGCCCGGGAACGTATTCACCGCGGCATGCTGATCCGCGATTACTAGCGATTCCAACTTCACGCAGGCGGGTTGCAGCCTGCGATCCGAACTGGGACGGCTTTTTGAGATTTGCTCCACCTCGCGGTCTCGCCTCTCTTTGTTGGCCGCCATTGTAGTACGTGTGTGGCCCAGGACGTAAGGGGCATGATGATTTGACGTCGTCCCCACCTTCCTCCGTTTTGTCAACGGCAGTCTCGCTAGAGTGCTCTTGCGTAGCAACTAACAATAAGGGTTGCGCTCGTTGCGGGACTTAACCCA…	ASV00376	0.0359231	0	0	0	0	0	0	0.0446894	0	0	0.0145552	0.0575269	0.0926757	0	0	0	0.0236365	0	0.00711061	0	0	0.0569102	0.0297033	0.0583984	0	0	0	0	0	0.0276866	0	0	0	0.068459	0	0	0	0	0	0	0.010055
Bacteria	Firmicutes	Bacilli	RF39	NA	NA	NA	ACTCCAGTCACCTGTCCTACCTTCGTTGGCCCCCTCCAAAAGGTTAGGCTACCAACTTCGGGTATTACAGACTCCCATAGCGTGACGGGCGGTGTGTACAACACCCGGGAACGTATTCACCCTGACATTCTGATTCAGGATTACTAGCGATTCCAGCTTCATGGAGTCGAGTTGCAGACTCCAATCCGAACTGAGACCGATTTTGGAGATTTGCTCCACCTCGCGGTATTGCTTCTCTTTGTGTCGGCCATTGTAGCACGCCTGTAGCCCTAGACGTAAGGGGCATGATGATTTGACGTCATCCCCACCTTCCTCCGGTTTGTCACCGGCAGTATCCTTAGAGTTCTCAACTTAATGTTAGCAACAAAGGATAAGGGTTGCGCTCGTTATCGGACTTAA…	ASV00377	0.133895	0.0190375	0	0	0	0	0.22863	0	0.0107388	0.0185248	0	0.0302773	0	0.0083257	0	0.0488361	0	0	0	0	0.0221798	0	0.0148517	0	0	0	0	0.118143	0	0.0276866	0	0	0.0433276	0.0871297	0.0156348	0	0.014113	0	0	0.0204283	0.0670331
Bacteria	Firmicutes	Clostridia	Lachnospirales	Lachnospiraceae	NA	NA	ACCCCAGTTACCATTCCCGCCTTCGGCAGCTCCCTCCTCTCGGTTGGGCCACTGACTTCGGGCGTTAACGGCTCCCATGGTGTGACGGGCGGTGTGTACAAGACCCGGGAACGTATTCACCGCGGCATTCTGATCCGCGATTACTAGCGATTCCAGCTTCATGCAGTCGAGTTGCAGACTGCAATCCGAACTGAGACGTTATTTCTCGGATTCGCTCCGGATCACTCCTTCGCTTCCCTCTGTTTACGCCATTGTAGCACGTGTGTAGCCCAAATCATAAGGGGCATGATGATTTGACGTCATCCCCGCCTTCCTCCAGGTTCTCCCTGGCAGTCTCCTCAGAGTGCCCAGCTCTACCTGCTGGCTACTGAGTATAAGGGTTGCGCTCGTTGCGGGACT…	ASV00378	0	0	0.025235	0	0	0	0	0	0	0	0	0	0	0.0749313	0.0903051	0	0	0	0	0	0.124207	0	0	0	0	0	0	0	0	0	0.1688	0	0	0.149365	0.136804	0	0	0	0	0.112356	0
Bacteria	Firmicutes	Clostridia	Lachnospirales	Lachnospiraceae	NA	NA	GATGAACGCTGGCGGCGTGCTTAACACATGCAAGTCGAACGGGGCGGCGGGGAGGAATCCCTTCGGGGAGGAGACCCCGCGGCCTAGTGGCGGACGGGTGAGTAACGCGTGGGCAACCTGCCCCATACCGGGGGATAACAGCCGGAAACGGCTGCTAACACCGCATAAGCGCTGGGGGCCGCATGGCTCCCGGCGGAAAACTCCGGTGGTATGGGATGGGCCCGCGTCTGATTAGGCAGTTGGCGGGGCAGCGGCCCACCAAACCGACGATCAGTAGCCGGCCTGAGAGGGCGGCCGGCCACATTGGGACTGAGACACGGCCCAGACTCCTGCGGGAGGCAGCAGTGGGGAATATTGCACAATGGGGGGAACCCTGATGCAGCGACGCCGCGTGGGCGA…	ASV00379	0	0	0	0	0	0	0	0	0	0	0	0.139276	0	0	0.0612785	0	0	0	0	0	0	0	0	0	0	0	0	0	0.0664223	0	0	0	0	0	0	0	0	0	0.0259045	0	0
Bacteria	Firmicutes	Clostridia	Lachnospirales	Lachnospiraceae	NA	NA	ACCCCAGTCACCAGGCCTGCCTTCGGCAGCTCCCCCCTTTCGGTTGGGCCGCTGACTTCGGGCATTCCCGGCTCCCATGGTGTGACGGGCGGTGTGTACAAGACCCGGGAACGCATTCACCGCGGCGTTCTGATCCGCGATTACTAGCGATTCCAGCTTCGTGCAGCCGAGTTGCAGGCTGCAGTCCGAACTGGGACGTTGTTTCTGGGGTTCGCTCCGCCTCACGGCCTCGCCTCCCTCTGTTACGCCATTGTAGCACGTGTGTAGCCCAGGCCGTAAGGGGCATGATGATTTGACGTCATCCCCGCCTTCCTCCGGGTTGTCCCCGGCAGTCCCCCTAGAGTGCCCGCCTCTATGCGCTGGCTACTAAGGGCAGGGGTTGCGCTCGTTGCGGGACTT…	ASV00380	0	0	0.0157719	0	0	0	0	0	0	0	0	0.184692	0	0	0.0935303	0	0	0.0187251	0	0	0	0	0	0	0	0	0	0	0	0	0	0	0	0	0	0	0	0	0	0	0
Bacteria	Firmicutes	Clostridia	Lachnospirales	Lachnospiraceae	Lachnoclostridium	NA	ACCCCAGTTATCCGTCCCGCCTTCGGCAGCTCCCTCCCTTTCAGGTTGGGTCACTGACTTCGGGCGTTACTGACTCCCATGGTGTGACGGGCGGTGTGTACAAGACCCGGGAACGTATTCACCGCGGCATTCTGATCCGCGATTACTAGCGATTCCGGCTTCGTGCAGGCGGGTTGCAGCCTGCAGTCCGAACTGAGACGTTATTTTTGAGATTTGCTCCGGGTCGCCCTTTCGCTTCTCTTTGTTTACGCCATTGTAGCACGTGTGTAGCCCAGATCATAAGGGGCATGATGATTTGACGTCATCCCCACCTTCCTCCAGGTTATCCCTGGCAGTCTCCCAAGAGTGCCCAGCTTCACCTGCTGGCTACTTAGGATAAGGGTTGCGCTCGTTGCGGGA…	ASV00381	0	0	0	0.0278923	0	0.0578082	0	0	0.0715922	0	0	0.0878043	0	0	0	0	0	0.0722253	0.0319977	0	0	0	0	0	0	0	0	0	0	0	0	0.0892773	0	0	0.0586304	0	0	0	0	0	0.0603298
Bacteria	Firmicutes	Clostridia	Lachnospirales	Lachnospiraceae	[Eubacterium] ventriosum group	NA	GATGAACGCTGGCGGCGTGCTTAATACATGCAAGTCGAACGAAGCACCTCTCCCGTTGATTGAAGTAGCTTGCTACGGATTGAAACACCTGAGGTGACTGAGTGGCGGACGGGTGAGTAACGCGTGGGTAACCTGCCTTGTACAGGGGGATAACAGTTGGAAACGACTGCTAATACCGCATAAGCGCACAGTATCGCATGATACGGTGTGAAAAACTCCGGTGGTACAAGATGGACCCGCGTCTGATTAGCTAGTTGGAGGGGTAACGGCCCACCAAGGCAACGATCAGTAGCCGACTTGAGAGAGTAATCGGCCACATTGGGACTGAGACACGGCCCAAACTCCTACGGGAGGCAGCAGTAGGGAATATTGCACAATGGGGGAAACCCTGATGCAGCG…	ASV00382	0.0359231	0	0.0126175	0	0	0	0.0233296	0	0	0	0	0	0	0	0	0	0	0	0	0	0	0	0	0	0	0	0.102626	0.0766332	0	0	0.0375111	0.263133	0	0	0.0664478	0	0.0799737	0	0	0	0
Bacteria	Firmicutes	Clostridia	Lachnospirales	Lachnospiraceae	Roseburia	NA	GATGAACGCTGGCGGCGTGCCTAACACATGCAAGTCGAACGAAGCGCTTTTCCCGAATTTTCGGAGGAGGGGAGAGTGACTGAGTGGCGGACGGGTGAGTAACGCGTGGGGAACCTGCCCTGTACCGGGGGATAACAGCCGGAAACGGCTGCTAATACCGCATAAGCGCACAGTGCCGCATGGCACGGTGTGAAAAACCACGGTGGTACAGGATGGCCCCGCGTCTGATTAGTTGGTTGGCAGGGTAACGGCCTACCAAGACGGCGATCAGTAGCCGGCCTGAGAGGGTGAACGGCCACACTGGGACTGAGACACGGCCCAGACTCCTGCGGGAGGCAGCAGTGGGGAATATTGCACAATGGGGGAAACCCTGATGCAGCGACGCCGCGTGAGCGAGGA…	ASV00383	0.0130629	0	0	0	0	0	0	0	0.0393757	0	0	0	0	0	0	0.00651148	0	0	0	0	0	0	0	0	0	0	0.00760196	0	0.150065	0	0.0234445	0	0.0162478	0	0.0390869	0	0	0	0	0.0340472	0
Bacteria	Firmicutes	Clostridia	Peptostreptococcales-Tissierellales	Peptostreptococcaceae	Romboutsia	ilealis	ACCCCAGTTATTGATTTCACCTTCGACACTCGCTTCCCAAATGGGTTAGCTAAGTGGCTTCGGGCGCCCCCAACTTCCGTGGTGTGACGGGCGGTGTGTACAAGACCCGGGAACGCATTCACCGCAGCATTCTGATCTGCGATTACTAGTAACTCCAGCTTCATGTAGGCGAGTTTCAGCCTACAATCCGAACTGAGAATGGCTTTAAGGGATTAGCTCCGCCTCACGACTTGGCTGCCCTCTGTACCACCCATTGTAGCACGTGTGTAGCCCTAAGCATAAGGGGCATGATGATTTGACGTCATCCCCACCTTCCTCCAGGTTATCCCTGGCAGTCCCTCTAGAGTGCCCAACTTAATGCTGGCAACTAAAGGCAAGGGTTGCGCTCGTTGCGGGACT…	ASV00384	0	0	0.0599331	0	0	0	0	0	0	0	0.0844201	0	0.133221	0.0915827	0	0	0	0	0	0	0	0	0	0	0	0.082713	0	0	0	0	0	0.202049	0	0	0.117261	0	0	0	0.142475	0	0
Bacteria	Firmicutes	Clostridia	Lachnospirales	Lachnospiraceae	NA	NA	GATGAACGCTGGCGGCGTGCTTAACACATGCAAGTCGAGCGGAAGCAAAGACACGGAATTTTTCGGAAGGAAGTGTGTTTGCTTTAGCGGCGGACGGGTGAGTAACGCGTGGATAACCTGCCTCATACAGGGGGATAACAGTTAGAAATGACTGCTAATACCGCATAAGCACACGGGAGCGCATGCTTCCGGGTGAAAAGCTCCGGCGGTATGAGATGGATCCGCGTCTGATTAGCTGGTTGGCGGGGTAACGGCCCACCAAGGCGACGATCAGTAGCCGACCTGAGAGGGTGGCCGGCCACATTGGGACTGAGACACGGCCCAAACTCCTACGGGAGGCAGCAGTGGGGAATATTGCACAATGGGGGAAACCCTGATGCAGCAACGCCGCGTGGGTGA…	ASV00385	0	0	0	0	0.0835156	0	0	0	0	0	0	0	0.127429	0	0.0806296	0	0	0.0535003	0	0	0	0	0	0	0	0.055142	0	0	0	0	0	0	0	0	0	0.0371451	0.112904	0	0.0906657	0	0
Bacteria	Firmicutes	Clostridia	Peptostreptococcales-Tissierellales	Peptostreptococcaceae	Romboutsia	ilealis	ACCCCAGTTATTGATTTCACCTTCGACACTCGCTTCCCAAAAGGGTTAGCTAAGTGGCTTCGGGCGCCCCCAACTTCCGTGGTGTGACGGGCGGTGTGTACAAGACCCGGGAACGCATTCACCGCAGCATTCTGATCTGCGATTACTAGTAACTCCAGCTTCATGTAGGCGAGTTTCAGCCTACAATCCGAACTGAGAATGGCTTTAAGGGATTAGCTCCGCCTCACGACTTGGCTGCCCTCTGTACCACCCATTGTAGCACGTGTGTAGCCCTAAGCATAAGGGGCATGATGATTTGACGTCATCCCCACCTTCCTCCAGGTTATCCCTGGCAGTCCCTCTAGAGTGCCCAACTTAATGCTGGCAACTAAAGGCAAGGGTTGCGCTCGTTGCGGGACT…	ASV00386	0	0	0	0	0.278385	0	0	0	0	0	0	0.0635824	0.0926757	0	0	0.0325574	0.0472729	0	0	0	0	0	0	0	0	0	0.209054	0	0	0	0	0	0	0	0.101626	0	0	0	0.155427	0	0
Bacteria	Firmicutes	Clostridia	Lachnospirales	Lachnospiraceae	NA	NA	GATGAACGCTGGCGGCGTGCTTAACACATGCAAGTCGAGCGGAAGCAAAGACACGGAATTTTTCGGAAGGAAGTGTGTTTGCTTTAGCGGCGGACGGGTGAGTAACGCGTGGATAACCTGCCTCATACAGGGGGATAACAGTTAGAAATGACTGCTAATACCGCATAAGCACTCGGGAGCGCATGCTTCCGGGTGAAAAGCTCCGGCGGTATGAGATGGATCCGCGTCTGATTAGCTGGTTGGCGGGGTAACGGCCCACCAAGGCGACGATCAGTAGCCGACCTGAGAGGGTGGCCGGCCACATTGGGACTGAGACACGGCCCAAACTCCTACGGGAGGCAGCAGTGGGGAATATTGCACAATGGGGGAAACCCTGATGCAGCAACGCCGCGTGGGTGA…	ASV00387	0	0	0	0	0	0	0	0	0	0.0802742	0	0.0484437	0	0.0222019	0	0	0.0856822	0	0.0604401	0	0	0	0	0	0	0	0	0	0	0	0.1266	0	0	0	0.14853	0	0	0	0	0	0
Bacteria	Firmicutes	Clostridia	Lachnospirales	Lachnospiraceae	[Eubacterium] ventriosum group	NA	ACCCCAGTTATCGGCTCCACCTTCGGCAGCTCCCTCCAAAAGGTTGGGTCACTGACTTCGGGCATATCCGACTCCCATGGTGTGACGGGCGGTGTGTACAAGACCCGGGAACGTATTCACCGCGACATTCTGATTCGCGATTACTAGCGATTCCAGCTTCATGTAGTCGAGTTGCAGACTACAATCCGAACTGAGACGTTATTTTTGAGATTTGCTTACCCTCGCGGGGTCGCTTCCCTTTGTTTACGCCATTGTAGCACGTGTGTAGCCCTGCTCGTAAGGGGCATGATGATTTGACGTCATCCCCGCCTTCCTCCAGGTTATCCCTGGCAGTCTCTCTAGAGTGCCCAGCCGAACTGCTGGCTACTAAAGACAAGGGTTGCGCTCGTTGCGGGACTT…	ASV00388	0	0	0	0.0278923	0	0	0	0	0	0	0	0.0302773	0.0781951	0.0166514	0	0	0.0413638	0	0	0.0160026	0	0	0	0.0328491	0	0	0	0	0	0	0	0	0.0433276	0	0	0	0.056452	0.0573559	0	0	0
Bacteria	Firmicutes	Clostridia	Lachnospirales	Lachnospiraceae	Blautia	coccoides	GATGAACGCTGGCGGCGTGCCTAACACATGCAAGTCGAACGGGTGTACAGAAGGGAAGATTTCGGTCGGAAGATCTGTGCATGAGTGGCGGACGGGTGAGTAACGCGTGGGCAACCTGGCCTGTACAGGGGGATAACACTTAGAAATAGGTGCTAATACCGCATAACGGGGGAAGCCGCATGGCTTTTTCCTGAAAACTCCGGTGGTACAGGATGGGCCCGCGTCTGATTAGCCAGTTGGCAGGGTAACGGCCTACCAAAGCGACGATCAGTAGCCGGCCTGAGAGGGCGGACGGCCACACTGGGACTGAGACACGGCCCAGACTCCTACGGGAGGCAGCAGTGGGGGATATTGCACAATGGGGGAAACCCTGATGCAGCGACGCCGCGTGGGTGAAGA…	ASV00389	0	0	0	0	0	0	0	0	0	0	0	0	0	0	0	0	0	0	0	0	0	0	0	0	0	0	0	0	0	0	0	0	0	0	0	0	0	0	0	0.384733	0
Bacteria	Firmicutes	Clostridia	Oscillospirales	Oscillospiraceae	Colidextribacter	NA	GATGAACGCTGGCGGCGTGCTTAACACATGCAAGTCGAACGGGGTGCCTTTGAAAGAGGATTCGTCCAATTGAGAAGGTTACCTAGTGGCGGACGGGTGAGTAACGCGTGAGTAACCTGCCTTGGAGTGGGGAATAACACATCGAAAGATGTGCTAATACCGCATAATGCAGTTGGGCCGCATGGCTCTGACTGCCAAAGATTTATCGCTCTGAGATGGACTCGCGTCTGATTAGCTGGTTGGCGGGGTAACGGCCCACCAAGGCGACGATCAGTAGCCGGACTGAGAGGTTGACCGGCCACATTGGGACTGAGACACGGCCCAGACTCCTACGGGAGGCAGCAGTGGGGAATATTGGGCAATGGGCGCAAGCCTGACCCAGCAACGCCGCGTGAAGGA…	ASV00390	0	0	0.0126175	0.0278923	0	0.0454208	0	0.0943443	0	0.0648368	0	0.102943	0	0	0	0	0	0.0882754	0	0	0	0	0	0.0510986	0	0	0	0.0478958	0	0	0	0	0	0.0311177	0	0	0	0	0.0561264	0	0
Bacteria	Firmicutes	Clostridia	Oscillospirales	Oscillospiraceae	NA	NA	GATGAACGCTGGCGGCGTGCTTAACACATGCAAGTCGAACGAGAATCAGTGGAACAAGGATTCGTCTGAGGGAAGCTGAGGAAAGTGGCGGACGGGTGAGTAACGCGTGAGCAATCTGCCTTGGAGTGGGGAATAACGGCTGGAAACAGCCGCTAATACCGCATGATGCATCTGAGTCGCATGGTTTGGATGCCAAAGATTTATCGCTCTGAGATGAGCTCGCGTCTGATTAGCTAGTTGGCGGGGTAATGGCCCACCAAGGCGACGATCAGTAGCCGGACTGAGAGGTTGGCCGGCCACATTGGGACTGAGACACGGCCCAGACTCCTACGGGAGGCAGCAGTGGGGAATATTGGGCAATGGGCGCAAGCCTGACCCAGCAACGCCGCGTGAAGGAAG…	ASV00391	0.048986	0	0	0	0	0	0	0.0397239	0.0107388	0	0.0145552	0.0696379	0.0955718	0	0	0	0	0	0	0	0	0.0569102	0.0297033	0.0401489	0	0.0118161	0.0114029	0.0319305	0	0.0276866	0	0	0	0.0995768	0	0	0	0	0	0	0
Bacteria	Firmicutes	Clostridia	Lachnospirales	Lachnospiraceae	NA	NA	ACCCCAGTCACCAGGCCCGCCTTCGACGGCTCCTCCCCTTTCGGGTTCGGTCACCGGCTTCGGGCGTTCCCGACTCCCATGGTGTGACGGGCGGTGTGTACAAGACCCGGGAACGTATTCACCGCGGCATTCTGATCCGCGATTACTAGCGATTCCAGCTTCATGCAGCCGAGTTGCAGGCTGCAATCCGAACTGGGACGTTATTTTTGGGGTTCGCTTAACATCGCTGTCTCGCCTCCCTCTGTTTACGCCATTGTAGCACGTGTGTAGCCCCGGCCATAAGGGGCATGATGATTTGACGTCATCCCCGCCTTCCTCCGGGTTATCCCCGGCAGTCCCCCCAGAGTGCCCATCTTAAATGCTGGCTACTGGGGGCAGGGGTTGCGCTCGTTGCGGGAC…	ASV00392	0	0	0	0	0	0	0	0	0	0.0123499	0.0116442	0	0.0202728	0	0	0	0	0	0	0.00800128	0.0443597	0	0	0.0437988	0	0	0.0646167	0.0447027	0	0	0	0.0140964	0	0.0311177	0.0586304	0.0265322	0	0	0	0.0204283	0.0167583
Bacteria	Firmicutes	Clostridia	Lachnospirales	Lachnospiraceae	NA	NA	GATGAACGCTGGCGGCGTGCCTAACACATGCAAGTCGAACGGGGGCAGATTGAAACCTAGTGATATCTGCCCGAGTGGCGGACGGGTGAGTAACGCGTGGACAACCTGCCGCATGCAGGGGGATACCGGCTGGAAACAGCCGCTAATACCGCATATGCGCACGGCGCCGCATGGCGCCGCGCGGAAAGGGAGCAATCCCGGCATGCGATGGGTCCGCGTCCGATTAGCTTGTTGGCGGGGCAGCGGCCCACCAAGGCGACGATCGGTAGCCGGCCTGAGAGGGCGGACGGCCACATTGGGACTGAGACACGGCCCAGACTCCTACGGGAGGCAGCAGTGGGGGATATTGCACAATGGGGGGAACCCTGATGCAGCGACGCCGCGTGGGTGAAGGAGTAT…	ASV00393	0	0	0	0	0	0	0.060657	0	0	0	0	0.169553	0	0	0	0	0	0.0615253	0	0	0	0	0	0	0	0	0	0	0	0	0	0	0.178726	0	0	0	0	0	0.0777135	0	0
Bacteria	Firmicutes	Clostridia	Lachnospirales	Lachnospiraceae	Lachnoclostridium	NA	GATGAACGCTGGCGGCGTGCCTAACACATGCAAGTCGAACGAAGCGTCCCAGAGGAAGTTTTCGGATGGAATCTGGAATGACTGAGTGGCGGACGGGTGAGTAACGCGTGGGTAACCTGCCCTGTACTGGGGGACAACAGTTAGAAATGACTGCTAATACCGCATAAGCGCACAGGACCGCATGGTCCGGTGTGAAAAACTCCGGTGGTACAGGATGGACCCGCGTCTGATTAGGTAGTTGGCGGGGTAACGGCCCACCAAGCCGACGATCAGTAGCCGACCTGAGAGGGTGACCGGCCACATTGGGACTGAGACACGGCCCAAACTCCTACGGGAGGCAGCAGTGGGGAATATTGCACAATGGGGGAAACCCTGATGCAGCGACGCCGCGTGAGTGAA…	ASV00394	0	0.0799574	0	0	0	0	0	0	0.064433	0	0	0.0333051	0.0434417	0	0.0645036	0	0.0325001	0.0428002	0	0	0	0	0	0.0182495	0	0	0	0	0	0	0.0562667	0	0	0	0.0312695	0	0	0	0	0	0
Bacteria	Firmicutes	Clostridia	Peptostreptococcales-Tissierellales	Peptostreptococcaceae	Romboutsia	ilealis	ACCCCAGTTATTGATTTCACCTTCGACACTCGCTTCCCAAATGGGTTAGCTAAGTGGCTTCGGGCGCCCCCAACTTCCGTGGTGTGACGGGCGGTGTGTACAAGACCCGGGAACGCATTCACCGCAGCATTCTGATCTGCGATTACTAGTAACTCCAGCTTCATGTAGGCGAGTTTCAGCCTACAATCCGAACTGAGAATGGCTTTAAGGGATTAGCTCCGCCTCACGACTTGGCTGCCCTCTGTACCACCCATTGTAGCACGTGTGTAGCCCTAAGCATAAGGGGCATGATGATTTGACGTCATCCCCACCTTCCTCCAGGTTATCCCTGGCAGTCCCTCTAGAGTGCCCAACTTAATGCTGGCAACTAAAGGCAAGGGTTGCGCTCGTTGCGGGACT…	ASV00395	0.111035	0	0	0	0.0914695	0.107358	0	0	0	0	0	0.090832	0	0.0804818	0	0	0	0	0	0	0	0	0.0594067	0	0	0.055142	0	0	0	0	0	0	0	0	0	0	0.0799737	0	0	0.0817133	0
Bacteria	Firmicutes	Clostridia	Lachnospirales	Lachnospiraceae	NA	NA	GATGAACGCTGGCGGCGTGCTTAACACATGCAAGTCGAGCGAAGCATAGATGTGGAAGTTTTCGGATGGAAGCGTGTATGACTGAGCGGCGGACGGGTGAGTAACGCGTGGGTAACCTGCCTCATACAGGGGGATAACAGTTAGAAATGACTGCTAATACCGCATAAGCGCACAGGACCGCATGGTCCGGTGTGAAAAACTCCGGTGGTATGAGATGGACCCGCGTCTGATTAGCTGGTTGGTGAGGTAACGGCCCACCAAGGCGACGATCAGTAGCCGACCTGAGAGGGTGGCCGGCCACATTGGGACTGAGACACGGCCCAAACTCCTACGGGAGGCAGCAGTGGGGAATATTGCACAATGGGGGAAACCCTGATGCAGCAACGCCGCGTGAGTGAA…	ASV00396	0	0	0	0	0.00795387	0	0	0.019862	0	0	0	0.0363328	0.0579223	0	0	0	0	0	0	0.0280045	0	0.030644	0	0.0255493	0.0451083	0	0	0.0542819	0	0	0	0	0	0	0.0664478	0	0.0235217	0	0.0259045	0.023833	0
Bacteria	Firmicutes	Clostridia	Clostridia vadinBB60 group	NA	NA	NA	ACCCCAATCATTGGTTTTACCTTAGGCGGACGCTTCCCTTGCGGGTTGGCGTGACCGACTTCGAGTACCCCCAACTCTCATGGCTTGACGGGCGGTGTGTACAATCCCCGGGAACGCATTCACCCCGGCGTGCTGATCCGGGATTACTAGCAACTCCAACTTCATGTGGGCGGGTTTCAGCCCACAATCCGAACTGAGAACGCCTTTTTGAGATTGGCTCGGCCTTACGGCTCTGCAACTCTTTGTAGCGCCCATTGTAGCACGTGTGTAGCCCAAGACGTAAGAGGCATGATGATCTGACGTCATCCCCACCTTCCTCCGTGTTGTCCACGGCAGTCTTTCCAGAGTCCCTAAATTAATATTGGCAACTGGAAATAGGGGTTGCGCTCGTTGACGGAC…	ASV00397	0	0	0	0	0	0.128004	0	0	0	0	0	0	0	0	0	0	0	0	0	0	0	0	0	0.0145996	0.0400962	0.0118161	0	0.0159653	0	0	0.0187556	0.0610845	0	0	0.0977173	0.228177	0	0	0	0	0
Bacteria	Firmicutes	Clostridia	Lachnospirales	Lachnospiraceae	NA	NA	ACCCCAGTTACCATTCCCGCCTTCGGCAGCTCCCTCCTCTCGGTTGGGCCACTGACTTCGGGCGTTAACGGCTCCCATGGTGTGACGGGCGGTGTGTACAAGACCCGGGAACGTATTCACCGCGGCATTCTGATCCGCGATTACTAGCGATTCCAGCTTCATGCAGTCGAGTTGCAGACTGCAATCCGAACTGAGACGTTATTTCTCGGATTCGCTCCGGATCACTCCTTCGCTTCCCTCTGTTTACGCCATTGTAGCACGTGTGTAGCCCAAATCATAAGGGGCATGATGATTTGACGTCATCCCCGCCTTCCTCCAGGTTCTCCCTGGCAGTCTCCTCAGAGTGCCCAGCTCTACCTGCTGGCTACTGAGTATAAGGGTTGCGCTCGTTGCGGGACT…	ASV00398	0.0195944	0	0	0	0	0.0578082	0	0	0	0	0.142641	0	0	0.0666056	0	0	0	0	0	0	0	0.0656656	0	0	0	0	0	0	0.204187	0	0	0.0422893	0	0	0	0	0	0	0	0	0
Bacteria	Firmicutes	Clostridia	Peptostreptococcales-Tissierellales	Peptostreptococcaceae	Romboutsia	ilealis	ACCCCAGTTATTGATTTCACCTTCGACACTCGCTTCCCAAATGGGTTAGCTAAGTGGCTTCGGGCGCCCCCAACTTCCGTGGTGTGACGGGCGGTGTGTACAAGACCCGGGAACGCATTCACCGCAGCATTCTGATCTGCGATTACTAGTAACTCCAGCTTCATGTAGGCGAGTTTCAGCCTACAATCCGAACTGAGAATGGCTTTAAGGGATTAGCTCCGCCTCACGACTTGGCTGCCCTCTGTACCACCCATTGTAGCACGTGTGTAGCCCTAAGCATAAGGGGCATGATGATTTGACGTCATCCCCACCTTCCTCCAGGTTATCCCTGGCAGTCCCTCTAGAGTGCCCAACTTAATGCTGGCAACTAAAGGCAAGGGTTGCGCTCGTTGCGGGACT…	ASV00399	0	0	0.116712	0	0	0	0	0	0	0	0.221239	0	0.0868835	0.135986	0	0	0	0	0	0	0	0	0	0	0	0	0	0	0	0	0	0	0	0	0.0781739	0	0.1082	0	0	0	0
Bacteria	Firmicutes	Clostridia	Lachnospirales	Lachnospiraceae	NA	NA	GATGAACGCTGGCGGCGTGCCTAACACATGCAAGTCGAGCGAAGCATACAGGAGGAAGTTTTCGGATGGAATCCTGTATGACTGAGCGGCGGACGGGTGAGTAACGCGTGGGTAACCTGCCTTATACAGGGGGATAACAGTTAGAAATGACTGCTAATACCGCATAAGCGCACAGTGCCGCATGGTACGGTGTGAAAAACTCCGGTGGTATAAGATGGACCCGCGTCTGATTAGCCAGTTGGCGGGGTAACGGCCCACCAAAGCGACGATCAGTAGCCGACCTGAGAGGGTGACCGGCCACATTGGGACTGAGACACGGCCCAAACTCCTACGGGAGGCAGCAGTGGGGAATATTGCACAATGGGGGAAACCCTGATGCAGCAACGCCGCGTGAGTGAA…	ASV00400	0	0.01523	0	0	0	0	0	0.0148965	0	0.0185248	0	0	0	0	0	0	0	0	0	0	0	0	0	0	0	0	0.0190049	0	0.0196807	0	0.0375111	0	0	0	0	0	0	0	0	0	0.0402199
Bacteria	Firmicutes	Clostridia	Oscillospirales	Oscillospiraceae	Colidextribacter	NA	ACCCCAATTATCGAACCCACCTTCGGCCGCGCCCCCATTGCTGTTAGACTACGGACTTCGGGTGTTCCCGACTCTCATGGTGTGACGGGCGGTGTGTACAAGGCCCGGGAACGTATTCACCGCGGCATGCTGATCCGCGATTACTAGCGATTCCAACTTCATGCAGGCGGGTTTCAGCCTGCAATCCGAACTGGGACGGCTTTTAGGGATTTGCTCCACCTCGCGGCTTTGCTTCCCTCTGTTTACCGCCATTGTAGTACGTGTGTGGCCCAGGACATAAGGGGCATGATGATTTGACGTCGTCCCCACCTTCCTCCGTTTTGTCAACGGCAGTCTCGCTAGAGTGCTCTTGCGTAGCAACTAACAATAAGGGTTGCGCTCGTTGCGGGACTTAACCCA…	ASV00401	0.0620489	0	0	0	0	0.0578082	0	0	0	0	0	0	0	0.0444037	0	0	0	0	0	0	0	0	0	0	0	0	0	0.0447027	0	0	0	0	0	0	0.0820826	0.0530645	0	0	0	0	0
Bacteria	Firmicutes	Clostridia	Peptostreptococcales-Tissierellales	Peptostreptococcaceae	Romboutsia	ilealis	ACCCCAGTTATTGATTTCACCTTCGACACTCGCTTCCCAAAAGGGTTAGCTAAGTGGCTTCGGGCGCCCCCAACTTCCGTGGTGTGACGGGCGGTGTGTACAAGACCCGGGAACGCATTCACCGCAGCATTCTGATCTGCGATTACTAGTAACTCCAGCTTCATGTAGGCGAGTTTCAGCCTACAATCCGAACTGAGAATGGCTTTAAGGGATTAGCTCCGCCTCACGACTTGGCTGCCCTCTGTACCACCCATTGTAGCACGTGTGTAGCCCTAAGCATAAGGGGCATGATGATTTGACGTCATCCCCACCTTCCTCCAGGTTATCCCTGGCAGTCCCTCTAGAGTGCCCAACTTAATGCTGGCAACTAAAGGCAAGGGTTGCGCTCGTTGCGGGACT…	ASV00402	0	0	0	0	0.0795387	0	0	0	0	0	0	0	0	0.0888075	0	0	0	0	0	0	0	0	0	0	0.130313	0	0	0	0	0	0	0	0.276213	0	0.222795	0.111435	0	0	0	0	0
Bacteria	Firmicutes	Clostridia	Clostridia vadinBB60 group	NA	NA	NA	GACGAACGCTGGCGGCGTGCTTAACACATGCAAGTCGAGCGGAATATGAGAGCTTGCTCTTATATTTAGCGGCGGACGGGTGAGTAACGCGTGAGCAACCTGCCTTCGACTACGGGATAACACTTAGAAATAGGTGCTAATACCGTATAAGACCACACTCGGGCATCCGAGAGGGGTAAAAGATTTATCGGTCGAAGATGGGCTCGCGTCCCATTAGCTAGTTGGTGAGGTAACGGCTCACCAAGGCTACGATGGGTAGCCGACCTGAGAGGGTGATCGGCCACATTGGAACTGAGATACGGTCCAAACTCCTACGGGAGGCAGCAGTGGGGAATATTGGGCAATGGAGGCAACTCTGACCCAGCAACGCCGCGTGAGCGATGAAGGTCTTCGGATTGT…	ASV00403	0	0	0	0.00619828	0.0397693	0.115616	0.0186637	0	0.0143184	0.0092624	0	0	0	0	0	0	0	0	0	0	0	0	0	0	0.0250601	0.0118161	0	0	0	0	0.0234445	0.0751809	0	0	0.0390869	0.201645	0	0	0.0259045	0.00680944	0
Bacteria	Firmicutes	Clostridia	Lachnospirales	Lachnospiraceae	NA	NA	GATGAACGCTGGCGGCGTGCTTAACACATGCAAGTCGAGCGGAAGCAAAGACACGGAATTTTTCGGAAGGAAGTGTGTTTGCTTTAGCGGCGGACGGGTGAGTAACGCGTGGATAACCTGCCTCATACAGGGGGATAACAGTTAGAAATGACTGCTAATACCGCATAAGCACCCGGGAGCGCATGCTCCTGAGTGAAAAGCTCCGGCGGTATGAGATGGATCCGCGTCTGATTAGCTGGTTGGCGGGGTAACGGCCCACCAAGGCGACGATCAGTAGCCGACCTGAGAGGGTGGCCGGCCACATTGGGACTGAGACACGGCCCAAACTCCTACGGGAGGCAGCAGTGGGGAATATTGCACAATGGGGGAAACCCTGATGCAGCAACGCCGCGTGGGTGA…	ASV00404	0	0	0	0.0123966	0	0	0	0	0.0286369	0	0	0.045416	0.026065	0.0222019	0	0	0	0	0	0	0.0975913	0	0	0	0	0	0	0.0191583	0	0	0.0328222	0.0422893	0	0.0871297	0.0742652	0	0	0	0	0.0408566	0.0301649
Bacteria	Firmicutes	Clostridia	Lachnospirales	Lachnospiraceae	NA	NA	ACCCCAGTTATCCGTCCCGCCTTCGGCAGCTCCCTCCTTTCGGTTGGGTCACTGACTTCGGGCGTTACTGACTCCCATGGTGTGACGGGCGGTGTGTACAAGACCCGGGAACGTATTCACCGCGGCATTCTGATCCGCGATTACTAGCGATTCCAGCTTCATGCAGTCGAGTTGCAGACTGCAATCCGAACTGGGACGTTATTTTTGGGGTTCGCTCCGTGTCGCCACTTCGCCTCCCTTTGTTTACGCCATTGTAGCACGTGTGTAGCCCAAATCATAAGGGGCATGATGATTTGACGTCATCCCCACCTTCCTCCAGGTTCTCCCTGGCAGTCTCCCTAGAGTGCCCGGCCTATCCGCTGGCTACTAAGGATAAGGGTTGCGCTCGTTGCGGGACTT…	ASV00405	0	0.0304599	0.0126175	0.00929742	0	0	0	0.0546204	0.0465349	0	0	0.0151387	0.026065	0.0277523	0	0	0	0	0	0	0	0	0	0.0182495	0	0.0196936	0	0.0319305	0	0	0.0703334	0	0	0.0497884	0.0429956	0	0.028226	0	0	0	0.0301649
Bacteria	Firmicutes	Clostridia	Lachnospirales	Lachnospiraceae	Lachnospiraceae NK4A136 group	NA	GATGAACGCTGGCGGCGTGCTTAACACATGCAAGTCGAACGGGGGCGGCGGCGATGAAATGATTAGCTTGCTAAGAATGGAAAAGCGGCCGTCCTAGTGGCGGACGGGTGAGTAACGCGTGGGCAACCTGCCCTGTACAGGGGGATAACACTTAGAAATAGGTGCTAATACCGCATGAGCGCACAAAGGCGCATGCCTATGTGCGGGAAGCCCGCGAGGGCGGTACGGGATGGGCCCGCGTCTGATTAGCCAGTTGGCAGGGTAACGGCCTACCAAAGCGACGATCAGTAGCCGGCCTGAGAGGGTGGACGGCCACATTGGGACTGAGACACGGCCCAAACTCCTACGGGAGGCAGCAGTGGGGGATATTGCACAATGGGGGAAACCCTGATGCAGCGA…	ASV00406	0	0	0	0.086776	0	0.0536791	0.0419933	0.0148965	0	0	0	0	0.0724029	0	0.0516029	0	0.0620457	0	0	0	0	0	0	0	0	0	0.0608157	0	0.0811828	0	0.0468889	0.103374	0	0	0.117261	0	0	0	0	0	0
Bacteria	Firmicutes	Clostridia	Peptostreptococcales-Tissierellales	Peptostreptococcaceae	Romboutsia	ilealis	ACCCCAGTTATTGATTTCACCTTCGACACTCGCTTCCCAAAAGGGTTAGCTAAGTGGCTTCGGGCGCCCCCAACTTCCGTGGTGTGACGGGCGGTGTGTACAAGACCCGGGAACGCATTCACCGCAGCATTCTGATCTGCGATTACTAGTAACTCCAGCTTCATGTAGGCGAGTTTCAGCCTACAATCCGAACTGAGAATGGCTTTAAGGGATTAGCTCCGCCTCACGACTTGGCTGCCCTCTGTACCACCCATTGTAGCACGTGTGTAGCCCTAAGCATAAGGGGCATGATGATTTGACGTCATCCCCACCTTCCTCCAGGTTATCCCTGGCAGTCCCTCTAGAGTGCCCAACTTAATGCTGGCAACTAAAGGCAAGGGTTGCGCTCGTTGCGGGACT…	ASV00407	0	0	0	0	0	0.268395	0	0	0	0	0	0	0.110052	0	0	0	0	0	0.209763	0	0	0	0	0	0	0	0	0	0	0	0	0	0	0	0	0	0.324599	0	0.0777135	0.0408566	0
Bacteria	Firmicutes	Clostridia	Lachnospirales	Lachnospiraceae	Lachnospiraceae NK4A136 group	NA	ACCCCAGTTACCGGCTCCACCTTCGGCAGCTCCCTCCTTGCGGTTGGGTCACTGACTTCGGGCATTTCCGACTCCCATGGTGTGACGGGCGGTGTGTACAAGACCCGGGAACGTATTCACCGCGGCATTCTGATCCGCGATTACTAGCGATTCCAGCTTCATGCAGCCGAGTTGCAGGCTGCAATCCGAACTGGGACGTTATTTTTGGGATTTGCTTGGCGTCGCCGCTTTGCCTCCCTTTGTTTACGCCATTGTAGCACGTGTGTAGCCCTGGTCATAAGGGGCATGATGATTTGACGTCATCCCCGCCTTCCTCCCGGTTATCCCGGGCAGTCTCTCCAGAGTGCCCATCTCATATGCTGGCTACTGGAAATAGGGGTTGCGCTCGTTGCGGGACTT…	ASV00408	0	0	0	0	0.0238616	0.0330333	0.181971	0	0	0	0	0	0.10426	0	0	0	0	0	0	0	0	0	0	0	0	0	0	0	0	0	0	0	0	0.0560119	0	0	0	0	0	0	0
Bacteria	Firmicutes	Clostridia	Lachnospirales	Lachnospiraceae	NA	NA	ACCCCAGTCATCCGGCCTGCCTTCGACGGCTCCCTTCTTTCGATCGGGCCACCGGCTTCGGGCATTCCCGACTCCCATGGTGTGACGGGCGGTGTGTACAAGACCCGGGAACGTATTCACCGCGGCATTCTGATCCGCGATTACTAGCGATTCCAGCTTCATGCACTCGAGTTGCAGACTGCAATCCGAACTGGGACGTTATTTTTGGGATTCGCTTACCCTCGCAGGCTCGCTTCCCTTTGTTTACGCCATTGTAGCACGTGTGTAGCCCAGGCCATAAGGGGCATGATGATTTGACGTCATCCCCGCCTTCCTCCCGGTTCTCCCGGGCAGTCCCTCCTGAGTTCCCATCCTGAATGCTGGCTACAGAAGGCAGGGGTTGCGCTCGTTGCGGGACTT…	ASV00409	0	0	0	0.0247931	0.0278385	0	0	0	0.0680126	0.0185248	0.0844201	0	0.0289612	0.0416285	0	0	0	0	0	0	0.0354877	0	0	0.0255493	0	0	0	0.0734402	0	0.0435075	0.0187556	0.0328916	0	0	0	0.0530645	0	0	0	0	0
Bacteria	Firmicutes	Clostridia	Lachnospirales	Lachnospiraceae	Lachnospiraceae NK4A136 group	NA	ACCCCAGTTACCGGCTCCACCTTCGGCAGCTCCCTCCACGCGAACGAAGTTCACGTTGTGGTTGGGTCACTGACTTCGGGCATTTCCGACTCCCATGGTGTGACGGGCGGTGTGTACAAGACCCGGGAACGTATTCACCGCGGCATTCTGATCCGCGATTACTAGCGATTCCAGCTTCATGCAGCCGAGTTGCAGGCTGCAATCCGAACTGGGACGTTATTTTTGGGATTTGCTTGGCGTCGCCGCTTTGCCTCTCTTTGTTTACGCCATTGTAGCACGTGTGTAGCCCTGGTCATAAGGGGCATGATGATTTGACGTCATCCCCGCCTTCCTCCCGGTTATCCCGGGCAGTCTCTCCAGAGTGCCCATCTCATATGCTGGCTACTGGAAATAGGGGTT…	ASV00410	0	0.0685349	0	0	0	0	0	0	0	0	0	0.0423883	0	0	0	0	0	0	0	0	0	0	0.0185646	0.0145996	0	0	0	0	0.0369013	0	0	0	0	0	0	0	0	0	0	0	0.0167583
Bacteria	Firmicutes	Clostridia	Lachnospirales	Lachnospiraceae	NA	NA	ACCCCAGTCACCGGGCCTGCCTTCGGCAGCTCCCCCCTTGCGGTTGGGCCACTGACTTCGGGCATTCCCGGCTCCCATGGTGTGACGGGCGGTGTGTACAAGACCCGGGAACGTATTCACCGCGGCATTCTGATCCGCGATTACTAGCGATTCCAGCTTCGTGCAGCCGGGTTGCAGGCTGCAGTCCGAACTGGGACGTTATTTTTGGGGTTTGCTCCGCCTCGCGGCTTCGCCTCCCTCTGTTACGCCATTGTAGCACGTGTGTAGCCCAGGCCATAAGGGGCATGATGATTTGACGTCATCCCCACCTTCCTCCAGGTTGTCCCTGGCAGTCCCCACAGAGTGCCCGCCTCTACGCGCTGGCTACTGTGGGCAGGGGTTGCGCTCGTTGCGGGACTT…	ASV00411	0	0	0	0	0.0477232	0	0	0	0	0	0	0	0	0	0	0	0	0	0	0	0	0	0.0408421	0.0620483	0.0551323	0.0512033	0.0190049	0.0702471	0	0.118657	0	0	0	0	0	0	0	0	0	0	0
Bacteria	Firmicutes	Clostridia	Lachnospirales	Lachnospiraceae	NA	NA	GATGAACGCTGGCGGCGTGCTTAACACATGCAAGTCGAGCGAAGCATAGATGTGGAAGTTTTCGGATGGAAGCGTGTATGACTGAGCGGCGGACGGGTGAGTAACGCGTGGGTAACCTGCCTCATACAGGGGGATAACAGTTAGAAATGACTGCTAATACCGCATAAGCGCACAGGACCGCATGGTCTGGTGTGAAAAACTCCGGTGGTATGAGATGGACCCGCGTCTGATTAGCTGGTTGGTGAGGTAACGGCCCACCAAGGCGACGATCAGTAGCCGACCTGAGAGGGTGGCCGGCCACATTGGGACTGAGACACGGCCCAAACTCCTACGGGAGGCAGCAGTGGGGAATATTGCACAATGGGGGAAACCCTGATGCAGCAACGCCGCGTGAGTGAA…	ASV00412	0	0	0.0126175	0	0	0	0	0	0.0429553	0	0	0	0.0376495	0.0333028	0.0193511	0.0195344	0	0	0	0	0	0	0	0	0	0.0196936	0	0.0255444	0.0172206	0	0.0750223	0	0	0.0622355	0.0586304	0	0	0	0	0	0
Bacteria	Firmicutes	Clostridia	Oscillospirales	Oscillospiraceae	Oscillibacter	NA	ACCCCAATTATCGAACCCACCTTCGGCCGCGCCCTCTTTGCAGTTAGGCTACGGACTTCGGGTGTTCCCGACTCTCATGGTGTGACGGGCGGTGTGTACAAGGCCCGGGAACGTATTCACCGCGGCATGCTGATCCGCGATTACTAGCGATTCCGACTTCATGCAGGCGGGTTGCAGCCTGCAATCCGAACTGGGACGGCTTTTAGGGGTTCGCTCGGCCTCGCGGCTTTGCATCCCTCTGTTGACCGCCATTGTATTACGTGTGTAGCCCAGGACATAAGGGGCATGATGATTTGACGTCGTCCCCGCCTTCCTCCGTTTTGTCAACGGCAGTCTCGCTAGAGTGCTCTTGCGTAGCAACTAACAATAGGGGTTGCGCTCGTTGCGGGACTTAACCCA…	ASV00413	0	0.00761499	0	0	0	0	0	0	0	0	0	0.0333051	0.0231689	0	0.0322518	0	0.0206819	0.0187251	0	0.0240038	0.0443597	0.030644	0	0	0	0	0	0	0	0	0	0	0	0.0622355	0	0	0	0	0	0	0.0301649
Bacteria	Firmicutes	Clostridia	Lachnospirales	Lachnospiraceae	NA	NA	GATGAACGCTGGCGGCGTGCTTAACACATGCAAGTCGAACGGGGCGGCGGGGAGGAATCCCTTCGGGGAGGAGACCCCGCGGTCTAGTGGCGGACGGGTGAGTAACGCGTGGGCAACCTGCCCCATACCGGGGGATAACAGCCGGAAACGGCTGCTAACACCGCATAAGCGCTGGGGGCCGCATGGCTCCCAGCGGAAAACTCCGGTGGTATGGGATGGGCCCGCGTCTGATTAGGCAGTTGGCGGGGCAGCGGCCCACCAAACCGACGATCAGTAGCCGGCCTGAGAGGGCGGCCGGCCACATTGGGACTGAGACACGGCCCAGACTCCTGCGGGAGGCAGCAGTGGGGAATATTGCACAATGGGGGGAACCCTGATGCAGCGACGCCGCGTGGGCGA…	ASV00414	0	0	0	0	0	0	0	0	0	0	0.0494877	0.13322	0	0	0	0	0	0.0160501	0	0	0	0	0	0	0	0	0	0	0.086103	0	0	0.0422893	0	0	0	0	0	0	0	0	0
Bacteria	Firmicutes	Clostridia	Lachnospirales	Lachnospiraceae	NA	NA	ACCCCAGTTATCCATCCCGCCTTCGGCAGCTCCCTCCTTTCGGTTGGGTCACTGACTTCGGGCGTTATCGACTCCCATGGTGTGACGGGCGGTGTGTACAAGACCCGGGAACGTATTCACCGCAGCATTCTGATCTGCGATTACTAGCGATTCCGGCTTCATGCAGGCGGGTTGCAGCCTGCAATCCGAACTGAGACGTTATTTTTGGGGTTCGCTCCATGTCGCCACTTCGCTTCCCTTTGTTTACGCCATTGTAGCACGTGTGTAGCCCAAATCATAAGGGGCATGATGATTTGACGTCATCCCCACCTTCCTCCAGGTTATCCCTGGCAGTCTCCCTAGAGTGCCCAGCTTTACCTGCTGGCTACTAAGGATAAGGGTTGCGCTCGTTGCGGGACT…	ASV00415	0	0	0	0	0	0	0	0	0.0393757	0	0	0.0302773	0.0405456	0	0	0	0	0.0214001	0.0284424	0	0	0	0	0	0	0	0	0.00957916	0	0	0.0468889	0	0.0920711	0	0.050813	0	0	0	0	0.0374519	0
Bacteria	Firmicutes	Clostridia	Lachnospirales	Lachnospiraceae	NA	NA	GATGAACGCTGGCGGCGTGCCTAACACATGCAAGTCGAACGGGGTATATAAGCGGAAGTTTACGGATGGAAGGTTATATACTTAGTGGCGGACGGGTGAGTAACGCGTGGGCAACCTGCCCCGTGCCGGGGGATACCGCCTGGAAACAGGCGCTAATACCGCATAAGCGCATACAGCCGCATGGGTGTATGCGGAAAGCTCCGGCGGCACGGGATGGGCCCGCGCCCGATTAGCCAGTTGGCGGGGTAACGGCCCACCAAAGCGACGATCGGTAGCCGGCCTGAGAGGGCGGACGGCCACATTGGGACTGAGACACGGCCCAAACTCCTACGGGAGGCAGCAGTGGGGAATATTGCACAATGGGGGAAACCCTGATGCAGCAACGCCGCGTGGGTGAAG…	ASV00416	0.0097972	0	0	0	0	0	0	0.019862	0	0	0	0	0.0173767	0	0	0	0.00886368	0	0	0	0	0	0.0222775	0	0	0	0	0	0	0.0158209	0	0	0	0.068459	0.0273609	0	0	0	0.0172697	0.0136189	0
Bacteria	Firmicutes	Clostridia	Lachnospirales	Lachnospiraceae	Lachnospiraceae NK4A136 group	NA	ACCCCAGTCACCAGGCCTGCCTTCGGCGGCTCCCTCCTCGCGGTTAGGCTGCCGACTTCGGGCATTCCCGGCTCCCATGGTGTGACGGGCGGTGTGTACAAGACCCGGGAACGTATTCACCGCAGCGTTCTGATCTGCGATTACTAGCGATTCCAGCTTCATGTAGTCGGGTTGCAGACTACAATCCGAACTGGGACGTTATTTCTGGGGTTTGCTTGCCGTCGCCGGTTCGCCTCCCTTTGTTTACGCCATTGTAGCACGTGTGTAGCCCTGGCCATAAGGGGCATGATGATTTGACGTCATCCCCGCCTTCCTCCGGGTTATCCCCGGCAGTCCCCCTAGAGTGCCCAGCTCTCCTGCTGGCTACTAAGGGTAAGGGTTGCGCTCGTTGCGGGACTT…	ASV00417	0	0.0723424	0	0	0	0	0	0	0.121707	0	0.075687	0.0423883	0.0781951	0	0.070954	0	0.0502275	0	0	0	0	0.100687	0	0.0401489	0	0	0	0	0.0713425	0	0	0	0	0	0.0781739	0	0	0	0	0	0
Bacteria	Firmicutes	Clostridia	Lachnospirales	Lachnospiraceae	NA	NA	ACCCCAGTTATCCGTCCCGCCTTCGGCAGCTCCCTCCTTTCGGTTGGGTCACTGACTTCGGGCGTTACTGACTCCCATGGTGTGACGGGCGGTGTGTACAAGACCCGGGAACGTATTCACCGCGGCATTCTGATCCGCGATTACTAGCGATTCCAGCTTCATGCAGTCGAGTTGCAGACTGCAATCCGAACTGGGACGTTATTTTTGGGGTTCGCTCCATGTCGCCACTTCGCCTCCCTTTGTTTACGCCATTGTAGCACGTGTGTAGCCCAAATCATAAGGGGCATGATGATTTGACGTCATCCCCACCTTCCTCCAGGTTCTCCCTGGCAGTCTCCCTAGAGTGCCCGGCCTGACCGCTGGCTACTAAGGATAAGGGTTGCGCTCGTTGCGGGACTT…	ASV00418	0	0	0	0	0	0	0	0	0	0	0	0.045416	0.0318573	0	0.0193511	0	0.00886368	0	0.0177765	0	0.0221798	0.0481548	0	0	0.0701684	0	0.0114029	0	0	0.0158209	0	0.0469881	0	0	0	0.0159193	0.056452	0.0286779	0	0.0476661	0
Bacteria	Firmicutes	Clostridia	Oscillospirales	Oscillospiraceae	Colidextribacter	NA	ACCCCAATTATCGAACCCACCTTCGGCCGCGCCCCCATTGCTGTTAGGCTACGGACTTCGGGTGTTCCCGACTCTCATGGTGTGACGGGCGGTGTGTACAAGGCCCGGGAACGTATTCACCGCGGCATGCTGATCCGCGATTACTAGCGATTCCAACTTCACGCAGGCGGGTTGCAGCCTGCGATCCGAACTGGGATGGCTTTTAGGGATTTGCTCCACCTCGCGGTATTGCTTCCCTCTGTTGACCACCATTGTAGTACGTGTGTGGCCCAGGACATAAGGGGCATGATGATTTGACGTCGTCCCCACCTTCCTCCGTTTTGTCAACGGCAGTCTCGCTAGAGTGCTCTTGCGTAGCAACTAACAATAAGGGTTGCGCTCGTTGCGGGACTTAACCCA…	ASV00419	0	0	0	0	0	0	0	0	0	0	0	0	0	0	0	0.0390689	0	0	0	0.0400064	0	0	0	0	0	0	0	0	0	0	0	0	0	0	0	0	0	0	0	0	0
Bacteria	Firmicutes	Clostridia	Peptostreptococcales-Tissierellales	Peptostreptococcaceae	Romboutsia	ilealis	ACCCCAGTTATTGATTTCACCTTCGACACTCGCTTCCCAAAAGGGTTAGCTAAGTGGCTTCGGGCGCCCCCAACTTCCGTGGTGTGACGGGCGGTGTGTACAAGACCCGGGAACGCATTCACCGCAGCATTCTGATCTGCGATTACTAGTAACTCCAGCTTCATGTAGGCGAGTTTCAGCCTACAATCCGAACTGAGAATGGCTTTAAGGGATTAGCTCCGCCTCACGACTTGGCTGCCCTCTGTACCACCCATTGTAGCACGTGTGTAGCCCTAAGCATAAGGGGCATGATGATTTGACGTCATCCCCACCTTCCTCCAGGTTATCCCTGGCAGTCCCTCTAGAGTGCCCAACTTAATGCTGGCAACTAAAGGCAAGGGTTGCGCTCGTTGCGGGACT…	ASV00420	0	0.102802	0.0315438	0	0	0.0330333	0	0.0844133	0	0	0	0.0423883	0.0724029	0.11656	0	0	0	0	0	0.0680109	0	0.15322	0	0	0	0.082713	0	0	0	0	0.0656445	0	0	0	0	0	0.0517477	0	0	0	0
Bacteria	Firmicutes	Clostridia	Lachnospirales	Lachnospiraceae	NA	NA	ACCCCAGTTATCCATCCCGCCTTCGGCAGCTCCCTCCTTTCGGTTGGGTCACTGACTTCGGGCGTTATCGACTCCCATGGTGTGACGGGCGGTGTGTACAAGACCCGGGAACGTATTCACCGCAACATTCTGATCTGCGATTACTAGCGATTCCGGCTTCATGCAGGCGGGTTGCAGCCTGCAATCCGAACTGAGACGTTATTTTTGGGGTTCGCTCCATGTCGCCACTTCGCTTCCCTTTGTTTACGCCATTGTAGCACGTGTGTAGCCCAAATCATAAGGGGCATGATGATTTGACGTCATCCCCACCTTCCTCCAGGTTATCCCTGGCAGTCTCCCTAGAGTGCCCAGCTTTACCTGCTGGCTACTAAGGATAAGGGTTGCGCTCGTTGCGGGACT…	ASV00421	0.0555175	0	0.0473156	0	0	0	0	0.0496549	0	0.0586619	0	0.0575269	0	0	0	0	0	0.0428002	0	0.0200032	0	0	0	0.0510986	0	0	0.0342088	0	0.0196807	0	0	0	0	0.0248942	0	0.0159193	0	0	0	0	0
Bacteria	Firmicutes	Clostridia	Lachnospirales	Lachnospiraceae	Marvinbryantia	NA	ACCCCAGTCACTGGTCCCACCTTCGGCAGCTCCTCCCTTTCGGTTAGGTCACTGACTTCGGGCGTTACTAACTCCCATGGTGTGACGGGCGGTGTGTACAAGACCCGGGAACGTATTCACCGCGGCATTCTGATCCGCGATTACTAGCGATTCCAGCTTCATGCAGTCGAGTTGCAGACTGCAATCCGAACTGGGACGTTATTTTTGGGGTTTGCTCACCCTCGCGGGGCTGCCTCCCTCTGTTTACGCCATTGTAGCACGTGTGTAGCCCAGGCCATAAGGGGCATGATGATTTGACGTCGTCCCCACCTTCCTCCGGGTTGTCCCCGGCAGTCCCTCCAGAGTGCCCACCATTACGTGCTGGCTACTGAAGGTAAGGGTTGCGCTCGTTGCGGGACT…	ASV00422	0.0914405	0.0190375	0.0725506	0	0	0	0	0	0	0.0154373	0	0	0.0231689	0.0249771	0	0	0	0.0347752	0	0	0	0.0656656	0.0928229	0	0	0	0.0304078	0	0.0369013	0.0988807	0	0	0	0.0746826	0	0	0.098791	0	0	0	0
Bacteria	Firmicutes	Clostridia	Peptococcales	Peptococcaceae	NA	NA	ACCCCAATCATCGACCCCACCTTAGACGACTGCCTCCTTACGGTTAGCCCATCGGCTTCGGGTGTTGCCAACTTTCGTGGTGTGACGGGCGGTGTGTACAAGACCCGGGAACGTATTCACCGCGATATGCTGACTCGCGATTACTAGCGATTCCGACTTCATGCAGGCGAGTTGCAGCCTGCAATCCGAACTGAGACCGGCTTTTTGGGATTGGCTCCACCTCACGGCTTGGCAGCCCTCTGTACCGGCCATTGTAGCACGTGTGTAGCCCAGGACATAAAGGGCATGATGACTTGACGTCATCCCCACCTTCCTCCGGTTTGTCACCGGCAGTTCCTCTAGAGTGCCCAGCATTACCTGATGGCAACTAAAAGTAGGGGTTGCGCTCGTTGCGGGACT…	ASV00423	0.0261259	0	0	0	0	0	0.0233296	0	0.0178981	0.0185248	0.0116442	0	0.0144806	0.0166514	0	0	0.0118182	0.0107001	0	0	0.0133079	0.0131331	0.0148517	0.0401489	0	0.0196936	0.0266069	0.0159653	0.0344412	0.0197761	0.0656445	0	0	0.0435648	0.0469043	0	0.0188173	0	0	0	0.0335166
Bacteria	Firmicutes	Clostridia	Oscillospirales	Ruminococcaceae	NA	NA	GACGAACGCTGGCGGCGCGCCTAACACATGCAAGTCGAACGGTGAAGAGGAGCTTGCTCCTCGGATCAGTGGCGGACGGGTGAGTAACACGTGAGCAACCTGCCTTTCAGTGGGGGACAACAGTTGGAAACGACTGCTAATACCGCATAACGTGCCGGAGGGGCATCCTTTTGGTACCAAAGATTTATCGCTGGAAGATGGGCTCGCGTCTGATTAGATAGTTGGTGAGGTAACGGCTCACCAAGTCGACGATCAGTAGCCGGACTGAGAGGTTGATCGGCCACATTGGGACTGAGACACGGCCCAGACTCCTACGGGAGGCAGCAGTGGGGAATATTGGACAATGGGGGAAACCCTTATCCAGCGACGCCGCGTGAGGGAAGAAGGTTTTCGGATTGT…	ASV00424	0.0587832	0	0	0	0	0	0	0	0	0.0185248	0.0407545	0	0	0.0666056	0	0.0488361	0	0.0588503	0.0213318	0.044007	0.0221798	0.0525325	0	0	0	0	0	0	0	0	0.0140667	0.0281928	0.0379116	0	0.0390869	0	0.028226	0	0.0259045	0.0749038	0
Bacteria	Firmicutes	Clostridia	Lachnospirales	Lachnospiraceae	NA	NA	ACCCCAGTTACCATTCCCGCCTTCGGCAGCTCCCTCCTCTCGGTTGGGCCACTGACTTCGGGCGTTAACGGCTCCCATGGTGTGACGGGCGGTGTGTACAAGACCCGGGAACGTATTCACCGCGGCATTCTGATCCGCGATTACTAGCGATTCCAGCTTCATGCAGTCGAGTTGCAGACTGCAATCCGAACTGAGACGTTATTTCTCGGATTCGCTCCGGATCACTCCTTCGCTTCCCTCTGTTTACGCCATTGTAGCACGTGTGTAGCCCAAATCATAAGGGGCATGATGATTTGACGTCATCCCCGCCTTCCTCCAGGTTCTCCCTGGCAGTCTCCTCAGAGTGCCCAGCTCTACCTGCTGGCTACTGAGTATAAGGGTTGCGCTCGTTGCGGGACT…	ASV00425	0	0	0	0	0	0	0	0	0.0322165	0	0	0.0363328	0.0347534	0	0	0	0.026591	0.0187251	0	0	0.0221798	0	0	0.0620483	0	0	0	0.0191583	0	0	0.0422	0	0.0433276	0	0.050813	0	0	0	0	0.0476661	0
Bacteria	Firmicutes	Clostridia	Peptostreptococcales-Tissierellales	Peptostreptococcaceae	Romboutsia	ilealis	GATGAACGCTGGCGGCGTGCCTAACACATGCAAGTCGAGCGATTTACTTCGGTAAAGAGCGGCGGACGGGTGAGTAACGCGTGGGTAACCTGCCCTGTACACACGGATAACATACCGAAAGGTATGCTAATACGAGATAAAATACTTTTATCGCATGGTAGAAGTATCAAAGCTTTTGCGGTACAGGATGGACCCGCGTCTGATTAGCTAGTTGGTAAGGTAACGGCTTACCAAGGCGACGATCAGTAGCCGACCTGAGAGGGTGATCGGCCACATTGGAACTGAGACACGGTCCAAACTCCTACGGGAGGCAGCAGTGGGGAATATTGCACAATGGGCGAAAGCCTGATGCAGCAACGCCGCGTGAGCGATGAAGGCCTTCGGGTCGTAAAGCTCTGT…	ASV00426	0	0	0	0	0	0	0	0	0	0	0	0	0.0695068	0.149863	0	0	0	0	0	0	0	0	0	0	0	0	0	0	0	0	0	0	0	0	0.320513	0	0	0	0	0	0
Bacteria	Firmicutes	Clostridia	Lachnospirales	Lachnospiraceae	NA	NA	ACCCCAGTTATCCGGCCTGCCTTCGACAGCTCCCTGCTTTCGCTTGGGTCACTGGCTTCGGGCATTCCCGACTCCCATGGTGTGACGGGCGGTGTGTACAAGACCCGGGAACGTATTCACCGCGGCATTCTGATCCGCGATTACTAGCGATTCCAGCTTCATGTAGTCGAGTTGCAGACTACAATCCGAACTGAGACGTTATTTCTGAGATTTGCTCCGGATCACTCCTTCGCTTCCCTTTGTTTACGCCATTGTAGCACGTGTGTAGCCCAAATCATAAGGGGCATGATGATTTGACGTCATCCCCACCTTCCTCCAGGTTATCCCTGGCAGTCTCATCAGAGTGCACAGCTTTCTCTGTTTGCTACTGATGATAAGGGTTGCGCTCGTTGCGGGACT…	ASV00427	0.0457203	0.0114225	0.025235	0	0.0198847	0	0.0233296	0.0297929	0.0393757	0	0.0232883	0	0.026065	0	0	0.00976721	0.0147728	0.0561753	0	0.0160026	0.0399237	0	0.0222775	0.0218994	0	0.0118161	0	0	0	0	0	0	0.0216638	0	0.0273609	0	0	0	0.0259045	0.0340472	0.010055
Bacteria	Firmicutes	Clostridia	Peptostreptococcales-Tissierellales	Peptostreptococcaceae	Romboutsia	ilealis	GATGAACGCTGGCGGCGTGCCTAACACATGCAAGTCGAGCGATTTACTTCGGTAAAGAGCGGCGGACGGGTGAGTAACGCGTGGGTAACCTGCCCTGTACACACGGATAACATACCGAAAGGTATGCTAATACGAGATAAAATACTTTTATCGCATGGTAGAAGTATCAAAGCTTTTGCGGTACAGGATGGACCCGCGTCTGATTAGCTAGTTGGTAAGGTAACGGCTTACCAAGGCGACGATCAGTAGCCGACCTGAGAGGGTGATCGGCCACATTGGAACTGAGACACGGTCCAAACTCCTACGGGAGGCAGCAGTGGGGAATATTGCACAATGGGCGAAAGCCTGATGCAGCAACGCCGCGTGAGCGATGAAGGCCTTCGGGTCGTAAAGCTCTGT…	ASV00428	0	0	0	0.127065	0	0	0	0	0	0	0	0	0	0.083257	0	0	0	0	0	0.332053	0	0	0	0	0	0	0	0	0	0	0	0	0	0	0	0	0	0	0.220188	0	0
Bacteria	Firmicutes	Clostridia	Lachnospirales	Lachnospiraceae	Marvinbryantia	NA	ACCCCAGTCACTGGTCCCACCTTCGGCAGCTCCTCCCTTTCGGTTAGGTCACTGACTTCGGGCGTTACCAACTCCCATGGTGTGACGGGCGGTGTGTACAAGACCCGGGAACGTATTCACCGCGGCATTCTGATCCGCGATTACTAGCGATTCCAGCTTCATGCAGTCGAGTTGCAGACTGCAATCCGAACTGGGACGTTATTTTTGGGGTTTGCTCACCCTCGCGGGGCTGCCTCCCTCTGTTTACGCCATTGTAGCACGTGTGTAGCCCAGGCCATAAGGGGCATGATGATTTGACGTCGTCCCCACCTTCCTCCGGGTTGTCCCCGGCAGTCCCTCCAGAGTGCCCACCATTACGTGCTGGCTACTGAAGGTAAGGGTTGCGCTCGTTGCGGGACT…	ASV00429	0	0	0	0	0	0	0.060657	0	0	0	0	0	0.0318573	0	0	0	0	0.0267501	0	0	0	0.0481548	0.103962	0.0328491	0.105253	0.0590807	0.0342088	0.0191583	0.0221408	0.118657	0	0	0	0	0	0	0	0	0.0733961	0	0
Bacteria	Firmicutes	Clostridia	Oscillospirales	Oscillospiraceae	NA	NA	GATGAACGCTGGCGGCGTGCTTAACACATGCAAGTCGAACGAGAACCAATGGATCGAGGATTCGTCCAAGTGAAGTTGGGGAAAGTGGCGGACGGGTGAGTAACGCGTGAGCAATCTGCCTTGGAGTGGGGAATAACGGTTGGAAACAGCCGCTAATACCGCATGAAGCAGTTGAGGGGCATCCCTGTGACTGCCAAAGATTTATCGCTCTGAGATGAGCTCGCGTCTGATTAGCTAGTTGGCGGGGCAACGGCCCACCAAGGCGACGATCAGTAGCCGGACTGAGAGGTTGGCCGGCCACATTGGGACTGAGACACGGCCCAGACTCCTACGGGAGGCAGCAGTGGGGAATATTGGGCAATGGGCGCAAGCCTGACCCAGCAACGCCGCGTGAAGGAA…	ASV00430	0.0097972	0	0	0	0	0	0	0	0.0608534	0	0	0	0	0	0	0	0	0	0	0	0	0.0175108	0	0.0182495	0	0	0.0228059	0	0.201727	0	0	0	0	0	0.0390869	0	0	0	0	0	0
Bacteria	Firmicutes	Clostridia	Oscillospirales	Oscillospiraceae	Colidextribacter	NA	GATGAACGCTGGCGGCGTGCTTAACACATGCAAGTCGAACGGGGTACCCCCAAAGGAGTTTTCGGACAACTGCGGGGAATACCTAGTGGCGGACGGGTGAGTAACGCGTGAGTAACCTGCCTTGGAGTGGGGAATAACAGCTGGAAACAGCTGCTAATACCGCATAATGCAGTTGAGTCGCATGGCTCTGACTGCCAAAGATTTATCGCTCTGAGATGGACTCGCGTCTGATTAGCTAGTTGGTGGGGCAACGGCCCACCAAGGCGACGATCAGTAGCCGGACTGAGAGGTTGGCCGGCCACATTGGGACTGAGACACGGCCCAGACTCCTACGGGAGGCAGCAGTGGGGAATATTGGGCAATGGGCGCAAGCCTGACCCAGCAACGCCGCGTGAAGGA…	ASV00431	0	0	0	0	0	0	0	0	0	0	0	0	0	0	0	0	0	0	0	0	0	0	0	0	0	0	0	0.0478958	0	0	0	0	0	0	0	0	0	0	0	0	0
Bacteria	Firmicutes	Clostridia	Lachnospirales	Lachnospiraceae	NA	NA	GATGAACGCTGGCGGCGTGCTTAACACATGCAAGTCGAACGAAGCAATTAGAAGGAAGTTTTCGGATGGAATTTTAATTGACTGAGTGGCGGACGGGTGAGTAACGCGTGGGTAACCTGCCTCATACAGGGGGATAACAGTTAGAAATGACTGCTAATACCGCATAAGCGCACAGGATTGCATGATCCCGTGTGAAAAACTCCGGTGGTATGAGATGGACCCGCGTCTGATTAGCTGGTTGGTGGGGTAACGGCCCACCAAGGCGACGATCAGTAGCCGACCTGAGAGGGTGACCGGCCACATTGGGACTGAGACACGGCCCAAACTCCTACGGGAGGCAGCAGTGGGGAATATTGCACAATGGGGGAAACCCTGATGCAGCAACGCCGCGTGAGTGAA…	ASV00432	0	0.0456899	0	0	0	0	0	0	0	0	0.0203773	0.0514715	0	0	0	0	0	0	0	0.0160026	0	0	0	0	0	0	0	0	0	0	0	0	0	0	0.0547217	0	0.0329303	0	0	0	0.0368682
Bacteria	Firmicutes	Clostridia	Peptostreptococcales-Tissierellales	Peptostreptococcaceae	Romboutsia	ilealis	GATGAACGCTGGCGGCGTGCCTAACACATGCAAGTCGAGCGATTTACTTCGGTAAAGAGCGGCGGACGGGTGAGTAACGCGTGGGTAACCTGCCCTGTACACACGGATAACATACCGAAAGGTATGCTAATACGAGATAAAGTACTTTTATCGCATGGTAGAAGTATCAAAGCTTTTGCGGTACAGGATGGACCCGCGTCTGATTAGCTAGTTGGTAAGGTAACGGCTTACCAAGGCGACGATCAGTAGCCGACCTGAGAGGGTGATCGGCCACATTGGAACTGAGACACGGTCCAAACTCCTACGGGAGGCAGCAGTGGGGAATATTGCACAATGGGCGAAAGCCTGATGCAGCAACGCCGCGTGAGCGATGAAGGCCTTCGGGTCGTAAAGCTCTGT…	ASV00433	0	0	0	0	0	0	0	0	0	0	0	0	0	0	0	0	0	0	0.163544	0	0	0	0	0	0	0	0	0	0	0	0.0797112	0	0	0	0.0742652	0	0.0893823	0	0	0.112356	0.137418
Bacteria	Firmicutes	Clostridia	Clostridia vadinBB60 group	NA	NA	NA	ACCCCAGTCATCGGTTTTACCTTAGGCAGCTGCCCCCTTGCGGTTAGCCCACTGACTTCGGGTACCCCCGACTCCCATGGCGTGACGGGCGGTGTGTACAAGACCCGGGAACGCATTCACCCCGACATTCTGATTCGGGATTACTAGCAACTCCGACTTCATGAGGGCGGGTTGCAGCCCTCAATCCGAACTGAGAATGCTTTTTTGAGATTTGCTCGACCTTGCGGTTTTGCTGCTCTTTGTAGCACCCATTGTAGCACGTGTGTAGCCCAAGACGTAAGGGGCATGATGATTTGACGTCATCCCCACCTTCCTCCGTGTTGTCCACGGCAGTCACGGCAGAGTTGCTAACTTAATATTGCCAACTGCCGTTAAGGGTTGCGCTCGTTGCCGGACTTA…	ASV00434	0	0.0114225	0	0	0.0636309	0	0.00933184	0	0	0.0216123	0	0	0.00579223	0	0	0	0	0	0.0959932	0.0360058	0	0.0175108	0	0.0656982	0.0250601	0.027571	0.0152039	0.124529	0	0	0.0140667	0.0281928	0	0	0	0.0318387	0	0.0215085	0	0	0
Bacteria	Firmicutes	Clostridia	Clostridia vadinBB60 group	NA	NA	NA	GATGAACGCTGGCGGCGTGCTTAACACATGCAAGTCGAACGAACGTAAGGAGCTTGCTCCTTGCGTTAGTGGCGGACGGGTGAGTAACGCGTGAGCAATCTGCCCATATCAGGGGGATAACAGTTAGAAATGACTGCTAATACCGCATATGACCACGGGAAGGCATCTTCCTGAGGTGAAAGATTTATCGGATATGGATGAGCTCGCGTCCCATTAGGTAGTTGGTGAGGTAACGGCCCACCAAGCCGACGATGGGTAGCCGGCCTTAGAGGGTGATCGGCCACATTGGAACTGAGACACGGTCCAAACTCCTACGGGAGGCAGCAGTGGGGAATATTGGGCAATGGAGGCAACTCTGACCCAGCAACGCCGCGTGAGTGATGAAGGTCTTCGGATTGT…	ASV00435	0	0.0114225	0	0	0.0278385	0.0206458	0.0139978	0.019862	0	0.052487	0	0	0	0	0.00645036	0.0162787	0	0	0	0	0	0	0	0	0	0	0	0.175618	0	0	0	0	0	0	0	0.0265322	0.0470433	0	0	0.0204283	0
Bacteria	Firmicutes	Clostridia	Clostridia vadinBB60 group	NA	NA	NA	ACCCCAGTCATTGGTATTACCTTAGGCAGCTCCCTCCTTGCGGTTAGGACACTGACTTTGGGCACTCCCAACTCCCATGGCTTGACGGGCGGTGTGTACAAGACCCGGGAACGCATTCACCCCGACATGCTGATTCGGGATTACTAGCAACTCCGACTTCATGTGGGCGGGTTGCAGCCCACAATCCGAACTGAGACTATCTTTATGAGATTAGCTCCATCTTACGATATTGCGACTCTTTGTAATAGCCATTGTAGCACGGGTGTAGCCCAGAACGTAAGGGCCGTGATGATTTGACGTCATCCCCACCTTCCTCCGTATTAACTACGGCGGTCTGTACAGAGTTCCCAACTGAATGATGGCAACTGTACACGAGGGTTGCGCTCGTTGCAGGACTTA…	ASV00436	0.0130629	0	0	0	0.0874925	0.0495499	0.0839866	0.0148965	0	0	0	0.00605547	0	0	0	0.013023	0	0	0.0533295	0.0360058	0.0399237	0	0	0.0401489	0	0.0669581	0.0190049	0.0447027	0.00492017	0	0	0	0	0	0	0	0	0	0	0.0306425	0
Bacteria	Firmicutes	Clostridia	Lachnospirales	Lachnospiraceae	NA	NA	GATGAACGCTGGCGGCGTGCTTAACACATGCAAGTCGAACGAAGCGATTAGAAGGAAGTTTTCGGATGGAATTTTAATTGACTGAGTGGCGGACGGGTGAGTAACGCGTGGGTAACCTGCCTCATACAGGGGGATAACAGTTAGAAATGACTGCTAATACCGCATAAGCGCACAGGATTGCATGATCCGGTGTGAAAAACTCCGGTGGTATGAGATGGACCCGCGTCTGATTAGCTAGTTGGTGGGGTAACGGCCTACCAAGGCGACGATCAGTAGCCGACCTGAGAGGGTGACCGGCCACATTGGGACTGAGACACGGCCCAAACTCCTACGGGAGGCAGCAGTGGGGAATATTGCACAATGGGGGAAACCCTGATGCAGCAACGCCGCGTGAGTGAA…	ASV00437	0.0522517	0	0.0315438	0.021694	0	0.024775	0	0.0446894	0	0.0710118	0	0	0.075299	0.0582799	0.0290266	0	0	0	0	0	0	0.0481548	0.0185646	0	0	0	0	0	0	0.0158209	0.0422	0	0	0	0	0	0	0	0.0302219	0.0408566	0.0301649
Bacteria	Firmicutes	Clostridia	Lachnospirales	Lachnospiraceae	Lachnospiraceae NK4A136 group	NA	GATGAACGCTGGCGGCGTGCCTAACACATGCAAGTCGAACGGGCCCATATTGAAACCTAGTGATTTATGGGTTAGTGGCGGACGGGTGAGTAACGCGTGGATAACCTGCCGTATACAGGGGGATAACACTTAGAAATAGGTGCTAATACCGCATAAGCGCACGGTTCCGCATGGAACAGTGTGAAAAACTCCGGTGGTATACGATGGATCCGCGTCTGATTAGCCAGTTGGCGGGGTAACGGCCCACCAAAGCGACGATCAGTAGCCGGCCTGAGAGGGTGAACGGCCACATTGGGACTGAGACACGGCCCAAACTCCTACGGGAGGCAGCAGTGGGGAATATTGCACAATGGGGGAAACCCTGATGCAGCGACGCCGCGTGAGTGAAGAAGTATCTCG…	ASV00438	0	0	0	0	0	0	0	0	0	0.0123499	0	0.0423883	0.0839874	0	0	0	0	0	0	0	0.0709755	0	0	0	0	0	0	0.0766332	0.0221408	0	0.0328222	0	0	0.0560119	0	0	0	0	0	0	0
Bacteria	Firmicutes	Clostridia	Clostridia vadinBB60 group	NA	NA	NA	GACGAACGCTGGCGGCGTGCTTAACACATGCAAGTCGAGCGGAGTATGAGAGCTTGCTCTTATACTTAGCGGCGGACGGGTGAGTAACGCGTGAGCAACCTGCCTTCAACTACGGGATAACACTTAGAAATAGGTGCTAATACCGTATAAGACCACACTCGGGCATCCGAGAGGGGTAAAAGAATTTCGGTTGAAGATGGGCTCGCGTCCCATTAGCTAGTTGGTGAGGTAACGGCCCACCAAGGCTATGATGGGTAGCCGACCTGAGAGGGTGATCGGCCACATTGGAACTGAGAACGGTCCAAACTCCTACGGGAGGCAGCAGTGAGGAATATTGGGCAATGGAGGAAACTCTGACCCAGCAACGCCGCGTGAGCGATGAAGGTCTTCGGATTGTAA…	ASV00439	0	0	0	0.0278923	0	0.0123875	0.0279955	0.019862	0	0	0	0	0	0	0	0.0227902	0	0	0.0248871	0	0.0532316	0	0	0.0145996	0.0751804	0	0	0.0734402	0	0	0.0281334	0.0422893	0	0	0.0195435	0.180419	0	0	0.0302219	0	0
Bacteria	Firmicutes	Clostridia	Peptostreptococcales-Tissierellales	Peptostreptococcaceae	Romboutsia	ilealis	GATGAACGCTGGCGGCGTGCCTAACACATGCAAGTCGAGCGATTTACTTCGGTAAAGAGCGGCGGACGGGTGAGTAACGCGTGGGTAACCTGCCCTGTACACACGGATAACATACCGAAAGGTATGCTAATACGAGATAAAATACTTTTATCGCATGGTAGAAGTATCAAAGCTTTTGCGGTACAGGATGGACCCGCGTCTGATTAGCTAGTTGGTAAGGTAACGGCTTACCAAGGCGACGATCAGTAGCCGACCTGAGAGGGTGATCGGCCACATTGGAACTGAGACACGGTCCAAACTCCTACGGGAGGCAGCAGTGGGGAATATTGCACAATGGGCGAAAGCCTGATGCAGCAACGCCGCGTGAGCGATGAAGGCCTTCGGGTCGTAAAGCTCTGT…	ASV00440	0	0	0	0	0	0	0	0	0	0	0	0	0.150598	0	0	0	0	0	0	0	0	0	0.196785	0	0	0	0	0	0	0	0	0.35241	0	0	0	0	0	0	0	0	0
Bacteria	Firmicutes	Clostridia	Clostridia UCG-014	NA	NA	NA	ACCCCAATCATTGATTCTACCTTCGACTGCTGCCTCTAAAAGTTAGCTCACAGGCTTCGGGTATTCCCAACTCTCATGGTGTGACGGGCGGTGTGTACAAGGCCCGGGAACGTATTCACGGCAGTATGCTGACCTGCCATTACTAGCAATTCCGGCTTCATGAAGGCGAATTTCAGCCTTCAATCCGAACTGAGACTATTTTTTTGAGTTTCGCTCCACATCACTGCTTCGCTTCTCTTTGTTATAGCCATTGTAGTACGTGTGTAGCCCAGGACATAAAGGGCATGATGATTTGACGTCGTCCCCACCTTCCTCCGATTTATCACCGGCAGTCTTTCTAGAGTTCCCGACATTACTCGCTGGCAACTAGAAACAGGGGTTGCGCTCGTTGCGGGACTT…	ASV00441	0	0	0	0	0	0	0	0	0	0	0.200862	0	0	0	0	0	0	0	0	0	0	0	0	0	0	0	0	0	0	0.0553732	0.768978	0	0	0	0	0	0	0	0	0	0
Bacteria	Firmicutes	Clostridia	Lachnospirales	Lachnospiraceae	Lachnospiraceae NK4A136 group	NA	GATGAACGCTGGCGGCGTGCCTAACACATGCAAGTCGAACGGACCCATATTGAAACCTAGTGATTTATGGGTTAGTGGCGGACGGGTGAGTAACGCGTGGATAACCTGCCGTATACAGGGGGATAACACTTAGAAATAGGTGCTAATACCGCATAAGCGCACGGTTCCGCATGGAACAGTGTGAAAAACTCCGGTGGTATACGATGGATCCGCGTCTGATTAGCCAGTTGGCGGGGTAACGGCCCACCAAAGCGACGATCAGTAGCCGGCCTGAGAGGGTGAACGGCCACATTGGGACTGAGACACGGCCCAAACTCCTACGGGAGGCAGCAGTGGGGAATATTGCACAATGGGGGAAACCCTGATGCAGCGACGCCGCGTGAGTGAAGAAGTATCTCG…	ASV00442	0	0.0609199	0	0	0	0	0	0	0	0	0.072776	0	0	0	0	0	0	0	0	0	0	0	0	0	0	0	0.0380098	0	0	0	0	0	0	0	0	0	0	0	0	0	0
Bacteria	Firmicutes	Clostridia	Oscillospirales	Oscillospiraceae	Colidextribacter	NA	GATGAACGCTGGCGGCGTGCTTAACACATGCAAGTCGAACGGGGTGCCTTTGAAAGAGGATTCGTCCAATTGAGAAGGTTACCTAGTGGCGGACGGGTGAGTAACGCGTGAGTAACCTGCCTTGGAGTGGGGAATAACACATCGAAAGATGTGCTAATACCGCATAATGCAGTTGGGCCGCATGGCTCTGGCTGCCAAAGATTTATCGCTCTGAGATGGACTCGCGTCTGATTAGCTGGTTGGCGGGGTAACGGCCCACCAAGGCGACGATCAGTAGCCGGACTGAGAGGTTGACCGGCCACATTGGGACTGAGACACGGCCCAGACTCCTACGGGAGGCAGCAGTGGGGAATATTGGGCAATGGGCGCAAGCCTGACCCAGCAACGCCGCGTGAAGGA…	ASV00443	0.0620489	0	0	0	0	0	0	0	0	0	0	0	0	0.0333028	0	0	0	0	0.0284424	0	0.0310518	0	0	0	0	0	0	0	0	0	0.0890889	0	0.0866551	0	0	0	0	0	0	0	0
Bacteria	Firmicutes	Clostridia	Oscillospirales	Ruminococcaceae	Incertae Sedis	NA	ACCCCAGTCGCCAATCCTACCTTCGACAGCGTCCTCCCAAAGGGTTAGACTACTGGCTTCGGGTATTACCGGCTCCCATGGTGTGACGGGCGGTGTGTACAAGGCCCGGGAACGTATTCACCGCGGCATGCTGATCCGCGATTACTAGCAATTCCAACTTCATGCAGGCGAGTTTCAGCCTGCAATCCGAACTGGGACCGTTTTTGGAGTTTGGCTCCACCTCGCGGTATTGCTTCTCTCTGTTTACGGCCATTGTAGTACGTGTGTAGCCCAGGTCATAAGGGGCATGATGATTTGACGTCGTCCCCACCTTCCTCCGTTTTGTCAACGGCAGTCTCATTAGAGTGCTCTTGCGTAGCAACTAATGACAAGGGTTGCGCTCGTTGCGGGACTTAACCC…	ASV00444	0	0.01523	0.0157719	0	0.0119308	0	0.0139978	0.0397239	0	0	0	0.0272496	0.0637146	0.0277523	0.0677288	0.0162787	0.0118182	0.0374502	0	0.0120019	0	0.0175108	0.0185646	0.0145996	0	0	0	0.0255444	0.0393614	0.035597	0	0.0187952	0.0270797	0.0435648	0.0664478	0	0	0	0.0129522	0	0.00670331
Bacteria	Firmicutes	Clostridia	Peptococcales	Peptococcaceae	NA	NA	GACGAACGCTGGCGGCGTGCTTAACACATGCAAGTCGAACGGAGTCTCTTAGACAGAAGCCTTCGGGCGGAAGACTTTGAGGCTTAGTGGCGGACGGGTGAGTAACACGTGGGTAACCTGCCCCATAAACCGGGACAACAGTTGGAAACGACTGCTAATACCGGATACTCTCATTGGAAGGCATCTTCTGGTGAGGAAAGGTGGCCTCTGAACATGCTACCGATATGGGATGGACCCGCGTCTGATTAGCTAGTTGGTGGGGTAACGGCCTACCAAGGCGACGATCAGTAGCCGGCCTGAGAGGGTGACCGGCCACATTGGGACTGAGACACGGCCCAAACTCCTACGGGAGGCAGCAGTGGGGAATCTTCCGCAATGGGCGCAAGCCTGACGGAGCAA…	ASV00445	0.0195944	0	0.00630875	0	0	0.0165166	0.0139978	0.00993098	0.0214777	0	0.00873312	0.00605547	0	0	0	0	0.0177274	0.0133751	0	0	0	0	0.0148517	0.0328491	0	0	0.0190049	0.0319305	0.0123004	0.0237314	0.0656445	0	0.0162478	0	0.0195435	0	0	0	0.0302219	0.023833	0.0335166
Bacteria	Firmicutes	Clostridia	Clostridia vadinBB60 group	NA	NA	NA	ACCCCAGTCATTGGTATTACCTTAGGCAGCTCCCTCCTTGCGGTTAGGACACTGACTTTGGGCACTCCCAACTCCCATGGCTTGACGGGCGGTGTGTACAAGACCCGGGAACGCATTCACCCCGACATGCTGATTCGGGATTACTAGCAACTCCGACTTCATGTGGGCGGGTTGCAGCCCACAATCCGAACTGAGACTATCTTTATGAGATTAGCTCCACCTTGCGGTATTGCGACTCTTTGTAATAGCCATTGTAGCACGGGTGAGGCCCAGAACGTAAGGGCCGTGATGATTTGACATCATCCCCACCTTCCTCCGTGTTAACCACGGCAGTCTATACAGAGTTCCTAACTTAATATTGGCAACTGTATATGAGGGTTGCGCTCGTTGCGGGACTTA…	ASV00446	0	0	0	0	0.0357924	0.0165166	0	0	0	0.0185248	0	0	0.00868835	0	0	0	0	0	0	0	0	0.0262663	0	0	0	0	0	0.204355	0	0	0	0	0	0	0.0156348	0	0.042339	0	0	0	0
Bacteria	Firmicutes	Clostridia	Lachnospirales	Lachnospiraceae	NA	NA	ACCCCAGTCGCCGGGCCTGCCTTCGGCGGCTCCCTCCTTGCGGTTGGGGCACCGACTTCGGGCATTCCCGACTCCCATGGTGTGACGGGCGGTGTGTACAAGACCCGGGAACGTATTCACCGCGGCGTTCTGATCCGCGATTACTAGCGATTCCGGCTTCATGCAGCCGAGTTGCAGGCTGCAATCCGAACTGAGGCGTGCTTTCCGGGCTTTGCTTGGCGTCGCCGCTTTGCTTCCCTCTGTGCACGCCATTGTAGCACGTGTGTAGCCCTGGCCATAAGGGGCATGATGATTTGACGTCGTCCCCGCCCTCCTCCGGGTTGTCCCCGGCAGTCCCCCTAGAGTGCCCACCTTAACGTGCTGGCTACTAGGGGCAGGGGTTGCGCTCGTTGCGGGACT…	ASV00447	0.0359231	0	0	0	0	0	0	0	0.0465349	0.0216123	0	0	0	0	0	0	0	0.0107001	0	0	0	0	0	0	0	0	0	0	0	0	0.0703334	0	0	0	0.0390869	0.0742903	0	0	0	0	0
Bacteria	Firmicutes	Clostridia	Lachnospirales	Lachnospiraceae	NA	NA	GATGAACGCTGGCGGCGTGCTTAACACATGCAAGTCGAACGAAGCACGGGGACGGAAGCCCTCCGGGGTGGAAGGCCGCGTGACTGAGTGGCGGACGGGTGAGTAACGCGTGGGTAACCTGCCCCATACAGGGGGATAACAGCCGGAAACGGCTGCTAATACCGCATGCACATGCGGGGGCGCATGCCCCTGCATGGAAAGCTTTCGCGGTATGGGATGGGCCCGCGTCTGATTAGGCAGTTGGCGGGGTAACGGCCCACCAAACCGACGATCAGTAGCCGGCCTGAGAGGGCAACCGGCCACATTGGGACTGAGACACGGCCCAAACTCCTACGGGAGGCAGCAGTGGGGAATATTGCACAATGGGGGGAACCCTGATGCAGCGACGCCGCGTGGGTG…	ASV00448	0.0555175	0	0.0378525	0	0	0	0	0	0	0	0	0.0302773	0	0	0	0.0325574	0	0	0	0	0	0	0	0.0766479	0	0.0590807	0	0.0702471	0	0.0830598	0	0	0	0	0	0.0636774	0	0.121881	0	0	0
Bacteria	Firmicutes	Clostridia	Lachnospirales	Lachnospiraceae	Lachnoclostridium	NA	GATGAACGCTGGCGGCGTGCCTAACACATGCAAGTCGAACGAAGCGTTCCAGAGGAAGTTTTCGGATGGAATCTGGGATGACTGAGTGGCGGACGGGTGAGTAACGCGTGGGTAACCTGCCCTGTACTGGGGGACAACAGTTAGAAATGACTGCTAATACCGCATAAGCGCACAGGACCGCATGGTCCGGTGTGAAAAACTCCGGTGGTACAGGATGGACCCGCGTCTGATTAGGTAGTTGGCGGGGTAACGGCCCACCAAGCCGACGATCAGTAGCCGACCTGAGAGGGTGACCGGCCACATTGGGACTGAGACACGGCCCAAACTCCTACGGGAGGCAGCAGTGGGGAATATTGCACAATGGGGGAAACCCTGATGCAGCGACGCCGCGTGAGTGAA…	ASV00449	0	0	0	0	0	0	0	0	0	0	0	0	0.0347534	0	0	0	0	0	0	0	0	0.0569102	0	0	0	0.0590807	0	0	0	0	0	0	0	0	0	0	0	0	0.155427	0	0
Bacteria	Firmicutes	Clostridia	Oscillospirales	Oscillospiraceae	Colidextribacter	NA	ACCCCAATTATCGAACCCACCTTCGGCCGCGCCCCCATTGCTGTTAGACTACGGACTTCGGGTGTTCCCGACTCTCATGGTGTGACGGGCGGTGTGTACAAGGCCCGGGAACGTATTCACCGCGGCATGCTGATCCGCGATTACTAGCGATTCCAACTTCATGCAGGCGGGTTTCAGCCTGCAATCCGAACTGGGACGGCTTTTAGGGATTTGCTCCACCTCGCGGCTTTGCTTCCCTCTGTTTACCGCCATTGTAGTACGTGTGTGGCCCAGGACATAAGGGGCATGATGATTTGACGTCGTCCCCACCTTCCTCCGTTTTGTCAACGGCAGTCTCGCTAGAGTGCTCTTGCGTAGCAACTAACAATAAGGGTTGCGCTCGTTGCGGGACTTAACCCA…	ASV00450	0	0	0	0	0	0	0	0	0	0.052487	0.0494877	0	0.0637146	0	0	0	0	0.0535003	0	0	0	0	0	0	0	0	0	0	0	0	0	0	0	0	0	0	0	0	0.0129522	0	0
Bacteria	Firmicutes	Clostridia	Oscillospirales	Oscillospiraceae	Oscillibacter	NA	GACGAACGCTGGCGGCGTGCTTAACACATGCAAGTCGAACGGAGTGCCCCTGAAAGAGTTTTCGGACAATGGAAGGGAACACTTAGTGGCGGACTGGTGAGTAACGCGTGAGGAACCTGCCTTCCAGAGGGGGACAACAGTTGGAAACGACTGCTAATACCGCATGATGCATTTGAATCGCATGGTTTGAATGTCAAAGATTTATCGCTGGAAGATGGCCTCGCGTCTGATTAGCTAGTTGGTGAGGTAACGGCCCACCAAGGCGACGATCAGTAGCCGGACTGAGAGGTTGGCCGGCCACATTGGGACTGAGATACGGCCCAGACTCCTACGGGAGGCAGCAGTGGGGAATATTGGGCAATGGACGCAAGTCTGACCCAGCAACGCCGCGTGAAGGAA…	ASV00451	0.0130629	0	0	0	0	0	0	0	0	0	0	0	0.0173767	0.0166514	0.00967555	0	0	0	0.0142212	0	0	0	0	0.0437988	0	0	0.0114029	0	0	0	0	0	0	0.068459	0	0	0	0	0	0.0510708	0.0201099
Bacteria	Firmicutes	Clostridia	Clostridia vadinBB60 group	NA	NA	NA	ACCCCAGTCATTGGTTTTACCTTAGGCGGACGCTTCCCTTGCGGGTTGGCGTGACCGACTTCGAGTACCCCCAACTCCCATGGCTTGACGGGCGGTGTGTACAATCCCCGGGAACGCATTCACCCCGGCGTGCTGATCCGGGATTACTAGCAACTCCAACTTCATGTGGGCGGGTTTCAGCCCACAATCCGAACTGAGAGCGCTTTTTTGAGATTGGCTCGGCCTTACGGCTTTGCAGCTCTTTGTAGCGCCCATTGTAGCACGTGTGTAGCCCAAGACGTAAGAGGCATGATGATCTGACATCATCCCCACCTTCCTCCGCGTTATCCGCGGCAGTCTTTCCAGAGTCCCTAACTTAATATTGGTAACTGGAAATAAGGGTTGCGCTCGTTGACGGAC…	ASV00452	0	0	0	0.0123966	0	0.0123875	0	0.0148965	0	0	0	0	0	0	0	0.061859	0	0	0.0213318	0	0.0310518	0	0	0.0182495	0.0701684	0	0	0.0351236	0	0	0	0.0516869	0	0	0.0156348	0.122048	0	0.0286779	0.0129522	0.0136189	0.010055
Bacteria	Firmicutes	Clostridia	Lachnospirales	Lachnospiraceae	NA	NA	ACCCCAGTCACCGGGCCTGCCTTCGGCAGCTCCCCCCTTGCGGTTGGGCCACTGACTTCGGGCATTCCCGGCTCCCATGGTGTGACGGGCGGTGTGTACAAGACCCGGGAACGTATTCACCGCGGCATTCTGATCCGCGATTACTAGCGATTCCAGCTTCGTGCAGCCGGGTTGCAGGCTGCAGTCCGAACTGGGACGTTATTTTTGGGGTTTGCTCCGCCTCGCGGCTTCGCCTCCCTCTGTTACGCCATTGTAGCACGTGTGTAGCCCAGGCCATAAGGGGCATGATGATTTGACGTCATCCCCACCTTCCTCCAGGTTGTCCCTGGCAGTCCCCACAGAGTGCCCGCCTCTACGCGCTGGCTACTGTGGGCAGGGGTTGCGCTCGTTGCGGGACTT…	ASV00453	0.114301	0	0	0	0	0	0	0	0.0429553	0.0277872	0	0	0	0	0	0	0	0	0	0	0.0443597	0.131331	0	0	0	0	0	0	0	0	0	0.0845785	0	0	0.125078	0	0	0	0	0.0919274	0
Bacteria	Firmicutes	Clostridia	Peptostreptococcales-Tissierellales	Peptostreptococcaceae	Romboutsia	ilealis	GATGAACGCTGGCGGCGTGCCTAACACATGCAAGTCGAGCGATTTACTTCGGTAAAGAGCGGCGGACGGGTGAGTAACGCGTGGGTAACCTGCCCTGTACACACGGATAACATACCGAAAGGTATGCTAATACGAGATAAAATATTTTTATCGCATGGTAGAAATATCAAAGCTTTTGCGGTACAGGATGGACCCGCGTCTGATTAGCTAGTTGGTAAGGTAACGGCTTACCAAGGCGACGATCAGTAGCCGACCTGAGAGGGTGATCGGCCACATTGGAACTGAGACACGGTCCAAACTCCTACGGGAGGCAGCAGTGGGGAATATTGCACAATGGGCGAAAGCCTGATGCAGCAACGCCGCGTGAGCGATGAAGGCCTTCGGGTCGTAAAGCTCTGT…	ASV00454	0	0	0.0378525	0	0.0556771	0	0	0.15393	0	0	0	0.0575269	0.0608184	0.0860322	0	0	0	0	0	0	0	0	0	0	0	0.0708968	0	0	0	0	0	0	0	0	0	0	0	0	0.0690787	0.153212	0
Bacteria	Firmicutes	Clostridia	Lachnospirales	Lachnospiraceae	NA	NA	GATGAACGCTGGCGGCGTGCTTAACACATGCAAGTCGAACGGGGGCGTGATGTGCGAGAGGGATAGTTTACTAGACTTCAAACTTTTCACGCCCTAGTGGCGGACGGGTGAGTAACGCGTGGGTAACCTGCCATATACAGGGGGATAACACTTAGAAATAGGTGCTAATACCGCATAAGCGCACAGGGGCGCATGCCCCGGTGTGAAAAACTCCGGTGGTATATGATGGACCCGCGTCTGATTAGCCAGTTGGCAGGGTAACGGCCTACCAAAGCGACGATCAGTAGCCGGCCTGAGAGGGCGGACGGCCACATTGGGACTGAGACACGGCCCAAACTCCTACGGGAGGCAGCAGTGGGGGATATTGCACAATGGGGGAAACCCTGATGCAGCGACGCC…	ASV00455	0.0097972	0	0	0.0340906	0.0119308	0	0.0233296	0	0.0393757	0	0.0698649	0	0	0	0	0	0	0	0	0	0	0	0	0.0328491	0	0	0	0.0415097	0	0.0514179	0.0328222	0	0.0216638	0.068459	0.0273609	0	0	0	0	0.0170236	0
Bacteria	Firmicutes	Clostridia	Oscillospirales	Oscillospiraceae	Colidextribacter	NA	ACCCCAATTATCGAACCCACCTTCGGCCGCGCCCCCATTGCTGTTAGACTACGGACTTCGGGTGTTCCCGACTCTCATGGTGTGACGGGCGGTGTGTACAAGGCCCGGGAACGTATTCACCGCGGCATGCTGATCCGCGATTACTAGCGATTCCAACTTCATGCAGGCGGGTTTCAGCCTGCAATCCGAACTGGGACGGCTTTTAGGGATTTGCTCCACCTCGCGGTTTTGCTTCCCTCTGTTTACCGCCATTGTAGTACGTGTGTGGCCCAGGACATAAGGGGCATGATGATTTGACGTCGTCCCCACCTTCCTCCGTTTTGTCAACGGCAGTCTCGCTAGAGTGCTCTTGCGTAGCAACTAACAATAAGGGTTGCGCTCGTTGCGGGACTTAACCCA…	ASV00456	0	0	0	0	0	0	0	0	0	0	0	0.0878043	0	0	0	0	0	0.0481502	0	0.0400064	0	0.0700433	0	0.0656982	0	0	0	0	0	0	0	0	0.0379116	0	0	0	0	0	0	0	0
Bacteria	Firmicutes	Clostridia	Oscillospirales	Oscillospiraceae	NA	NA	GACGAACGCTGGCGGCATGCTTAACACATGCAAGTCGAACGGAGCACCCCTGAACGAGGTTTCGGCCGAAGTGACGGGAATGCTTAGTGGCGGACGGGTGAGTAACGCGTGAGCAACCTGCCTTGAAGTGGGGGACAACAGTTGGAAACGACTGCTAATACCGCATAATATATTTAGGCCGCATGGCTTGGATATCAAAGATTTATCGCTTCAAGATGGGCTCGCGTCTGATTAGGTAGTTGGCGGGGTAACGGCCCACCAAGCCGACGATCAGTAGCCGGACTGAGAGGTTGAACGGCCACATTGGGACTGAGATACGGCCCAGACTCCTACGGGAGGCAGCAGTGGGGAATATTGGGCAATGGGCGCAAGCCTGACCCAGCAATGCCGCGTGAAGGA…	ASV00457	0	0	0	0	0	0	0	0	0.0393757	0	0	0	0.0463379	0	0	0	0	0	0	0	0	0.0393994	0	0.0437988	0	0.0393871	0	0	0	0	0	0	0.0487435	0	0.0547217	0	0	0	0	0.12257	0
Bacteria	Firmicutes	Clostridia	Lachnospirales	Lachnospiraceae	NA	NA	GATGAACGCTGGCGGCGTGCTTAACACATGCAAGTCGAACGAAGCACGGGGACGGAAGCCCTCCGGGGTGGAAGGCCGCGTGACTGAGTGGCGGACGGGTGAGTAACGCGTGGGTAACCTGCCCCATACAGGGGGATAACAGCCGGAAACGGCTGCTAATACCGCATGCACATGCGGGGGCGCATGCCCCTGGATGGAAAGCTTTCGCGGTATGGGATGGGCCCGCGTCTGATTAGGCAGTTGGCGGGGTAACGGCCCACCAAACCGACGATCAGTAGCCGGCCTGAGAGGGCAACCGGCCACATTGGGACTGAGACACGGCCCAAACTCCTACGGGAGGCAGCAGTGGGGAATATTGCACAATGGGGGGAACCCTGATGCAGCGACGCCGCGTGGGTG…	ASV00458	0	0	0	0	0	0.0206458	0	0	0.0250573	0	0	0	0	0	0	0	0	0	0	0	0	0.100687	0	0	0	0	0	0	0	0	0.0562667	0	0	0	0.0625391	0	0.0376347	0	0	0	0.0636815
Bacteria	Firmicutes	Clostridia	Lachnospirales	Lachnospiraceae	NA	NA	GATGAACGCTGGCGGCGTGCTTAACACATGCAAGTCGAACGAAGCAATTAGAAGGAAGTTTTCGGATGGAATTTTAATTGACTGAGTGGCGGACGGGTGAGTAACGCGTGGGTAACCTGCCTCATACAGGGGGATAACAGTTAGAAATGACTGCTAATACCGCATAAGCGCACAGGATTGCATGATCCCGTGTGAAAAACTCCGGTGGTATGAGATGGACCCGCGTCTGATTAGCTGGTTGGTGGGGTAACGGCCTACCAAGGCGACGATCAGTAGCCGACCTGAGAGGGTGACCGGCCACATTGGGACTGAGACACGGCCCAAACTCCTACGGGAGGCAGCAGTGGGGAATATTGCACAATGGGGGAAACCCTGATGCAGCAACGCCGCGTGAGTGAA…	ASV00459	0	0	0	0	0	0	0	0	0.0393757	0	0	0	0	0	0	0.0195344	0.0325001	0.0454752	0	0	0.0354877	0	0	0.0255493	0	0	0	0	0	0	0	0.0375905	0	0	0	0	0	0	0	0	0
Bacteria	Firmicutes	Clostridia	Oscillospirales	Oscillospiraceae	Colidextribacter	NA	ACCCCAATTATCGAACCCACCTTCGGCCGCGCCCCCCTTGCGGTTAGGCTACGGACTTCGGGTGTTCCCGACTCTCATGGTGTGACGGGCGGTGTGTACAAGGCCCGGGAACGTATTCACCGCGGCATGCTGATCCGCGATTACTAGCGATTCCAACTTCACGCAGGCGGGTTGCAGCCTGCGATCCGAACTGGGATGGCTTTTAGGGATTTGCTCCACCTCGCGGTATTGCTTCCCTCTGTTGACCACCATTGTAGTACGTGTGTGGCCCAGGACATAAGGGGCATGATGATTTGACGTCGTCCCCACCTTCCTCCGTTTTGTCAACGGCAGTCTCGCTAGAGTGCTCTTGCGTAGCAACTAACAATAAGGGTTGCGCTCGTTGCGGGACTTAACCCA…	ASV00460	0	0	0	0	0	0	0	0	0	0	0	0	0	0	0.129007	0	0	0	0	0	0	0	0	0	0	0	0	0	0	0	0	0	0	0	0	0	0	0	0	0	0
Bacteria	Firmicutes	Clostridia	Clostridia vadinBB60 group	NA	NA	NA	GACGAACGCTGGCGGCGTGCTTAACACATGCAAGTCGAGCGGGCGTAGCAATACGTCAGCGGCGGACGGGTGAGTAACGCGTGAGCAATCTGCCTCTACCAATGGGATAACACTTAGAAATAGGTGCTAATACCGTATAAGACCACGAGCCTGCATGGGCATGTGGTAAAAGCTCCGACGGGTAGAGATGAGCTCGCGTCCCATTAGCTAGTTGGTAGGGTAACGGCCTACCAAGGCGACGATGGGTAGCCGACCTGAGAGGGTGATCGGCCACATTGGAACTGAGAAACGGTCCAAACTCCTACGGGAGGCAGCAGTGGGGAATATTGGGCAATGGGCGCAAGCCTGACCCAGCAACGCCGCGTGAAGGATGAAGGTTTTCGGATTGTAAACTTCTGT…	ASV00461	0.0130629	0	0	0	0.0437463	0.00825832	0	0	0	0.0092624	0.00582208	0	0	0	0.0322518	0	0.00590912	0	0.0853273	0.0320051	0	0	0	0.0291992	0.0200481	0.0236323	0	0.0702471	0	0	0	0.0281928	0	0	0.0234522	0.0212258	0	0	0	0	0
Bacteria	Firmicutes	Clostridia	Lachnospirales	Lachnospiraceae	NA	NA	ACCCCAGTCACCGGGCCTGCCTTAGGCGGCTCCGCCCTCTCGGTTCGGCCACCGGCTTCGGGCATTCCAGGCTCCCATGGTGTGACGGGCGGTGTGTACAAGACCCGGGAACGTATTCACCGCGGCGTTCTGATCCGCGATTACTAGCGATTCCGGCTTCATGCAGCCGAGTTGCAGGCTGCAATCCGAACTGGGGGGCCGTTTTTGGGGTCCGCTCGCGCTCGCGCGTCCGCTTCCCTCTGTCGGCCCCATTGTAGCACGTGTGTAGCCCCAGCCGTAAGGGGCATGATGATTTGACGTCGTCCCCGCCTTCCTCCGGGTTGTCCCCGGCAGTCCCCCCAGAGTGCCCGCCTCTACGCTGGCTACTGGGGGCAGGGGTTGCGCTCGTTGCGGGACTTG…	ASV00462	0.310245	0	0	0	0	0	0	0	0	0	0.145552	0.0817488	0	0	0	0	0	0.0535003	0	0.0960154	0	0	0	0	0	0	0	0	0	0	0	0	0	0	0	0	0	0	0	0	0
Bacteria	Firmicutes	Clostridia	Clostridia vadinBB60 group	NA	NA	NA	GATGAACGCTGGCGGCGTGCTTAACACATGCAAGTCGAACGAACGTAGCAATACGTTAGTGGCGGACGGGTGAGTAACGCGTGAGCAATCTGCCCATATCAGGGGAATAACAGTTAGAAATGACTGCTAATACCGCATAGGACCACGGAGAGGCATCTCTCTGAGGTGAAAGATTTATCGGATATGGATGAGCTCGCGTCCCATTAGGTAGTTGGTGAGGTAACGGCCCACCAAGCCGACGATGGGTAGCCGGCCTTAGAGGGTGATCGGCCACATTGGAACTGAGACACGGTCCAAACTCCTACGGGAGGCAGCAGTGGGGAATATTGGGCAATGGAGGCAACTCTGACCCAGCAACGCCGCGTGAGTGATGAAGGTCTTCGGATTGTAAAACTCTTT…	ASV00463	0	0	0.00946313	0	0.0636309	0.0412916	0.0233296	0	0	0	0	0	0	0.0111009	0	0	0	0	0.0533295	0.044007	0.0399237	0.030644	0	0.0255493	0	0.027571	0.0152039	0.0478958	0	0	0	0	0	0	0	0	0	0	0	0	0
Bacteria	Firmicutes	Clostridia	Peptostreptococcales-Tissierellales	Peptostreptococcaceae	Romboutsia	ilealis	GATGAACGCTGGCGGCGTGCCTAACACATGCAAGTCGAGCGATTTACTTCGGTAAAGAGCGGCGGACGGGTGAGTAACGCGTGGGTAACCTGCCCTGTACACACGGATAACATACCGAAAGGTATGCTAATACGAGATAAAATACTTTTATTGCATGGTAGAAGTATCAAAGCTTTTGCGGTACAGGATGGACCCGCGTCTGATTAGCTAGTTGGTAAGGTAACGGCTTACCAAGGCGACGATCAGTAGCCGACCTGAGAGGGTGATCGGCCACATTGGAACTGAGACACGGTCCAAACTCCTACGGGAGGCAGCAGTGGGGAATATTGCACAATGGGCGAAAGCCTGATGCAGCAACGCCGCGTGAGCGATGAAGGCCTTCGGGTCGTAAAGCTCTGT…	ASV00464	0	0	0	0	0	0	0	0	0	0	0	0	0.0926757	0.0721561	0	0	0	0	0	0	0	0	0	0	0	0.169365	0	0	0	0	0	0.0986749	0	0	0	0	0	0	0	0	0
Bacteria	Firmicutes	Clostridia	Peptostreptococcales-Tissierellales	Peptostreptococcaceae	Romboutsia	ilealis	ACCCCAGTTATTGATTTCACCTTCGACACTCGCTTCCCAAATGGGTTAGCTAAGTGGCTTCGGGCGCCCCCAACTTCCGTGGTGTGACGGGCGGTGTGTACAAGACCCGGGAACGCATTCACCGCAGCATTCTGATCTGCGATTACTAGTAACTCCAGCTTCATGTAGGCGAGTTTCAGCCTACAATCCGAACTGAGAATGGCTTTAAGGGATTAGCTCCGCCTCACGACTTGGCTGCCCTCTGTACCACCCATTGTAGCACGTGTGTAGCCCTAAGCATAAGGGGCATGATGATTTGACGTCATCCCCACCTTCCTCCAGGTTATCCCTGGCAGTCCCTCTAGAGTGCCCAACTTAATGCTGGCAACTAAAGGCAAGGGTTGCGCTCGTTGCGGGACT…	ASV00465	0	0	0	0	0	0	0	0	0	0	0	0	0.0724029	0.0693808	0	0	0	0	0	0	0	0	0	0	0	0.114223	0.0494127	0	0	0	0	0	0	0	0.0586304	0	0	0	0.120888	0	0
Bacteria	Firmicutes	Clostridia	Lachnospirales	Lachnospiraceae	NA	NA	GATGAACGCTGGCGGCGTGCCTAACACATGCAAGTCGAGCGAAGCAATTAAGAGGAAGTTTTCGGATGGAATGTTAATTGACTGAGCGGCGGACGGGTGAGTAACGCGTGGGTAACCTGCCTCATACAGGGGGATAACAGTTAGAAATGACTGCTAATACCGCATAAGCACACAGAACCGCATGGTTCGGGGTGAAAAGCCGAGACGGTATGAGATGGACCCGCGTCTGATTAGCTAGTTGGAGGGGTAACGGCCCACCAAGGCAACGATCAGTAGCCGACCTGAGAGGGTGACCGGCCACATTGGGACTGAGACACGGCCCAAACTCCTACGGGAGGCAGCAGTGGGGGATATTGCACAATGGGGGAAACCCTGATGCAGCGACGCCGCGTGAGTGAA…	ASV00466	0	0	0.0126175	0.00929742	0	0.0165166	0	0.0148965	0	0	0	0.0272496	0.0144806	0	0	0.0195344	0.0206819	0.0428002	0.0142212	0	0.0310518	0.0175108	0	0	0.0200481	0	0	0	0	0	0.0422	0	0	0	0.0586304	0	0	0	0	0.023833	0.010055
Bacteria	Firmicutes	Bacilli	RF39	NA	NA	NA	ACCCCAGTCACCTGTCCTACCTTAGGCGGCCCCCTCCCTTGCGGGTTAGGCTACCGACTTTAGGTATTACAGACTCCCATGGCGTGACGGGCGGTGTGTACAACACCCGGGAACGTATTCACCCCGACATTCTGATTCGGGATTACTAGCAATTCCAACTTCATGAGGTCGAGTTGCAGACCTCAATCCGGACTGGGACCGACTTTAAGAGATTAGCTTCATGTTACCATGTTGCGACTCGTTGTATCGGCCATTGTAGCACGCCTGTAGCCCTAGACGTAAGGGGCATGATGATTTGACGTCATCCCCACCTTCCTCCAGCTTACACTGGCAGTCTCTTCAGAGTTCTCAACTAAATGTTAGCAACTGAAGACGAGGGTTGCGCTCGTTATTGGACTT…	ASV00467	0	0	0.0693963	0.10847	0	0	0	0.139034	0	0	0.0698649	0	0	0	0	0	0.0295456	0	0	0	0	0.140087	0	0	0	0	0	0	0	0	0	0	0	0	0	0	0	0	0	0	0
Bacteria	Firmicutes	Clostridia	Lachnospirales	Lachnospiraceae	Lachnospiraceae NK4A136 group	NA	GATGAACGCTGGCGGCGTGCCTAACACATGCAAGTCGAACGGATCCATATTGAAACCTAGTGATATATGGGTCAGTGGCGGACGGGTGAGTAACGCGTGGATAACCTGCCGTATACAGGGGGATAACACTTAGAAATAGGTGCTAATACCGCATAAGCGCACGGTTCCGCATGGAACAGTGTGAAAAACTCCGGTGGTATACGATGGATCCGCGTCTGATTAGCCAGTTGGCGGGGTAACGGCCCACCAAAGCGACGATCAGTAGCCGGCCTGAGAGGGTGAACGGCCACATTGGGACTGAGACACGGCCCAAACTCCTACGGGAGGCAGCAGTGGGGAATATTGCACAATGGGGGAAACCCTGATGCAGCGACGCCGCGTGAGTGAAGAAGTATTTCG…	ASV00468	0	0	0.0220806	0	0	0	0	0	0	0	0	0	0.0347534	0	0	0	0	0	0	0	0.0576676	0	0	0	0	0	0	0	0	0	0	0	0	0	0	0	0	0	0	0.0578802	0
Bacteria	Firmicutes	Clostridia	Clostridia vadinBB60 group	NA	NA	NA	GACGAACGCTGGCGGCGTGCTTAACACATGCAAGTCGAGCGGACGTAGCAATACGTTAGCGGCGGACGGGTGAGTAACGCGTGAGCAACCTGCCTCTGTCATCGGGATAACACTTAGAAATAGGTGCTAATACCGAATAAGACCACGATACGGCATCGTATTGGGGTAAAAAGGTTACTGGACAGAGATGGGCTCGCGTCCCATTAGATAGTTGGTGAGGTAACGGCCCACCAAGTCAACGATGGGTAGCCGACCTGAGAGGGTAAACGGCCACATTGGAACTGAGATACGGTCCAAACTCCTACGGGAGGCAGCAGTGGGGAATATTGGGCAATGGAGGGAACTCTGACCCAGCAACGCCGCGTGAAGGATGAAGGTTTTCGGATTGTAAACTTCTGT…	ASV00469	0	0	0	0.00929742	0	0	0.0279955	0	0	0	0.00582208	0	0	0	0.0290266	0	0	0	0.081772	0.0280045	0	0	0	0.0474487	0.0200481	0	0.0114029	0.0766332	0	0	0	0	0	0	0.0156348	0.0212258	0	0.0215085	0	0.023833	0
Bacteria	Firmicutes	Clostridia	Lachnospirales	Lachnospiraceae	Lachnospiraceae NK4A136 group	NA	ACCCCAGTTACCGGCTCCACCTTCGGCAGCTCCCTCCACGCGAACGAAGTTCACGTTGTGGTTGGGTCACTGACTTCGGGCATTTCCGACTCCCATGGTGTGACGGGCGGTGTGTACAAGACCCGGGAACGTATTCACCGCGGCATTCTGATCCGCGATTACTAGCGATTCCAGCTTCATGCAGCCGAGTTGCAGGCTGCAATCCGAACTGGGACGTTATTTTTGGGATTTGCTTGGCGTCGCCGCTTTGCCTCCCTTTGTTTACGCCATTGTAGCACGTGTGTAGCCCTGGTCATAAGGGGCATGATGATTTGACGTCATCCCCGCCTTCCTCCCGGTTATCCCGGGCAGTCTCTCCAGAGTGCCCATCTCATATGCTGGCTACTGGAAATAGGGGTT…	ASV00470	0	0	0.0220806	0	0	0	0.0793206	0	0	0	0.0494877	0	0.0231689	0	0	0	0	0	0	0	0.0399237	0	0	0	0	0	0.0380098	0.0830193	0	0	0	0	0.0541594	0	0	0	0	0	0	0.105546	0
Bacteria	Firmicutes	Clostridia	Lachnospirales	Lachnospiraceae	Marvinbryantia	NA	ACCCCAGTCACTGGTCCCACCTTCGGCAGCTCCTCCCTTTCGGTTAGGTCACTGACTTCGGGCGTTACCAACTCCCATGGTGTGACGGGCGGTGTGTACAAGACCCGGGAACGTATTCACCGCGGCATTCTGATCCGCGATTACTAGCGATTCCAGCTTCATGCAGTCGAGTTGCAGACTGCAATCCGAACTGGGACGTTATTTTTGGGGTTTGCTCACCCTCGCGGGGCTGCCTCCCTCTGTTTACGCCATTGTAGCACGTGTGTAGCCCAGGCCATAAGGGGCATGATGATTTGACGTCGTCCCCACCTTCCTCCGGGTTGTCCCCGGCAGTCCCTCCAGAGTGCCCACCATTATGTGCTGGCTACTGAAGGTAAGGGTTGCGCTCGTTGCGGGACT…	ASV00471	0.0359231	0	0.0441613	0	0	0	0	0	0	0	0.0261993	0.0333051	0	0	0	0	0	0.0347752	0	0	0	0.0525325	0.0779713	0	0	0	0.0304078	0.0447027	0	0.0949254	0	0	0	0	0	0	0.0799737	0	0	0	0
Bacteria	Firmicutes	Clostridia	Lachnospirales	Lachnospiraceae	NA	NA	GATGAACGCTGGCGGCGTGCCTAACACATGCAAGTCGAACGGGGACAGACGGAAACCTAGTGAAGTCTGTCCGAGTGGCGGACGGGTGAGTAACGCGTGGATAACCTGCCGCATGCAGGGGGATACCGGCTGGAAACAGCCGCTAATACCGCATAAGCGCACGGTGCCGCATGGCAGAGTGCGAAAAGGAGAAATCCGGCAAGCGATGGATCCGTGTCCGATTAGCCAGTTGGCGGGGTAAGGGCCCACCAAAGCGACGATCGGTAGCCGGCCTGAGAGGGCGGACGGCCACATTGGGACTGAGACACGGCCCAGACTCCTACGGGAGGCAGCAGTGGGGGATATTGCACAATGGGGGAAACCCTGATGCAGCGACGCCGCGTGGGTGAAGAAGTATTT…	ASV00472	0	0	0.0157719	0	0	0	0	0	0	0	0	0	0	0	0	0	0	0	0	0	0	0	0	0	0	0	0	0	0	0	0.0515778	0.0469881	0	0	0.0429956	0.0742903	0	0	0	0	0
Bacteria	Firmicutes	Clostridia	Oscillospirales	Oscillospiraceae	NA	NA	ACCCCAATTATCGAACCCACCTTCGGCCGCGCCCTCCTTGCGGTTAGGCTACGGACTTCGGGTGTTCCCGACTCTCATGGTGTGACGGGCGGTGTGTACAAGGCCCGGGAACGTATTCACCGCGGCATGCTGATCCGCGATTACTAGCGATTCCGACTTCATGCAGTCGAGTTGCAGACTGCAATCTGAACTGGGACGGCTTTTAGGGGTTCGCTCCACTTCACAGCTTTGCATCCCTCTGTTTACCGCCATTGTATTACGTGTGTAGCCCAGGACATAAGGGGCATGATGATTTGACGTCGTCCCCACCTTCCTCCGTTTTGTCAACGGCAGTCTCGCTAGAGTGCTCTTGCGTAGCAACTAACAATAAGGGTTGCGCTCGTTGCGGGACTTAACCCA…	ASV00473	0	0	0	0.0123966	0	0	0	0	0	0	0	0	0	0	0	0	0	0	0	0	0	0	0	0	0	0	0	0.0351236	0	0	0	0	0	0	0	0	0	0	0	0	0
Bacteria	Firmicutes	Clostridia	Oscillospirales	Oscillospiraceae	Oscillibacter	NA	ACCCCAATTATCGAACCCACCTTCGGCCGCGCCCTCTTTGCAGTTAGGCTACGGACTTCGGGTGTTCCCGACTCTCATGGTGTGACGGGCGGTGTGTACAAGGCCCGGGAACGTATTCACCGCGGCATGCTGATCCGCGATTACTAGCGATTCCGACTTCATGCAGGCGGGTTGCAGCCTGCAATCCGAACTGGGACGGCTTTTAGGGGTTCGCTCGGCCTCGCGGCTTTGCATCCCTCTGTTGACCGCCATTGTATTACGTGTGTAGCCCAGGACATAAGGGGCATGATGATTTGACGTCGTCCCCGCCTTCCTCCGTTTTGTCAACGGCAGTCTCGCTAGAGTGCTCTTGCGTAGCAACTAACAATAGGGGTTGCGCTCGTTGCGGGACTTAACCCA…	ASV00474	0	0	0	0	0	0	0	0	0.0715922	0.0123499	0.00873312	0	0	0	0	0	0	0	0	0	0	0	0	0.0328491	0	0	0	0.0127722	0	0	0	0	0	0	0.0586304	0	0	0	0	0	0
Bacteria	Firmicutes	Bacilli	Erysipelotrichales	Erysipelotrichaceae	NA	NA	ACCCCAGTCATCGGTCCTACCTTCGACGGCTCACTCCTTTGCAGGTTATGCCACCGGCTTCGGGTATTACCAACTCCCATGGTTTGACGGGCGGTGTGTACAAGGCCCGAGAACGTATTCACCGCGGCATGCTGATCCGCGATTACTAGCGATTCCACCTTCACGAAGTCGAGTTGCAGACTTCGATCCGAACTGAGACGACCTTTATGAGTTCCGCTTACCATCACTGGCTCGCTTCTCTTTGTAGTCGCCATTGTAGTACGTGTGTAGCCCAGTCCATAAGGGGCATGATGATTTGACGTCATCCCCACCTTCCTCCGGTTTGTCACCGGCAGTCTCACATGAGTCCCCATCTTATTGCTGGTAACATGCGACAAGGGTTGCGCTCGTTGCGGGACT…	ASV00475	0.0522517	0.0304599	0.05047	0	0.0238616	0.0165166	0.0419933	0.019862	0	0.00617494	0	0.045416	0.0434417	0.0305276	0	0	0.0354547	0.0588503	0	0	0.0177439	0.0262663	0.0148517	0.0255493	0	0	0.0190049	0.0223514	0.0196807	0	0	0	0.0216638	0	0.0234522	0	0.014113	0	0	0.0170236	0
Bacteria	Firmicutes	Clostridia	Peptostreptococcales-Tissierellales	Peptostreptococcaceae	Romboutsia	ilealis	GATGAACGCTGGCGGCGTGCCTAACACATGCAAGTCGAGCGATTTACTTCGGTAAAGAGCGGCGGACGGGTGAGTAACGCGTGGGTAACCTGCCCTGTACACACGGATAACATACCGAAAGGTATGCTAATACGAGATAAAATACTTTTATTGCATGGTAGAAGTATCAAAGCTTTTGCGGTACAGGATGGACCCGCGTCTGATTAGCTAGTTGGTAAGGTAACGGCTTACCAAGGCGACGATCAGTAGCCGACCTGAGAGGGTGATCGGCCACATTGGAACTGAGACACGGTCCAAACTCCTACGGGAGGCAGCAGTGGGGAATATTGCACAATGGGCGAAAGCCTGATGCAGCAACGCCGCGTGAGCGATGAAGGCCTTCGGGTCGTAAAGCTCTGT…	ASV00476	0	0	0	0	0	0	0	0	0	0	0	0	0.0608184	0	0	0	0	0	0	0	0	0	0.044555	0	0	0	0.19385	0	0	0	0	0	0	0	0.0781739	0	0	0	0.0820309	0	0
Bacteria	Firmicutes	Clostridia	Oscillospirales	Oscillospiraceae	Colidextribacter	NA	GATGAACGCTGGCGGCGTGCTTAACACATGCAAGTCGAACGGGGTACCCCCAAAGGAGTTTTCGGACAACTGCGGGGAATACCTAGTGGCGGACGGGTGAGTAACGCGTGAGTAACCTGCCTTGGAGTGGGGAATAACAGCTGGAAACAGCTGCTAATACCGCATAATGCAGTTGGGTCGCATGGCTCTGACTGCCAAAGATTTATCGCTCTGAGATGGACTCGCGTCTGATTAGCTAGTTGGTGGGGCAACGGCCCACCAAGGCGACGATCAGTAGCCGGACTGAGAGGTTGGCCGGCCACATTGGGACTGAGACACGGCCCAGACTCCTACGGGAGGCAGCAGTGGGGAATATTGGGCAATGGGCGCAAGCCTGACCCAGCAACGCCGCGTGAAGGA…	ASV00477	0	0	0	0	0	0	0	0	0	0	0	0	0	0	0	0	0	0	0	0	0	0	0	0	0	0	0	0	0.489557	0	0	0	0	0	0	0	0	0	0	0	0
Bacteria	Firmicutes	Clostridia	Lachnospirales	Lachnospiraceae	NA	NA	ACCCCAGTCGCCGGGCCTGCCTTCGGCGGCTCCCTCCTTGCGGTTGGGGCACCGACTTCGGGCATTCCCGACTCCCATGGTGTGACGGGCGGTGTGTACAAGACCCGGGAACGTATTCACCGCGGCGTTCTGATCCGCGATTACTAGCGATTCCGGCTTCATGCAGCCGAGTTGCAGGCTGCAATCCGAACTGGGGCGTGCTTTCCGGGCTTTGCTTGGCGTCGCCGCTTTGCTTCCCTCTGTGCACGCCATTGTAGCACGTGTGTAGCCCTGGCCATAAGGGGCATGATGATTTGACGTCGTCCCCGCCCTCCTCCGGGTTGTCCCCGGCAGTCCCCCTAGAGTGCCCACCTTTACGTGCTGGCTACTAGGGGCAGGGGTTGCGCTCGTTGCGGGACT…	ASV00478	0	0	0	0	0	0	0	0	0	0	0	0.0333051	0.0173767	0	0	0	0	0	0	0	0	0	0	0	0	0	0	0	0.0172206	0	0.0375111	0	0	0	0.0351782	0.047758	0	0	0	0	0
Bacteria	Firmicutes	Clostridia	Oscillospirales	Oscillospiraceae	Intestinimonas	NA	ACCCCAATTATCGAACCCACCTTCGGCCGCGCCCCCCTTGCGGTTAGGCTACGGACTTCGGGTGTTCCCGACTCTCATGGTGTGACGGGCGGTGTGTACAAGGCCCGGGAACGTATTCACCGCGGCATGCTGATCCGCGATTACTAGCGATTCCAACTTCATGCAGGCGGGTTGCAGCCTGCAATCCGAACTGGGATGGCTTTTAGGGATTTGCTCCACCTCGCGGCTTTGCCTCCCTCTGTTAACCACCATTGTAGTACGTGTGTAGCCCAGGACATAAGGGGCATGATGATTTGACGTCGTCCCCACCTTCCTCCGTTTTGTCAACGGCAGTCTCGCTAGAGTGCTCTTGCGTAGCAACTAACAATAGGGGTTGCGCTCGTTGCGGGACTTAACCCA…	ASV00479	0.0783776	0	0	0	0	0	0.0653229	0	0	0	0	0	0.0781951	0	0.0806296	0.0488361	0	0.00802504	0	0	0.0665395	0	0	0	0	0	0	0	0	0	0.0562667	0	0	0	0	0	0	0	0	0	0
Bacteria	Firmicutes	Clostridia	Oscillospirales	Oscillospiraceae	Intestinimonas	NA	ACCCCAATTATCGAACCCACCTTCGGCCGCGCCCTCCTTGCGGTTAGGCTACGGACTTCGGGTGTTCCCGACTCTCATGGTGTGACGGGCGGTGTGTACAAGGCCCGGGAACGTATTCACCGCGGCATGCTGATCCGCGATTACTAGCGATTCCAACTTCATGCAGGCGGGTTGCAGCCTGCAATCCGAACTGGGATGGCTTTTAGGGATTTGCTCCACCTCGCGGTTTTGCCTCCCTCTGTTTACCACCATTGTAGTACGTGTGTAGCCCAGGACATAAGGGGCATGATGATTTGACGTCGTCCCCACCTTCCTCCGTTTTGTCAACGGCAGTCTCGCTAGAGTGCTCTTGCGTAGCAACTAACAATAGGGGTTGCGCTCGTTGCGGGACTTAACCCA…	ASV00480	0	0	0	0	0	0	0	0	0	0	0	0	0	0	0	0	0.0945459	0	0	0	0	0	0	0	0	0	0.0760196	0	0	0	0	0.0328916	0	0	0	0	0	0	0	0	0
Bacteria	Firmicutes	Clostridia	Lachnospirales	Lachnospiraceae	Lachnoclostridium	NA	ACCCCAGTTATCGGTCCCACCTTCGACGGCTCCCTCCTTTCGGTTGGGTCACCGGCTTCGGGCGTTACTGACTCCCATGGTGTGACGGGCGGTGTGTACAAGACCCGGGAACGTATTCACCGCGACATTCTGATTCGCGATTACTAGCGATTCCAGCTTCATGTAGTCGAGTTGCAGACTACAATCCGAACTGAGACGTTATTTTTGGGATTCGCTTACACTCACGTGGTCGCTTCCCTTTGTTTACGCCATTGTAGCACGTGTGTAGCCCTGGTCATAAGGGGCATGATGATTTGACGTCATCCCCACCTTCCTCCAGGTTATCCCTGGCAGTCTCTCTAGAGTGCCCATCCGTAATGCTGGCTACTAAAGATAAGGGTTGCGCTCGTTGCGGGACTT…	ASV00481	0.0326573	0.0266525	0	0	0	0	0	0	0	0	0.0349325	0	0.0173767	0	0	0	0.0206819	0.0267501	0	0	0.0576676	0	0.0779713	0	0	0.0354484	0	0.0159653	0.0196807	0	0	0	0	0	0	0	0	0.0501864	0	0	0
Bacteria	Firmicutes	Clostridia	Lachnospirales	Lachnospiraceae	NA	NA	ACCCCAGTCACCGGGCCTGCCTTAGGCGGCTCCGTCCTCTCGGTTCGGCCACCGGCTTCGGGCATTCCAGGCTCCCATGGTGTGACGGGCGGTGTGTACAAGACCCGGGAACGTATTCACCGCGGCGTTCTGATCCGCGATTACTAGCGATTCCGGCTTCATGCAGCCGAGTTGCAGGCTGCAATCCGAACTGGGGGGCCGTTTTTGGGGTCCGCTCGCGCTCGCGCGTCCGCTTCCCTCTGTCGGCCCCATTGTAGCACGTGTGTAGCCCCAGCCGTAAGGGGCATGATGATTTGACGTCGTCCCCGCCCTCCTCCGGGTTGTCCCCGGCAGTCCCCCCAGAGTGCCCGCCTCTACGCTGGCTACTGGGGGCAGGGGTTGCGCTCGTTGCGGGACTTG…	ASV00482	0.257993	0	0	0	0	0.0371624	0	0	0	0	0.122264	0.121109	0	0	0	0	0	0.0588503	0	0	0	0	0	0	0	0	0	0	0	0	0	0	0	0	0	0	0	0	0	0	0
Bacteria	Firmicutes	Clostridia	Oscillospirales	Oscillospiraceae	NA	NA	GATGAACGCTGGCGGCGTGCTTAACACATGCAAGTCGAACGGGGTGCCTTTGACAGAGGATTCGTCCAATGGATGAGGTTACCTAGTGGCGGACGGGTGAGTAACGCGTGAGTAACCTGCCCTGGAGTGGGGAATAACAGCTGGAAACAGCTGCTAATACCGCATAATGCAGTTGGGCCGCATGGCTCTGACTGCCAAAGATTTATCGCTCTGGGATGGACTCGCGTCTGATTAGCTAGTTGGTGGGGCAACGGCCCACCAAGGCGACGATCAGTAGCCGGACTGAGAGGTTGGCCGGCCACATTGGGACTGAGACACGGCCCAGACTCCTACGGGAGGCAGCAGTGGGGAATATTGGGCAATGGGCGCAAGCCTGACCCAGCAACGCCGCGTGAAGGA…	ASV00483	0	0	0	0.0309914	0	0	0	0	0	0.0401371	0.0611318	0	0	0	0	0	0.0177274	0	0	0	0	0	0	0	0	0	0.0342088	0	0	0	0	0.0469881	0	0	0	0	0	0	0	0	0
Bacteria	Firmicutes	Clostridia	Clostridia vadinBB60 group	NA	NA	NA	ACCCCAGTCATCGGTTTTACCTTAGGCGGCTGCCTCCTTGCGGTTAGCTCACCGACTTCGGGTACCCCCGACTCCCATGGCGTGACGGGCGGTGTGTACAAGACCCGGGAACGCATTCACCCCGACATTCTGATTCGGGATTACTAGCAACTCCGACTTCATGTGGGCGGGTTGCAGCCCACAATCCGAACTGAGAATGCTTTTATGAGATTTGCTTACCGTTACCGGCTCGCTGCTCTTTGTTGCACCCATTGTAGCACGTGTGAAGCCCAAGACGTAAGGGGCATGATGATTTGACGTCATCCCCACCTTCCTCCGCGTTAACCGCGGCAGTCTATCCGGAGTTCCTAACTTAATATTGGCAACCGGATATAAGGGTTGCGCTCGTTGCCGGACTTA…	ASV00484	0	0	0.00946313	0.0185948	0	0	0.0186637	0	0	0	0	0	0	0	0.0516029	0	0	0	0.0462189	0.0360058	0.0177439	0	0	0.0948974	0	0	0	0.0766332	0	0	0	0	0.0108319	0	0.0117261	0	0	0	0	0	0
Bacteria	Firmicutes	Clostridia	Lachnospirales	Lachnospiraceae	Lachnospiraceae NK4A136 group	NA	GATGAACGCTGGCGGCGTGCCTAACACATGCAAGTCGAACGGATCCATATTGAAACCTAGTGATTTATGGGTTAGTGGCGGACGGGTGAGTAACGCGTGGATAACCTGCCGTATACAGGGGGATAACACTTAGAAATAGGTGCTAATACCGCATAAGCGCACGGTTCCGCATGGAACAGTGTGAAAAACTCCGGTGGTATACGATGGATCCGCGTCTGATTAGCCAGTTGGCGGGGTAACGGCCCACCAAAGCGACGATCAGTAGCCGGCCTGAGAGGGTGAACGGCCACATTGGGACTGAGACACGGCCCAAACTCCTACGGGAGGCAGCAGTGGGGAATATTGCACAATGGGGGAAACCCTGATGCAGCGACGCCGCGTGAGTGAAGAAGTATCTCG…	ASV00485	0	0	0	0	0	0.0536791	0	0	0	0	0	0	0	0	0	0	0	0	0	0	0	0	0	0	0	0	0	0	0	0.0276866	0	0	0	0	0	0	0	0	0	0	0
Bacteria	Firmicutes	Clostridia	Oscillospirales	Ruminococcaceae	NA	NA	GACGAACGCTGGCGGCGCGCCTAACACATGCAAGTCGAACGGTGAAGAGGAGCTTGCTCCTCGGATCAGTGGCGGACGGGTGAGTAACACGTGAGCAACCTGCCTTTCAGTGGGGGACAACAGTTGGAAACGACTGCTAATACCGCATAACGTGCCGGAGGGGCATCCTTTTGGTACCAAAGATTTATCGCTGGAAGATGGGCTCGCGTCTGATTAGATAGTTGGTGAGGTAACGGCTCACCAAGTCGACGATCAGTAGCCGGACTGAGAGGTTGATCGGCCACATTGGGACTGAGACACGGCCCAGACTCCTACGGGAGGCAGCAGTGGGGAATATTGGACAATGGGGGAAACCCTTATCCAGCGACGCCGCGTGAGGGAAGAAGGTTTTCGGATTGT…	ASV00486	0	0.022845	0	0	0.0636309	0	0.0233296	0.0496549	0	0	0	0.136248	0.0550262	0	0	0	0	0	0	0	0	0	0	0	0	0.0236323	0	0	0	0	0	0	0	0	0	0	0	0	0	0	0
Bacteria	Firmicutes	Clostridia	Lachnospirales	Lachnospiraceae	Lachnoclostridium	NA	ACCCCAGTTATCGGTCCCACCTTCGACGGCTCCCTCCTTTCGGTTGGGTCACCGGCTTCGGGCGTTACTGACTCCCATGGTGTGACGGGCGGTGTGTACAAGACCCGGGAACGTATTCACCGCGACATTCTGATTCGCGATTACTAGCGATTCCAGCTTCATGTAGTCGAGTTGCAGACTACAATCCGAACTGAGACGTTATTTTTGGGATTCGCTTACACTCACGTGGTCGCTTCCCTTTGTTTACGCCATTGTAGCACGTGTGTAGCCCTGGTCATAAGGGGCATGATGATTTGACGTCATCCCCACCTTCCTCCAGGTTATCCCTGGCAGTCTCTCTAGAGTGCCCATCCTAAATGCTGGCTACTAAAGATAAGGGTTGCGCTCGTTGCGGGACTT…	ASV00487	0	0	0	0	0	0	0	0	0	0	0	0	0.0405456	0.0499542	0	0	0	0.0775754	0	0	0	0	0	0	0	0	0.0608157	0	0.0270609	0.0791045	0	0.0469881	0	0	0	0	0	0	0	0	0
Bacteria	Firmicutes	Clostridia	Peptostreptococcales-Tissierellales	Peptostreptococcaceae	Romboutsia	ilealis	ACCCCAGTTATTGATTTCACCTTCGACACTCGCTTCCCAAATGGGTTAGCTAAGTGGCTTCGGGCGCCCCCAACTTCCGTGGTGTGACGGGCGGTGTGTACAAGACCCGGGAACGCATTCACCGCAGCATTCTGATCTGCGATTACTAGTAACTCCAGCTTCATGTAGGCGAGTTTCAGCCTACAATCCGAACTGAGAATGGCTTTAAGGGATTAGCTCCGCCTCACGACTTGGCTGCCCTCTGTACCACCCATTGTAGCACGTGTGTAGCCCTAAGCATAAGGGGCATGATGATTTGACGTCATCCCCACCTTCCTCCAGGTTATCCCTGGCAGTCCCTCTAGAGTGCCCAACTTAATGCTGGCAACTAAAGGCAAGGGTTGCGCTCGTTGCGGGACT…	ASV00488	0	0	0	0	0	0	0	0	0	0.114236	0	0	0.0810913	0.0915827	0	0	0	0	0	0	0	0	0	0	0	0	0	0	0	0	0	0	0	0	0	0	0	0	0	0	0
Bacteria	Firmicutes	Clostridia	Lachnospirales	Lachnospiraceae	Lachnospiraceae NK4A136 group	NA	GATGAACGCTGGCGGCGTGCTTAACACATGCAAGTCGAACGGAGATAACATTTTCGAAGCGATTAGTTTACTAAGAGCGGAGATGTTGCTATCTTAGTGGCGGACGGGTGAGTAACGCGTGGGTAACCTGCCTTACACTGGGGGATAACACTTAGAAATAGGTGCTAATACCGCATAACAGGAGAAGATGCATGTCTTTTCCTTAAAAACTCCGGTGGTGTAAGATGGACCCGCGTCTGATTAGCTTGTTGGCGGGGTAACGGCCCACCAAGGCGACGATCAGTAGCCGGCCTGAGAGGGTGAACGGCCACATTGGGACTGAGACACGGCCCAAACTCCTACGGGAGGCAGCAGTGGGGAATATTGGACAATGGGGGGAACCCTGATCCAGCGACGCCG…	ASV00489	0	0	0	0	0	0	0	0	0	0	0	0	0	0	0	0	0	0	0	0	0	0	0	0	0.0451083	0	0	0	0	0	0	0	0	0	0	0	0	0	0	0	0
Bacteria	Firmicutes	Clostridia	Oscillospirales	Ruminococcaceae	Anaerotruncus	NA	ACCCCAGTCATCAATCCCACCTTCGACAGCGCCCTCCTTGCGGTTAGGCTACTGGCTTCGGGTGTTACCGACTCCCATGGTGTGACGGGCGGTGTGTACAAGGCCCGGGAACGTATTCACCGCGGCATGCTGATCCGCGATTACTAGCAATTCCGACTTCATGCAGGCGAGTTGCAGCCTGCAATCCGAACTGGGACACTTTTTTGGGATTCGCTTCACCTCGCGATGTCGCTTCCCTCTGTTTCAGTGCCATTGTAGTACGTGTGTAGCCCAGGTCATAAGGGGCATGATGATTTGACGTCATCCCCACCTTCCTCCGTTTTGTCAACGGCAGTCTCATTAGAGTGCTCTTGCGTAGCAACTAATAATAAGGGTTGCGCTCGTTGCGGGACTTAACCC…	ASV00490	0	0	0	0	0	0.0330333	0	0	0	0	0.0902422	0	0	0	0	0	0	0.160501	0	0	0.0443597	0	0	0	0	0	0.0304078	0	0	0.0158209	0	0	0	0	0	0	0	0	0	0.173641	0
Bacteria	Firmicutes	Clostridia	Lachnospirales	Lachnospiraceae	Lachnospiraceae NK4A136 group	NA	ACCCCAGTCATCCGACCTGCCTTCGGCTGCTCCCTCCTTCTCAGGTTGGGTCACAGACTTCGGGCATTTCCGACTCCCATGGTGTGACGGGCGGTGTGTACAAGACCCGGGAACGTATTCACCGCGGCATTCTGATCCGCGATTACTAGCGATTCCAGCTTCATGTAGTCGAGTTGCAGACTACAATCCGAACTGAGACGTTATTTCTGGGATTCGCTTACCTTCACAGGCTCGCTTCCCTTTGTTTACGCCATTGTAGCACGTGTGTAGCCCAAATCATAAGGGGCATGATGATTTGACGTCATCCCCACCTTCCTCCGGGTTGTCCCCGGCAGTCTCCCTAGAGTGCCCGACCTTGCTCGCTGGCTACTAAGGATAGGGGTTGCGCTCGTTGCGGGA…	ASV00491	0	0	0	0	0	0	0	0	0	0	0	0	0	0	0	0	0	0	0	0	0	0	0	0	0	0	0	0	0	0	0	0	0	0	0	0	0	0	0	0	0
Bacteria	Firmicutes	Clostridia	Oscillospirales	Ruminococcaceae	NA	NA	ACCCTAATCATCGACCCCACCTTCGACTGCGCCGTCCTTGCGGTTAAGCTACAGGCTTCGGGTGTTGCCAACTCTCATGGTTTGACGGGCGGTGTGTACAAGGCCCGGGAACGTATTCACCGTAGCATGCTGATCTACGATTACTAGCAATTCCGACTTCATGCAGGCGGGTTGCAGCCTACAATCCGAACTGAGACGTTTTTTGGAGATTTGCTCCACCTCGCGGTTTTGCTGCTCTTTGTTAAACGCCATTGTAGTACGTGTGAGGCCCAGGTCGTAAGGGGCATGATGATTTGACCTCATCCCCACCTTCCTCCGTTTTGTCAACGGCAGTCTGATCAGAGTGCTCTTGCGTAGCAACTAATCATAAGGGTTGCGCTCGTTGCGGGACTTAACCCA…	ASV00492	0	0.0418824	0	0	0.0636309	0	0	0.0595859	0	0	0	0	0	0.0527294	0	0	0	0	0	0	0	0	0	0.0255493	0	0	0	0.0287375	0	0	0	0	0	0	0.0429956	0	0	0	0.051809	0	0
Bacteria	Firmicutes	Clostridia	Clostridia UCG-014	NA	NA	NA	GATAAACGCTGGCGGCGCACATAAGACATGCAAGTCGAACGGACTTAACCGAAATGTTTACATTTTGGAGCGGTTAGTGGCGGACTGGTGAGTAACACGTAAGCAACCTGCCTATTAGAGGGGAATAACAGTGAGAAATCATTGCTAATACCGCATATGCCATAATCACCACATGGTGATAGTGGGAAAGGAGAAATCCGCTGATAGATGGGCTTGCGTCTGATTAGATAGTTGGTGGGGTAATGGCCTACCAAGTCGACGATCAGTAGCCGAACTGAGAGGTTGAACGGCCACATTGGGACTGAGATACGGCCCAGACTCCTACGGGAGGCAGCAGTCGGGAATATTGCACAATGGAGGAAACTCTGATGCAGTGACGCCGCGTGCAGGAAGAAGGTT…	ASV00493	0	0	0	0	0	0	0	0	0	0	0.0902422	0	0	0	0	0	0	0	0	0	0	0	0	0	0	0	0	0	0	0.0435075	0.642378	0	0	0	0	0	0	0	0	0	0
Bacteria	Firmicutes	Clostridia	Oscillospirales	Oscillospiraceae	Colidextribacter	NA	ACCCCAATTATCGAACCCACCTTCGGCCGCGCCCTCCTTGCGGTTAGGCTACGGACTTCGGGTGTTCCCGACTCTCATGGTGTGACGGGCGGTGTGTACAAGGCCCGGGAACGTATTCACCGCGGCATGCTGATCCGCGATTACTAGCGATTCCAACTTCATGCAGGCGGGTTGCAGCCTGCAATCCGAACTGGGATGGCTTTTAGGGATTTGCTCCACCTCGCGGTTTTGCCTCCCTCTGTTAACCACCATTGTAGTACGTGTGTAGCCCAGGACATAAGGGGCATGATGATTTGACGTCGTCCCCACCTTCCTCCGTTTTGTCAACGGCAGTCTCGCTAGAGTGCTCTTGCGTAGCAACTAACAATAAGGGTTGCGCTCGTTGCGGGACTTAACCCA…	ASV00494	0	0	0	0.0464871	0	0	0	0	0	0.0493995	0	0	0	0	0	0	0	0	0	0	0	0	0	0	0.0300722	0	0	0	0	0	0	0	0	0	0	0	0	0	0	0	0
Bacteria	Firmicutes	Clostridia	Lachnospirales	Lachnospiraceae	Lachnospiraceae NK4A136 group	NA	ACCCCAGTCATCCGACCTGCCTTCGGCTGCTCCCTCCTTCTCAGGTTGGGTCACAGACTTCGGGCATTTCCGACTCCCATGGTGTGACGGGCGGTGTGTACAAGACCCGGGAACGTATTCACCGCGGCATTCTGATCCGCGATTACTAGCGATTCCAGCTTCATGTAGTCGAGTTGCAGACTACAATCCGAACTGAGACGTTATTTCTGGGATTCGCTTACCTTCACAGGCTCGCTTCCCTTTGTTTACGCCATTGTAGCACGTGTGTAGCCCAAATCATAAGGGGCATGATGATTTGACGTCATCCCCACCTTCCTCCGGGTTGTCCCCGGCAGTCTCCCTAGAGTGCCCGACGCTACTCGCTGGCTACTAAGGATAGGGGTTGCGCTCGTTGCGGGA…	ASV00495	0	0	0	0	0	0	0	0	0	0	0	0	0	0	0	0	0	0	0	0	0	0	0	0	0	0	0	0	0	0	0	0	0	0	0	0	0	0	0	0	0
Bacteria	Firmicutes	Bacilli	Erysipelotrichales	Erysipelotrichaceae	NA	NA	GATGAACGCTGGCGGCATGCCTAATACATGCAAGTCGAACGGACGGAAAGGAAGCTTGCTTTCTGGAAGTCAGTGGCGAACGGGTGAGTAACACGTAGGTAACCTGGCCATCACAGGGGGATAACTACTGGAAACGGTAGCTAAAACCGCATAGGTAAGGAAGAGGCATCTCTTGCTTATTAAAGGGGCTACGGCCTTGGTGATGGATGGACCTGCGGCGCATTAGCTAGTTGGTGAGGTAGAGGCTCACCAAGGCGATGATGCGTAGCCGACCTGAGAGGGTGAACGGCCACATTGGGACTGAGACACGGCCCAAACTCCTACGGGAGGCAGCAGTAGGGAATTTTCGTCAATGGGGGGAACCCTGAACGAGCAATGCCGCGTGAGTGAAGAAGGTCT…	ASV00496	0.0718461	0.01523	0.0378525	0	0	0	0.0326614	0.019862	0	0	0	0.0393605	0.0608184	0.0249771	0	0.00976721	0.0325001	0.0749004	0	0	0	0	0	0.0145996	0.0200481	0	0	0.0255444	0.0221408	0	0	0	0.0108319	0	0.0117261	0	0	0	0.0345393	0	0
Bacteria	Firmicutes	Clostridia	Oscillospirales	Oscillospiraceae	Intestinimonas	NA	GATGAACGCTGGCGGCGTGCTTAACACATGCAAGTCGAACGGGGTGCCTTAGAAAGAGGATTCGTCCAATTGATAAGGTTACCTAGTGGCGGACGGGTGAGTAACGCGTGAGTAACCTGCCCTGGAGTGGGGAATAACAGCTGGAAACAGCTGCTAATACCGCATAATGCAGTTGGGTCGCATGGCTCTGACTGCCAAAGATTTATCGCTCTGGGATGGACTCGCGTCTGATTAGCTAGTTGGTGGGGTAACGGCCCACCAAGGCGACGATCAGTAGCCGGACTGAGAGGTTGGCCGGCCACATTGGGACTGAGACACGGCCCAGACTCCTACGGGAGGCAGCAGTGGGGAATATTGGGCAATGGGCGCAAGCCTGACCCAGCAACGCCGCGTGAAGGA…	ASV00497	0.0653147	0	0	0	0	0	0	0	0	0	0	0	0.0550262	0	0.0516029	0.0455803	0	0	0	0	0.0487956	0	0	0	0	0	0	0	0	0	0	0	0	0.155589	0	0	0	0	0	0	0
Bacteria	Firmicutes	Clostridia	Lachnospirales	Lachnospiraceae	Lachnospiraceae NK4A136 group	NA	GATGAACGCTGGCGGCGTGCTTAACACATGCAAGTCGAACGGAGATAACATTTTCGAAGCGATTAGTTTACTAAGAGCGGAGATGTTGCTATCTTAGTGGCGGACGGGTGAGTAACGCGTGGGTAACCTGCCTTACACTGGGGGATAACACTTAGAAATAGGTGCTAATACCGCATAACAGTAGGAGACGCATGTCTTTTACTTGAAAACTCCGGTGGTGTAAGATGGACCCGCGTCTGATTAGCTTGTTGGCGGGGTAACGGCTCACCAAGGCAACGATCAGTAGCCGGCCTGAGAGGGTGAACGGCCACATTGGGACTGAGACACGGCCCAAACTCCTACGGGAGGCAGCAGTGGGGAATATTGGACAATGGGGGGAACCCTGATCCAGCGACGCCG…	ASV00498	0	0	0	0	0	0	0	0	0	0	0	0	0	0	0	0	0	0	0	0	0	0	0	0	0.0250601	0	0	0	0	0	0	0	0	0	0	0	0	0	0	0	0
Bacteria	Firmicutes	Clostridia	Oscillospirales	Oscillospiraceae	Oscillibacter	NA	GACGAACGCTGGCGGCGTGCTTAACACATGCAAGTCGAACGGAGTGCCCCTGAAAGAGTTTTCGGACAATGGAAGGGAACACTTAGTGGCGGACTGGTGAGTAACGCGTGAGGAACCTGCCTTCCAGAGGGGGACAACAGTTGGAAACGACTGCTAATACCGCATGATACATTTGAATCGCATGGTTTGAATGTCAAAGATTTATCGCTGGAAGATGGCCTCGCGTCTGATTAGCTAGTTGGTGAGGTAACGGCCCACCAAGGCGACGATCAGTAGCCGGACTGAGAGGTTGGCCGGCCACATTGGGACTGAGATACGGCCCAGACTCCTACGGGAGGCAGCAGTGGGGAATATTGGGCAATGGACGCAAGTCTGACCCAGCAACGCCGCGTGAAGGAA…	ASV00499	0	0	0	0	0	0	0	0	0.0536942	0	0	0	0	0	0	0	0.0354547	0	0	0	0	0	0	0	0	0	0	0.0191583	0	0	0.0234445	0	0	0	0.0351782	0	0	0	0.0129522	0	0
Bacteria	Firmicutes	Clostridia	Lachnospirales	Lachnospiraceae	Lachnoclostridium	NA	GATGAACGCTGGCGGCGTGCCTAACACATGCAAGTCGAGCGAAGCGCTTGAATACGATTCTTCGGATGAAGATTCTTGCGACTGAGCGGCGGACGGGTGAGTAACGCGTGGGCAACCTGCCTTACACAGGGGGATAACAGTTAGAAATGACTGCTAATACCGCATAAGACCACGAAACTGCATGGTTTTGTGGTAAAAACTCCGGTGGTGTAAGATGGGCCCGCGTCTGATTAGGTAGTTGGCGGGGTAACGGCCCACCAAGCCGACGATCAGTAGCCGACCTGAGAGGGTGACCGGCCACATTGGGACTGAGACACGGCCCAGACTCCTACGGGAGGCAGCAGTGGGGAATATTGCACAATGGGGGAAACCCTGATGCAGCGACGCCGCGTGAGCGAT…	ASV00500	0.0653147	0	0	0	0	0	0.0279955	0	0	0	0.0232883	0	0.0376495	0	0	0	0.026591	0	0	0	0	0	0.0259904	0	0	0.0354484	0	0.0255444	0.0270609	0	0.0656445	0	0	0	0	0	0	0	0	0	0
Bacteria	Firmicutes	Clostridia	Lachnospirales	Lachnospiraceae	Lachnospiraceae NK4A136 group	NA	ACCCCAGTTACCGGCTCCACCTTCGGCAGCTCCCTCCACGCGAACGAAGTTCACGTTGTGGTTGGGTCACTGACTTCGGGCATTTCCGACTCCCATGGTGTGACGGGCGGTGTGTACAAGACCCGGGAACGTATTCACCGCGGCATTCTGATCCGCGATTACTAGCGATTCCAGCTTCATGCAGCCGAGTTGCAGGCTGCAATCCGAACTGGGACGTTATTTTTGGGATTTGCTTGGCGTCGCCGCTTTGCCTCCCTTTGTTTACGCCATTGTAGCACGTGTGTAGCCCTGGTCATAAGGGGCATGATGATTTGACGTCATCCCCGCCTTCCTCCCGGTTATCCCGGGCAGTCTCTCCAGAGTGCCCATCTCATATGCTGGCTACTGGAAATAGGGGTT…	ASV00501	0	0	0	0	0	0	0	0	0	0	0	0	0	0	0	0	0	0	0	0	0	0	0	0	0	0	0	0	0	0	0	0	0	0	0	0	0	0	0	0	0
Bacteria	Firmicutes	Clostridia	Oscillospirales	Oscillospiraceae	Colidextribacter	NA	ACCCCAATTATCGAACCCACCTTCGGCCGCGCCCCCATTGCTGTTAGGCTACGGACTTCGGGTGTTCCCGACTCTCATGGTGTGACGGGCGGTGTGTACAAGGCCCGGGAACGTATTCACCGCGGCATGCTGATCCGCGATTACTAGCGATTCCAACTTCACGCAGGCGGGTTGCAGCCTGCGATCCGAACTGGGATGGCTTTTAGGGATTTGCTCCACCTCGCGGTATTGCTTCCCTCTGTTGACCACCATTGTAGTACGTGTGTGGCCCAGGACATAAGGGGCATGATGATTTGACGTCGTCCCCACCTTCCTCCGTTTTGTCAACGGCAGTCTCGCTAGAGTGCTCTTGCGTAGCAACTAACAATAAGGGTTGCGCTCGTTGCGGGACTTAACCCA…	ASV00502	0	0	0	0	0	0	0	0	0	0	0	0	0	0	0	0	0	0	0	0	0	0	0	0	0	0	0	0	0.432975	0	0	0	0	0	0	0	0	0	0	0	0
Bacteria	Firmicutes	Clostridia	Lachnospirales	Lachnospiraceae	NA	NA	GATGAACGCTGGCGGCGTGCTTAACACATGCAAGTCGAGCGGAAGCAAGGACACGGAATTTTTCGGAAGGAAGTGTGTTAGCTTTAGCGGCGGACGGGTGAGTAACGCGTGGATAACCTGCCTCATACAGGGGGATAACAGTTAGAAATGACTGCTAATACCGCATAAGCACACGGGAGCGCATGCTTCCGGGTGAAAAGCTCCGGCGGTATGAGATGGATCCGCGTCTGATTAGCTGGTTGGCGGGGTAACGGCCCACCAAGGCGACGATCAGTAGCCGACCTGAGAGGGTGGCCGGCCACATTGGGACTGAGACACGGCCCAAACTCCTACGGGAGGCAGCAGTGGGGAATATTGCACAATGGGGGAAACCCTGATGCAGCAACGCCGCGTGGGTGA…	ASV00503	0	0.0456899	0	0	0	0.0330333	0	0	0	0	0	0.0514715	0	0	0	0	0	0	0	0	0	0	0.0148517	0	0	0	0	0	0	0.035597	0	0	0	0	0	0	0	0	0	0	0
Bacteria	Firmicutes	Clostridia	Lachnospirales	Lachnospiraceae	NA	NA	GATGAACGCTGGCGGCGTGCCTAACACATGCAAGTCGAACGGGGACAGACGGAAACCTAGTGAAGTCTGTCCGAGTGGCGGACGGGTGAGTAACGCGTGGATAACCTGCCGCATGCAGGGGGATACCGGCTGGAAACAGCCGCTAATACCGCATAAGCGCACGGTGCCGCATGGCAGAGTGCGAAAAGGAGAAATCCGGCAAGCGATGGATCCGCGTCCGATTAGCCAGTTGGCGGGGTAATGGCCCACCAAAGCGACGATCGGTAGCCGGCCTGAGAGGGCGGACGGCCACATTGGGACTGAGACACGGCCCAGACTCCTACGGGAGGCAGCAGTGGGGGATATTGCACAATGGGGGAAACCCTGATGCAGCGACGCCGCGTGGGTGAAGAAGTATTT…	ASV00504	0	0	0	0	0	0	0	0	0.0322165	0	0	0	0	0.0194266	0	0	0	0	0	0	0	0	0	0	0	0	0	0	0	0	0.0562667	0	0	0	0	0.0636774	0	0	0	0	0
Bacteria	Firmicutes	Clostridia	Peptostreptococcales-Tissierellales	Peptostreptococcaceae	Romboutsia	ilealis	GATGAACGCTGGCGGCGTGCCTAACACATGCAAGTCGAGCGATTTACTTCGGTAAAGAGCGGCGGACGGGTGAGTAACGCGTGGGTAACCTGCCCTGTACACACGGATAACATACCGAAAGGTATGCTAATACGAGATAAAATACTTTTATCGCATGGTAGAAGTATCAAAGCTTTTGCGGTACAGGATGGACCCGCGTCTGATTAGCTAGTTGGTAAGGTAACGGCTTACCAAGGCGACGATCAGTAGCCGACCTGAGAGGGTGATCGGCCACATTGGAACTGAGACACGGTCCAAACTCCTACGGGAGGCAGCAGTGGGGAATATTGCACAATGGGCGAAAGCCTGATGCAGCAACGCCGCGTGAGCGATGAAGGCCTTCGGGTCGTAAAGCTCTGT…	ASV00505	0	0	0	0	0	0	0	0	0	0	0	0	0.049234	0	0	0	0	0	0	0	0	0	0	0.102197	0	0.102407	0	0	0	0	0	0	0	0	0	0	0	0	0.120888	0	0
Bacteria	Firmicutes	Clostridia	Oscillospirales	Ruminococcaceae	Incertae Sedis	NA	GACGAACGCTGGCGGCGTGCCTAACACATGCAAGTCGAACGGGGCGAAGGGAGCTTGCTCCTGGAGCCTAGTGGCGGACGGGTGAGTAACGCGTGAGTAACCTGCCTTTCAGAGGGGGATAACATTCTGAAAAGGATGCTAATACCGCATAAAGTCAGAGTGTCGCATGGCGCACTGACCAAAGGAGCAATCCGCTGAAAGATGGACTCGCGTCCGATTAGCTAGTTGGCGGGGTAAAGGCCCACCAAGGCGACGATCGGTAGCCGGACTGAGAGGTTGAACGGCCACATTGGGACTGAGACACGGCCCAGACTCCTACGGGAGGCAGCAGTGGGGGATATTGCACAATGGGGGAAACCCTGATGCAGCAACGCCGCGTGAGTGACGAAGGTCTTCGGA…	ASV00506	0.0130629	0	0.00946313	0	0	0	0	0	0	0.0092624	0.0145552	0.0272496	0.0724029	0.0138762	0.0258015	0	0.00886368	0.0321002	0	0	0	0.0218885	0.00742583	0	0	0	0	0	0.0147605	0	0.0187556	0	0	0.0809061	0.0312695	0	0.014113	0	0	0	0.0201099
Bacteria	Firmicutes	Clostridia	Oscillospirales	Oscillospiraceae	Colidextribacter	NA	ACCCCAATTATCGAACCCACCTTCGGCCGCGCCCCCCTTGCGGTTAGGCTACGGACTTCGGGTGTTCCCGACTCTCATGGTGTGACGGGCGGTGTGTACAAGGCCCGGGAACGTATTCACCGCGGCATGCTGATCCGCGATTACTAGCGATTCCAACTTCATGCAGGCGGGTTGCAGCCTGCAATCCGAACTGGGACGGCTTTTGGAGATTTGCTCCCCCTCGCGGGTTTGCCTCTCTTTGTTGACCGCCATTGTAGTACGTGTGTGGCCCAGGACATAAGGGGCATGATGATTTGACGTCGTCCCCACCTTCCTCCGTTTTGTCAACGGCAGTCTCGCTAGAGTGCTCTTGCGTAGCAACTAGCAATAAGGGTTGCGCTCGTTGCGGGACTTAACCCA…	ASV00507	0	0	0	0	0.0198847	0.00825832	0.0139978	0	0.0286369	0	0	0	0.026065	0.0138762	0	0	0	0	0	0.0320051	0	0.0131331	0.00742583	0.0328491	0	0.0118161	0	0.0159653	0	0	0	0.023494	0	0.0248942	0.0156348	0	0	0	0.0302219	0	0.0435715
Bacteria	Firmicutes	Clostridia	Oscillospirales	Oscillospiraceae	Oscillibacter	NA	ACCCCAATTATCGAACCCACCTTCGGCCGCGCCCTCATTGCTGTTAGGCTACGGACTTCGGGTGTTCCCGACTCTCATGGTGTGACGGGCGGTGTGTACAAGGCCCGGGAACGTATTCACCGCGGCATGCTGATCCGCGATTACTAGCGATTCCGACTTCACGCAGGCGGGTTGCAGCCTGCGATCCGAACTGGGACGGCTTTTTGGGGTTCGCTCTGCCTCGCGGCTTTGCATCCCTCTGTTGACCGCCATTGTATTACGTGTGTAGCCCAGGACATAAGGGGCATGATGATTTGACGTCGTCCCCACCTTCCTCCGTTTTGTCAACGGCAGTCTCGCTAGAGTGCTCTTGCGTAGCAACTAACAATAGGGGTTGCGCTCGTTGCGGGACTTAACCCA…	ASV00508	0	0	0	0	0	0	0	0	0.0894903	0	0	0.0181664	0	0	0	0	0.0206819	0	0	0	0	0	0	0	0	0	0	0	0	0	0	0	0	0	0.0469043	0	0	0	0	0	0.0268132
Bacteria	Firmicutes	Clostridia	Lachnospirales	Lachnospiraceae	Lachnoclostridium	NA	ACCCCAGTTATCGGTCCCACCTTCGGCAGCTCCCTCCTATTTGGTTGGGTCACTGACTTCGGGCGTTACTGACTCCCATGGTGTGACGGGCGGTGTGTACAAGACCCGGGAACGTATTCACCGCGACATTCTGATTCGCGATTACTAGCGATTCCAGCTTCATGTAGTCGAGTTGCAGACTACAATCCGAACTGAGACGTTATTTCTGGGATTTGCTCCACCTCACGGTCTCGCTTCCCTTTGTTTACGCCATTGTAGCACGTGTGTAGCCCTGGCCATAAGGGGCATGATGATTTGACGTCATCCCCACCTTCCTCCAGGTTGTCCCTGGCAGTCTCTCTAGAGTGCCCACCTTCATGTGCTGGCTACTAAAGATAGGGGTTGCGCTCGTTGCGGGAC…	ASV00509	0.0587832	0	0	0.021694	0	0	0	0	0	0	0.0523987	0.0787211	0	0.0333028	0	0	0	0	0	0	0	0	0.0556938	0.0218994	0	0	0	0	0	0.0395523	0	0	0.0324957	0	0.0390869	0	0	0.0215085	0	0	0
Bacteria	Firmicutes	Clostridia	Lachnospirales	Lachnospiraceae	[Eubacterium] ventriosum group	NA	ACCCCAGTTATCAGCTCCACCTTCGGCAGCTCCCTCCATATGGTTGGGTCACTGACTTCGGGCATATCCGACTCCCATGGTGTGACGGGCGGTGTGTACAAGACCCGGGAACGTATTCACCGCGACATTCTGATTCGCGATTACTAGCGATTCCAGCTTCATGTAGTCGAGTTGCAGACTACAATCCGAACTGAGACGTTATTTTTGAGATTTGCTTACCCTCGCGGGGTCGCTTCCCTTTGTTTACGCCATTGTAGCACGTGTGTAGCCCTGCTCGTAAGGGGCATGATGATTTGACGTCATCCCCGCCTTCCTCCAGGTTATCCCTGGCAGTCTCTCTAGAGTGCCCAGCCGAACTGCTGGCTACTAAAGACAAGGGTTGCGCTCGTTGCGGGACTT…	ASV00510	0	0	0	0	0	0	0	0	0	0	0	0	0	0	0	0	0	0	0	0	0	0	0	0	0	0	0	0	0	0	0	0	0	0	0	0	0	0	0	0	0
Bacteria	Firmicutes	Clostridia	Lachnospirales	Lachnospiraceae	Marvinbryantia	NA	GATGAACGCTGGCGGCGTGCTTAACACATGCAAGTCGAGCGGAGCACATCGTTGGAATCCTTCGGGAGGAAGAGGATGTGGCTTAGCGGCGGACGGGTGAGTAACGCGTGGACAACCTGCCCTATGCAGGGGGATAACATCCGGAAACGGGTGCTAATACCGCATAAGCGCACAGTACCGCATGGTACGGTGTGAAAAGCTGAGGCGGCATAGGATGGGTCCGCGTTGGATTAGGCAGTTGGCGGGGTAACGGCCCACCAAACCGACGATCCATAGCCGGCCTGAGAGGGTGGACGGCCACATTGGGACTGAGACACGGCCCAGACTCCTACGGGAGGCAGCAGTGGGGAATATTGCACAATGGGGGGAACCCTGATGCAGCGACGCCGCGTGGGTGAG…	ASV00511	0	0.0609199	0	0	0	0	0	0	0	0	0	0	0	0	0	0	0	0	0	0	0.0443597	0.0612879	0.0742583	0	0	0	0	0	0.0319811	0.0711941	0	0	0	0	0	0	0.0752693	0	0.0431742	0	0
Bacteria	Firmicutes	Clostridia	Lachnospirales	Lachnospiraceae	Lachnospiraceae NK4A136 group	NA	GATGAACGCTGGCGGCGTGCTTAACACATGCAAGTCGAACGGAGATATCATTTTCGAAGCGATTAGTTTACTAAGAGTGGAGATGTTGGTATCTTAGTGGCGGACGGGTGAGTAACGCGTGGGTAACCTGCCTTACACTGGGGGATAACACTTAGAAATAGGTGCTAATACCGCATAACAGTAAGAGACGCATGTCTTTTACTTGAAAATTCCGGTGGTGTAAGATGGACCCGCGTCTGATTAGCTTGTTGGCGGGGTAACGGCCCACCAAGGCAACGATCAGTAGCCGGCCTGAGAGGGTGAACGGCCACATTGGGACTGAGACACGGCCCAAACTCCTACGGGAGGCAGCAGTGGGGAATATTGGACAATGGGGGGAACCCTGATCCAGCGACGCCG…	ASV00512	0	0	0	0	0	0	0	0	0	0	0	0	0	0	0	0	0	0	0	0	0	0	0	0	0	0	0	0	0	0	0	0	0	0	0	0	0	0	0	0	0
Bacteria	Firmicutes	Clostridia	Lachnospirales	Lachnospiraceae	Lachnospiraceae NK4A136 group	NA	ACCCCAGTCATCCGACCTGCCTTCGGCTGCTCCCTCCTTCTCAGGTTGGGTCACAGACTTCGGGCATTTCCGACTCCCATGGTGTGACGGGCGGTGTGTACAAGACCCGGGAACGTATTCACCGCGGCATTCTGATCCGCGATTACTAGCGATTCCAGCTTCATGTAGTCGAGTTGCAGACTACAATCCGAACTGAGACGTTATTTCTGGGATTCGCTTACCTTCACAGGCTCGCTTCCCTTTGTTTACGCCATTGTAGCACGTGTGTAGCCCAAATCATAAGGGGCATGATGATTTGACGTCATCCCCACCTTCCTCCGGGTTGTCCCCGGCAGTCTCCCTAGAGTGCCCGACCTTGCTCGCTGGCTACTAAGGATAGGGGTTGCGCTCGTTGCGGGA…	ASV00513	0	0	0	0	0	0	0	0	0	0	0	0	0	0	0	0	0	0	0	0	0	0	0	0	0	0	0	0	0	0	0	0	0	0	0	0	0	0	0	0	0
Bacteria	Firmicutes	Clostridia	Lachnospirales	Lachnospiraceae	Lachnoclostridium	NA	ACCCCAGTTATCGGTCCCACCTTCGGCAGCTCCCTCCTATTTGGTTGGGTCACTGACTTCGGGCGTTACTGACTCCCATGGTGTGACGGGCGGTGTGTACAAGACCCGGGAACGTATTCACCGCGACATTCTGATTCGCGATTACTAGCGATTCCAGCTTCATGTAGTCGAGTTGCAGACTACAATCCGAACTGAGACGTTATTTCTGGGATTTGCTCCACCTCACGGTCTCGCTTCCCTTTGTTTACGCCATTGTAGCACGTGTGTAGCCCTGGCCATAAGGGGCATGATGATTTGACGTCATCCCCACCTTCCTCCAGGTTGTCCCTGGCAGTCTCTCTAGAGTGCCCACCTTCATGTGCTGGCTACTAAAGATAGGGGTTGCGCTCGTTGCGGGAC…	ASV00514	0	0.0342674	0	0	0	0	0.0466592	0	0	0	0	0.0787211	0.0608184	0	0	0.0195344	0	0	0	0	0	0.0481548	0	0	0	0	0	0.0287375	0	0	0	0.0704821	0	0.0373413	0	0	0.0470433	0	0	0	0
Bacteria	Firmicutes	Clostridia	Lachnospirales	Lachnospiraceae	NA	NA	ACCCCAGTCACCCGGCCTGCCTTCGGCTGCCCCGCCCCCTTGCGGGGTTCGGCCACAGACTTCGGGCATTCCTGGCTCCCATGGTGTGACGGGCGGTGTGTACAAGACCCGGGAACGTATTCACCGCGGCATCCTGATCCGCGATTACTAGCGATTCCGGCTTCATGCAGCCGAGTTGCAGGCTGCAATCCGAACTGGGGCGCCGTTTCTGGGGTTTGCTCCGCGTCGCCGCTTCGCCTCCCTTTGTCGGCGCCATTGTAGCACGTGTGTAGCCCAGCCCATAAGGGGCATGATGATTTGACGTCGTCCCCGCCTTCCTCCGGGTTGTCCCCGGCGGTCCCCCCAGAGTGCCCGGCCTCGCCGCTGGCTACTGGGGGCAGGGGTTGCGCTCGTTGCGGG…	ASV00515	0.0163287	0	0.00946313	0	0	0	0	0	0	0	0	0	0	0	0.0774044	0	0	0	0	0	0	0	0	0	0	0	0	0	0	0	0.107845	0	0	0	0	0	0	0	0	0	0.00670331
Bacteria	Firmicutes	Clostridia	Lachnospirales	Lachnospiraceae	Lachnoclostridium	NA	ACCCCAGTTATCGGTCCCACCTTCGACGGCTCCCTCCTTTCGGTTGGGTCACCGGCTTCGGGCGTTACTGACTCCCATGGTGTGACGGGCGGTGTGTACAAGACCCGGGAACGTATTCACCGCGACATTCTGATTCGCGATTACTAGCGATTCCAGCTTCATGTAGTCGAGTTGCAGACTACAATCCGAACTGAGACGTTATTTTTGGGATTCGCTTACACTCACGTGGTCGCTTCCCTTTGTTTACGCCATTGTAGCACGTGTGTAGCCCTGGTCATAAGGGGCATGATGATTTGACGTCATCCCCACCTTCCTCCAGGTTATCCCTGGCAGTCTCTCTAGAGTGCCCATCCGTAATGCTGGCTACTAAAGATAAGGGTTGCGCTCGTTGCGGGACTT…	ASV00516	0.0457203	0	0	0	0	0	0.0373274	0	0	0	0.0378435	0.0211941	0.0202728	0.0194266	0	0.0553476	0.0325001	0.0454752	0	0	0	0	0	0	0	0	0	0	0	0	0	0	0	0.0373413	0	0	0	0	0.0345393	0	0
Bacteria	Firmicutes	Clostridia	Oscillospirales	Oscillospiraceae	NA	NA	ACCCCAATTATCGAACCCACCTTCGGCCGCGCCCCCCTTGCGGTTAGGCTACGGACTTCGGGTGTTCCCGACTCTCATGGTGTGACGGGCGGTGTGTACAAGGCCCGGGAACGTATTCACCGCGGCATGCTGATCCGCGATTACTAGCGATTCCGACTTCACGCAGTCGAGTTGCAGACTGCGATCTGAACTGGGACGGCTTTTAGGGGTTCGCTCCACCTCACGGTATCGCATCCCTCTGTTAACCGCCATTGTATTACGTGTGTAGCCCAGGACATAAGGGGCATGATGATTTGACGTCGTCCCCACCTTCCTCCGTTTTGTCAACGGCAGTCTCGCTAGAGTGCTCTTGCGTAGCAACTAACAATAAGGGTTGCGCTCGTTGCGGGACTTAACCCA…	ASV00517	0	0	0.0315438	0	0	0	0	0	0	0	0	0	0	0	0	0	0	0	0.0462189	0	0	0.0481548	0	0	0	0	0	0	0	0	0	0	0	0.0809061	0.0547217	0	0	0	0	0.0714991	0.0301649
Bacteria	Firmicutes	Clostridia	Lachnospirales	Lachnospiraceae	[Eubacterium] ventriosum group	NA	ACCCCAGTTATCGGCTCCACCTTCGGCAGCTCCCTCCATATGGTTGGGTCACTGACTTCGGGCATATCCGACTCCCATGGTGTGACGGGCGGTGTGTACAAGACCCGGGAACGTATTCACCGCGACATTCTGATTCGCGATTACTAGCGATTCCAGCTTCATGTAGTCGAGTTGCAGACTACAATCCGAACTGAGACGTTATTTTTGAGATTTGCTTACCCTCGCGGGGTCGCTTCCCTTTGTTTACGCCATTGTAGCACGTGTGTAGCCCTGCTCGTAAGGGGCATGATGATTTGACGTCATCCCCGCCTTCCTCCAGGTTATCCCTGGCAGTCTCTCTAGAGTGCCCAGCCGAACTGCTGGCTACTAAAGACAAGGGTTGCGCTCGTTGCGGGACTT…	ASV00518	0	0	0	0	0	0	0	0	0	0	0	0	0	0	0	0	0	0	0	0	0	0	0	0	0	0	0	0	0	0	0	0	0	0	0	0	0	0	0	0	0
Bacteria	Firmicutes	Clostridia	Lachnospirales	Lachnospiraceae	Marvinbryantia	NA	GATGAACGCTGGCGGCGTGCTTAACACATGCAAGTCGAGCGGAGCACATCGTTGGAATCCTTCGGGAGGAAGAAGGTGTGGCTTAGCGGCGGACGGGTGAGTAACGCGTGGACAACCTGCCCTATGCAGGGGGATAACATCCGGAAACGGGTGCTAATACCGCATAAGCGCACAGTACCGCATGGTACGGTGTGAAAAGCTGAGGCGGCATAGGATGGGTCCGCGTTGGATTAGGCAGTTGGCGGGGTAACGGCCCACCAAACCGACGATCCATAGCCGGCCTGAGAGGGTGGACGGCCACATTGGGACTGAGACACGGCCCAGACTCCTACGGGAGGCAGCAGTGGGGAATATTGCACAATGGGGGGAACCCTGATGCAGCGACGCCGCGTGGGTGAG…	ASV00519	0	0	0.0630875	0	0	0	0.0466592	0	0	0	0.0349325	0	0	0.0222019	0	0	0	0.0561753	0.0639954	0	0	0	0.044555	0	0	0	0.0380098	0	0	0.0711941	0	0	0	0	0	0	0	0	0	0	0
Bacteria	Firmicutes	Clostridia	Lachnospirales	Lachnospiraceae	NA	NA	GATGAACGCTGGCGGCGTGCCTAACACATGCAAGTCGAACGGGCCGCGCCTGAAACCTAGTGAAGGCGCGGCCAGTGGCGGACGGGTGAGTAACGCGTGGGCAACCTGCCGCGCACAGGGGGACAACGGCCGGAAACGGCCGCTAATACCGCATATTCCCGGGGGGCCGCATGGCCCTGCGGGGAAAGCCCGGGGCGACCCGGACGGTGCGCGATGGGCCCGCGTCCGATTAGCTTGTTGGCGGGGCAGCGGCCCACCAAGGCGACGATCGGTAGCCGGCCTGAGAGGGCGGACGGCCACACTGGGACTGAGACACGGCCCAGACTCCTGCGGGAGGCAGCAGTGGGGAATATTGCACAATGGGGGGAACCCTGATGCAGCGACGCCGCGTGGGTGAAG…	ASV00520	0.192678	0	0	0	0	0	0	0	0	0	0.0931532	0.0878043	0	0	0	0	0	0	0	0.148024	0	0	0	0	0	0	0	0	0	0	0	0	0	0	0	0	0	0	0	0	0
Bacteria	Firmicutes	Clostridia	Lachnospirales	Lachnospiraceae	A2	NA	ACCCCAGTCATCGGGCCTGCCTTCGGCAGCTCCCCCCTTGCGGTTCGGCCACTGACTTCGGGCATTCCCAACTCCCATGGTGTGACGGGCGGTGTGTACAAGACCCGGGAACGTATTCACCGCGGCATTCTGATCCGCGATTACTAGCGATTCCAGCTTCATGCAGCCGAGTTGCAGGCTGCAATCCGAACTGGGGTGCCGTTTCTGGGGTTCGCTCCGCGTCGCCGCCTCGCCTCCCTTTGCTGACACCATTGTAGCACGTGTGTAGCCCAAGCCATAAGGGGCATGATGATTTGACGTCATCCCCGCCCTCCTCCAGGTTGTCCCTGGCAGTCCCCCTAGAGTGCCCGCCGCTACGCGCTGGCTACTAAGGGTAGGGGTTGCGCTCGTTGCGGGACT…	ASV00521	0	0	0	0	0	0	0	0	0	0	0	0.0635824	0.0289612	0	0	0	0	0	0	0	0	0	0.0297033	0	0	0	0	0	0	0	0	0.0657833	0	0.068459	0	0	0	0.0716949	0	0.0578802	0
Bacteria	Firmicutes	Bacilli	RF39	NA	NA	NA	GATGAACGCTGGCGGCATGCCTAAGACATGCAAGTCGAACGAGGTGGCCCATTGAAGTCTGAGTGCTTGCACAAAGATGGATTTGGATTTTCCACCTAGTGGCAAACGGGTGAGTAACACGTGGGTTACCTGCCTCTAAGTTGGGGATAACAACTGGAAACGGTTGATAATACCGAATGTGCTCTACGGAGTAAAGAAGCCCTTAAAGCTTCGCTTAGAGATGGGCCTGCGGCGTATTAGTTAGTTGGTGGGGTAATGGCCTACCAAGACAGCGATGCGTAGCCGAACTGAGAGGTTAATCGGCCACACTGGGACTGAGACACGGCCCAGACTCCTACGGGAGACAGCAGTTAGGAATATTCGTCAATGGGGGAAACCCTGAACGAGCAATGCCGCGTG…	ASV00522	0	0	0.0820138	0.0774785	0	0	0	0.0744823	0	0.0617494	0.072776	0	0	0	0	0	0	0	0	0	0	0.0525325	0	0	0	0	0	0	0	0	0	0	0	0	0	0	0	0	0	0	0
Bacteria	Firmicutes	Clostridia	Lachnospirales	Lachnospiraceae	NA	NA	GATGAACGCTGGCGGCGTGCCTAACACATGCAAGTCGAACGGGCCGCGCCTGAAACCTAGTGAAGGCGCGGCCAGTGGCGGACGGGTGAGTAACGCGTGGGCAACCTGCCGCGCACAGGGGGACAACGGCCGGAAACGGCCGCTAATACCGCATAATCCCGTGGGGCCGCATGGCCCTGCGGGGAAAGCCCGGGGCGACCCGGACGGTGCGCGATGGGCCCGCGTCCGATTAGCTTGTTGGCGGGGCAGCGGCCCACCAAGGCGACGATCGGTAGCCGGCCTGAGAGGGCGGACGGCCACACTGGGACTGAGACACGGCCCAGACTCCTGCGGGAGGCAGCAGTGGGGAATATTGCACAATGGGGGGAACCCTGATGCAGCGACGCCGCGTGGGTGAAG…	ASV00523	0.212273	0	0	0	0	0	0.055991	0	0	0	0.113531	0	0	0	0	0	0	0.0829254	0	0	0	0	0	0	0	0	0	0	0.0196807	0	0	0	0	0	0	0	0	0	0	0	0
Bacteria	Firmicutes	Clostridia	Peptostreptococcales-Tissierellales	Peptostreptococcaceae	Romboutsia	ilealis	ACCCCAGTTATTGATTTCACCTTCGACACTCGCTTCCCAAAAGGGTTAGCTAAGTGGCTTCGGGCGCCCCCAACTTCCGTGGTGTGACGGGCGGTGTGTACAAGACCCGGGAACGCATTCACCGCAGCATTCTGATCTGCGATTACTAGTAACTCCAGCTTCATGTAGGCGAGTTTCAGCCTACAATCCGAACTGAGAATGGCTTTAAGGGATTAGCTCCGCCTCACGACTTGGCTGCCCTCTGTACCACCCATTGTAGCACGTGTGTAGCCCTAAGCATAAGGGGCATGATGATTTGACGTCATCCCCACCTTCCTCCAGGTTATCCCTGGCAGTCCCTCTAGAGTGCCCAACTTAATGCTGGCAACTAAAGGCAAGGGTTGCGCTCGTTGCGGGACT…	ASV00524	0	0	0	0	0	0	0	0	0	0	0	0	0.0666107	0	0	0	0	0	0	0.136022	0	0	0	0	0	0.0630194	0	0	0	0	0	0	0	0.1058	0.0977173	0	0	0	0	0.0340472	0
Bacteria	Firmicutes	Clostridia	Lachnospirales	Lachnospiraceae	A2	NA	ACCCCAGTCATCGGGCCTGCCTTCGGCAGCTCCCCCCTTGCGGTTCGGCCACTGACTTCGGGCATTCCCAACTCCCATGGTGTGACGGGCGGTGTGTACAAGACCCGGGAACGTATTCACCGCGGCATTCTGATCCGCGATTACTAGCGATTCCAGCTTCATGCAGCCGAGTTGCAGGCTGCAATCCGAACTGGGGTGCCGTTTCTGGGGTTCGCTCCGCGTCGCCGCCTCGCCTCCCTTTGCTGACACCATTGTAGCACGTGTGTAGCCCAAGCCATAAGGGGCATGATGATTTGACGTCATCCCCGCCCTCCTCCAGGTTGTCCCTGGCAGTCCCCCTAGAGTGCCCGCCGCTACGCGCTGGCTACTAAGGGTAGGGGTTGCGCTCGTTGCGGGACT…	ASV00525	0.084909	0	0	0	0.0238616	0	0	0	0.0429553	0	0.072776	0	0	0.0277523	0	0.0683705	0	0	0	0	0	0	0	0.0401489	0	0	0	0	0	0	0	0	0	0	0	0	0	0	0.0561264	0	0
Bacteria	Firmicutes	Clostridia	Lachnospirales	Lachnospiraceae	[Eubacterium] ventriosum group	NA	GATGAACGCTGGCGGCGTGCTTAATACATGCAAGTCGAACGAAGCACCTCTCCCGTTGATTGACCTAGCTTGCTAGAGATTGAAACAATTGAGGTGACTGAGTGGCGGACGGGTGAGTAACGCGTGGGTAACCTGCCTTGTACAGGGGGATAACAGTTGGAAACGACTGCTAATACCGCATAAGCGCACAGTATCGCATGATACAGTGTGAAAAACTCCGGTGGTACAAGATGGACCCGCGTCTGATTAGCTAGTTGGAGGGGTAACGGCCCACCAAGGCAACGATCAGTAGCCGACTTGAGAGAGTGATCGGCCACATTGGGACTGAGACACGGCCCAAACTCCTACGGGAGGCAGCAGTAGGGAATATTGCACAATGGGGGAAACCCTGATGCAGCG…	ASV00526	0	0	0	0	0	0	0	0	0	0	0	0	0	0	0	0	0	0	0	0	0	0	0	0	0	0	0	0	0	0	0	0	0	0	0	0	0	0	0	0	0
Bacteria	Firmicutes	Clostridia	Oscillospirales	Oscillospiraceae	Oscillibacter	NA	ACCCCAATTATCGAACCCACCTTCGGCCGCGCCCTCCTTGCGGTTAGGCTACGGACTTCGGGTGTTCCCGACTCTCATGGTGTGACGGGCGGTGTGTACAAGGCCCGGGAACGTATTCACCGCGGCATGCTGATCCGCGATTACTAGCGATTCCGACTTCACGCAGGCGGGTTGCAGCCTGCGATCCGAACTGGGACGGCTTTTTGGGGTTCGCTCTGCCTCGCGGCTTTGCATCCCTTTGTTAACCGCCATTGTATTACGTGTGTAGCCCAGGACATAAGGGGCATGATGATTTGACGTCGTCCCCGCCTTCCTCCGTTTTGTCAACGGCAGTCTCGCTAGAGTGCTCTTGCGTAGCAACTAACAATAGGGGTTGCGCTCGTTGCGGGACTTAACCCA…	ASV00527	0	0	0.00630875	0	0	0	0	0	0.0286369	0	0	0	0	0	0	0	0	0	0	0	0	0	0	0	0	0	0	0	0	0.0237314	0.0422	0	0	0	0.0273609	0	0	0	0	0	0
Bacteria	Firmicutes	Clostridia	Peptostreptococcales-Tissierellales	Peptostreptococcaceae	Romboutsia	ilealis	GATGAACGCTGGCGGCGTGCCTAACACATGCAAGTCGAGCGATTTACTTCGGTAAAGAGCGGCGGACGGGTGAGTAACGCGTGGGTAACCTGCCCTGTACACACGGATAACATACCGAAAGGTATGCTAATACGAGATAAAATACTTTTATCGCATGGTAGAAGTATCAAAGTTTTTGCGGTACAGGATGGACCCGCGTCTGATTAGCTAGTTGGTAAGGTAACGGCTTACCAAGGCGACGATCAGTAGCCGACCTGAGAGGGTGATCGGCCACATTGGAACTGAGACACGGTCCAAACTCCTACGGGAGGCAGCAGTGGGGAATATTGCACAATGGGCGAAAGCCTGATGCAGCAACGCCGCGTGAGCGATGAAGGCCTTCGGGTCGTAAAGCTCTGT…	ASV00528	0	0	0	0	0	0	0	0	0	0	0	0.0544992	0.0868835	0.0749313	0	0.0423246	0	0.0160501	0	0	0	0	0	0	0	0.0630194	0	0	0	0	0	0	0	0	0	0	0	0	0	0.0578802	0
Bacteria	Firmicutes	Clostridia	Peptostreptococcales-Tissierellales	Peptostreptococcaceae	Romboutsia	ilealis	GATGAACGCTGGCGGCGTGCCTAACACATGCAAGTCGAGCGATTTACTTCGGTAAAGAGCGGCGGACGGGTGAGTAACGCGTGGGTAACCTGCCCTGTACACACGGATAACATACCGAAAGGTATGCTAATACAAGATAAAATACTTTTATCGCATGGTAGAAGTATCAAAGCTTTTGCGGTACAGGATGGACCCGCGTCTGATTAGCTAGTTGGTAAGGTAACGGCTTACCAAGGCGACGATCAGTAGCCGACCTGAGAGGGTGATCGGCCACATTGGAACTGAGACACGGTCCAAACTCCTACGGGAGGCAGCAGTGGGGAATATTGCACAATGGGCGAAAGCCTGATGCAGCAACGCCGCGTGAGCGATGAAGGCCTTCGGGTCGTAAAGCTCTGT…	ASV00529	0	0.0951873	0.0725506	0	0	0.115616	0	0	0	0	0	0	0	0	0	0	0	0	0	0	0	0	0	0	0	0.0866517	0	0	0	0	0	0.0328916	0	0	0	0	0	0	0.11657	0	0
Bacteria	Firmicutes	Clostridia	Lachnospirales	Lachnospiraceae	NA	NA	ACCCCAGTCACCGGGCCTGCCTTCGGCAGCTCCCTCCTTTCGGTTGGGCCACTGACTTCGGGCATTCCCGGCTCCCATGGTGTGACGGGCGGTGTGTACAAGACCCGGGAACGTATTCACCGCGGCATTCTGATCCGCGATTACTAGCGATTCCAGCTTCGTGCAGCCGGGTTGCAGGCTGCAGTCCGAACTGGGACGTTATTTTTGGGGTTCGCTCCGCCTCGCGGCTTCGCCTCCCTCTGTTACGCCATTGTAGCACGTGTGTAGCCCAGGCCATAAGGGGCATGATGATTTGACGTCATCCCCGCCTTCCTCCGGGTCCTCCCCGGCAGTCCCCCTAGAGTGCCCGCCTTTACGCGCTGGCTACTAAGGGCAGGGGTTGCGCTCGTTGCGGGACTT…	ASV00530	0	0	0	0	0	0	0	0	0	0	0.0640429	0	0	0	0	0	0	0	0	0	0	0	0	0	0	0	0	0	0	0.0118657	0.103156	0.0610845	0	0	0	0	0	0	0	0	0
Bacteria	Firmicutes	Clostridia	Lachnospirales	Lachnospiraceae	A2	NA	ACCCCAGTCATCGGGCCTGCCTTCGGCAGCTCCCCCCTTGCGGTTCGGCCACTGACTTCGGGCATTCCCAACTCCCATGGTGTGACGGGCGGTGTGTACAAGACCCGGGAACGTATTCACCGCGGCATTCTGATCCGCGATTACTAGCGATTCCAGCTTCATGCAGCCGAGTTGCAGGCTGCAATCCGAACTGGGGTGCCGTTTCTGGGGTTCGCTCCGCGTCGCCGCCTCGCCTCCCTTTGCTGACACCATTGTAGCACGTGTGTAGCCCAAGCCATAAGGGGCATGATGATTTGACGTCATCCCCGCCCTCCTCCAGGTTGTCCCTGGCAGTCCCCCTAGAGTGCCCGCCGCTACGCGCTGGCTACTAAGGGTAGGGGTTGCGCTCGTTGCGGGACT…	ASV00531	0.0228601	0.0304599	0	0	0	0	0	0	0	0	0.0291104	0.0272496	0.0202728	0	0	0	0	0	0	0	0	0	0	0	0	0	0	0	0.0246009	0	0.0375111	0	0.0487435	0	0.0469043	0	0	0	0	0	0
Bacteria	Firmicutes	Clostridia	Peptostreptococcales-Tissierellales	Peptostreptococcaceae	Romboutsia	ilealis	ACCCCAGTTATTGATTTCACCTTCGACACTCGCTTCCCAAAAGGGTTAGCTAAGTGGCTTCGGGCGCCCCCAACTTCCGTGGTGTGACGGGCGGTGTGTACAAGACCCGGGAACGCATTCACCGCAGCATTCTGATCTGCGATTACTAGTAACTCCAGCTTCATGTAGGCGAGTTTCAGCCTACAATCCGAACTGAGAATGGCTTTAAGGGATTAGCTCCGCCTCACGACTTGGCTGCCCTCTGTACCACCCATTGTAGCACGTGTGTAGCCCTAAGCATAAGGGGCATGATGATTTGACGTCATCCCCACCTTCCTCCAGGTTATCCCTGGCAGTCCCTCTAGAGTGCCCAACTTAATGCTGGCAACTAAAGGCAAGGGTTGCGCTCGTTGCGGGACT…	ASV00532	0	0	0	0	0	0	0	0	0	0	0	0	0.0724029	0	0	0	0	0	0	0	0	0	0	0.105847	0	0	0	0	0	0	0	0	0	0	0	0	0	0	0.0604438	0	0
Bacteria	Firmicutes	Clostridia	Peptostreptococcales-Tissierellales	Peptostreptococcaceae	Romboutsia	ilealis	GATGAACGCTGGCGGCGTGCCTAACACATGCAAGTCGAGCGATTTACTTCGGTAAAGAGCGGCGGACGGGTGAGTAACGCGTGGGTAACCTGCCCTGTACACACGGATAACATACCGAAAGGTATGCTAATACGAGATAAAGTACTTTTATCGCATGGTAGAAGTATCAAAGCTTTTGCGGTACAGGATGGACCCGCGTCTGATTAGCTAGTTGGTAAGGTAACGGCTTACCAAGGCGACGATCAGTAGCCGACCTGAGAGGGTGATCGGCCACATTGGAACTGAGACACGGTCCAAACTCCTACGGGAGGCAGCAGTGGGGAATATTGCACAATGGGCGAAAGCCTGATGCAGCAACGCCGCGTGAGCGATGAAGGCCTTCGGGTCGTAAAGCTCTGT…	ASV00533	0	0	0.186108	0	0	0	0	0	0	0	0	0	0.049234	0	0	0	0	0	0	0	0	0	0	0	0	0	0	0	0	0	0	0	0	0	0	0	0	0	0	0	0
Bacteria	Firmicutes	Clostridia	Oscillospirales	Butyricicoccaceae	UCG-009	NA	GATAAACGCTGGCGGCATGCCTAACACATGCAAGTCGAACGGAGCGCCTTGGAAGGAGACTTCGGTCAACGGAAGAGGAGGCTTAGTGGCGGACGGGTGAGTAACGCGTGAGGAACCTGCCTCAGAGAGGGGGATAACACACCGAAAGGTGTGCTAATACCGCATAACATATGAGAGGGGCATCCCTTTTATATCAAAGATTTATTGCTCTGAGATGGCCTCGCGTCCAATTAGCTAGTTGGTGAGGTAACGGCCCACCAAGGCGACGATTGGTAGCCGGACTGAGAGGTTGAACGGCCACATTGGGACTGAGACACGGCCCAGACTCCTACGGGAGGCAGCAGTGGGGAATATTGCACAATGGGGGGAACCCTGATGCAGCAATGCCGCGTGAAGGAT…	ASV00534	0	0	0.0220806	0	0.0159077	0	0	0	0.0107388	0	0	0	0.0550262	0.0194266	0	0	0.026591	0.00535003	0	0.0320051	0	0	0	0	0	0	0	0.00957916	0.00984034	0	0	0	0.0216638	0	0	0	0	0	0	0	0
Bacteria	Firmicutes	Clostridia	Oscillospirales	Ruminococcaceae	Paludicola	NA	GACGAACGCTGGCGGCGCGCCTAACACATGCAAGTCGAACGGAGCTTAAAGGAGCTTGCTTTTTTAAGCTTAGTGGCGGACGGGTGAGTAACACGTGAGCAACCTGCCTTTCAGAGGGGGATAACGTTTGGAAACGAACGCTAATACCGCATAACATTGCTTTAAGGCATCTTAAGGCAATCAAAGGAGCAATCCGCTGAAAGATGGGCTCGCGTCCGATTAGATAGTTGGCGAGGGTAACGGCCCACCAAGTCGACGATCGGTAGCCGGACTGAGAGGTTGAACGGCCACATTGGGACTGAGACACGGCCCAGACTCCTACGGGAGGCAGCAGTGGGGAATATTGCACAATGGGGGAAACCCTGATGCAGCGACGCCGCGTGAGGGAAGAAGGTTTTC…	ASV00535	0.0163287	0	0	0	0	0	0	0	0	0	0.0145552	0	0.0810913	0	0.0161259	0	0.0147728	0	0	0	0	0	0.0259904	0.0182495	0	0	0.0114029	0.0063861	0.0270609	0.00791045	0.0375111	0	0	0	0.0117261	0	0.0235217	0	0	0.0136189	0
Bacteria	Firmicutes	Clostridia	Lachnospirales	Lachnospiraceae	Lachnoclostridium	NA	ACCCCAGTTATCGGTCCCACCTTCAACGGCTCCCTCCTTTCGGTTGGGTCACCGGCTTCGGGCGTTACTGACTCCCATGGTGTGACGGGCGGTGTGTACAAGACCCGGGAACGTATTCACCGCGACATTCTGATTCGCGATTACTAGCGATTCCAGCTTCATGTAGTCGAGTTGCAGACTACAATCCGAACTGAGACGTTATTTTTGGGATTCGCTTACACTCACGTGGTCGCTTCCCTTTGTTTACGCCATTGTAGCACGTGTGTAGCCCTGGTCATAAGGGGCATGATGATTTGACGTCATCCCCACCTTCCTCCAGGTTATCCCTGGCAGTCTCTCTAGAGTGCCCATCCTAAATGCTGGCTACTAAAGATAAGGGTTGCGCTCGTTGCGGGACTT…	ASV00536	0.0718461	0	0	0	0.0357924	0	0	0	0.0214777	0	0.0523987	0.0211941	0	0	0	0	0.0354547	0	0	0	0	0	0	0	0	0	0	0	0	0	0	0	0	0	0	0	0.0893823	0	0	0	0
Bacteria	Firmicutes	Clostridia	Oscillospirales	Oscillospiraceae	Colidextribacter	NA	GATGAACGCTGGCGGCGTGCTTAACACATGCAAGTCGAACGGAGTACCCCTGAAGGAGTTTTCGGACAACTGATGGGACTACTTAGTGGCGGACGGGTGAGTAACGCGTGAGTAACCTGCCTTGGAGTGGGGAATAACAGCTGGAAACAGCTGCTAATACCGCATAATATGTCTGTGTCGCATGGCACTGGACATCAAAGATTTATCGCTCTGAGATGGACTCGCGTCTGATTAGCTAGTTGGCGGGGTAACGGCCCACCAAGGCGACGATCAGTAGCCGGACTGAGAGGTTGGCCGGCCACATTGGGACTGAGACACGGCCCAGACTCCTACGGGAGGCAGCAGTGGGGAATATTGGGCAATGGGCGCAAGCCTGACCCAGCAACGCCGCGTGAAGGA…	ASV00537	0	0	0	0	0	0	0	0	0	0	0	0	0	0	0	0	0	0	0	0	0	0	0	0	0	0	0	0	0	0	0	0	0	0	0	0	0	0	0	0	0
Bacteria	Firmicutes	Bacilli	RF39	NA	NA	NA	ACCCCAGTCACCTGTCCTACCCTGGGCGGCCCCCTCCATTGCTGGTTAGGCTACCGACTTCAGGTATTACAGACTCCCATGGCGTGACGGGCGGTGTGTACAACACCCGGGAACGTATTCACCCCGACATTCTGATTCGGGATTACTAGCGATTCCAACTTCATGGAGTCGAGTTGCAGACTCCAATCCGGACTGGGACCAGCTTTAAGAGATTAGCTTCACATCGCTGTGTTGCGACTCGTTGTACTGGCCATTGTAGCACGCCTGTAGCCCTAGACGTAAGGGGCATGATGATTTGACGTCATCCCCACCTTCCTCCAGCTTACACTGGCAGTCTCTTTAGAGTTCTCAACTAAATGTTAGCAACTAAAGACGAGGGTTGCGCTCGTTATTGGACTT…	ASV00538	0.0293916	0.01523	0.00630875	0	0	0	0.0886525	0.0248274	0	0	0	0.0181664	0.0173767	0	0	0	0	0	0	0	0	0	0.0408421	0.0182495	0	0	0	0	0	0.00791045	0	0	0	0	0.0312695	0	0.00940867	0	0.0129522	0.0306425	0
Bacteria	Firmicutes	Clostridia	Oscillospirales	Oscillospiraceae	Oscillibacter	NA	GACGAACGCTGGCGGCGTGCTTAACACATGCAAGTCGAACGGAGCACCCCTGAAGGAGTTTTCGGACAACGGAAGGGAATGCTTAGTGGCGGACTGGTGAGTAACGCGTGAGGAACCTGCCTTCCAGAGGGGGACAACAGTTGGAAACGACTGCTAATACCGCATGAAACATTTGAACCGCATGGTTTGAATGTCAAAGATTTATCGCTGGAAGATGGCCTCGCGTCTGATTAGCTAGTAGGCGGGGTAACGGCCCACCTAGGCGACGATCAGTAGCCGGACTGAGAGGTTGACCGGCCACATTGGGACTGAGATACGGCCCAGACTCCTACGGGAGGCAGCAGTGGGGAATATTGGGCAATGGGCGCAAGCCTGACCCAGCAACGCCGCGTGAAGGAA…	ASV00539	0	0.0114225	0	0.00929742	0	0	0	0	0	0	0	0	0.0289612	0	0	0	0	0	0	0	0.0133079	0	0	0.0255493	0	0	0	0.0159653	0.00984034	0	0.0140667	0	0	0	0	0	0	0	0	0.0102142	0
Bacteria	Firmicutes	Clostridia	Lachnospirales	Lachnospiraceae	A2	NA	GATGAACGCTGGCGGCGTGCCTAACACATGCAAGTCGAACGAAGCACTTAGGTGGAATCCCTCCGGGGAGGAAGCCTCTGTGACTGAGTGGCGGACGGGTGAGTAACGCGTGGACAACCTACCCCGCACTGGGGGACAACAGCCGGAAACGGCTGCTAATACCGCATATGCGCACAGCCCCACATGGGGCGGTGCGGAAAGCCTTGTGCGGTGCGGGATGGGTCCGCGTCTGATTAGCTGGTTGGCGGGGTAACGGCCCACCAAGGCGACGATCAGTAGCCGGCCTGAGAGGGTGGACGGCCACATTGGGACTGAGACACGGCCCAGACTCCTACGGGAGGCAGCAGTGGGGGATATTGCACAATGGGGGCAACCCTGATGCAGCGACGCCGCGTGAGC…	ASV00540	0.0522517	0	0	0	0	0	0	0	0	0	0	0	0	0	0	0	0	0	0	0	0	0	0.0297033	0	0	0	0	0	0	0.0474627	0	0	0.0649913	0.0560119	0	0	0	0	0.0474916	0	0
Bacteria	Firmicutes	Clostridia	Oscillospirales	Ruminococcaceae	Anaerotruncus	NA	GACGAACGCTGGCGGCGCGCCTAACACATGCAAGTCGAACGGAGCTTATATTTCAGAAGTTTTCGGATGGACGAGAGATAAGCTTAGTGGCGGACGGGTGAGTAACACGTGAGCAACCTGCCTTTCAGAGGGGGATAACAGTTGGAAACGACTGCTAATACCGCATAACGCTGCGATGGGGCATCCCGATGCAGCCAAAGGAGCAATCCGCTGAAAGATGGGCTCGCGGCCGATTAGCTAGTTGGTGGGGCAACGGCCCACCAAGGCGACGATCGGTAGCCGGACTGAGAGGTTGATCGGCCACATTGGGACTGAGACACGGCCCAGACTCCTACGGGAGGCAGCAGTGGGGGATATTGCACAATGGAGGAAACTCTGATGCAGCGACGCCGCGTGAGG…	ASV00541	0	0.0875723	0	0	0.00795387	0	0	0	0	0.046312	0	0	0	0	0	0.0358131	0	0	0.035553	0	0	0	0	0	0	0	0	0	0	0	0	0	0	0	0	0	0	0	0	0.18045	0
Bacteria	Firmicutes	Clostridia	Lachnospirales	Lachnospiraceae	Lachnospiraceae NK4A136 group	NA	ACCCCAGTTACCGGCTCCACCTTCGGCAGCTCCCTCCTTGCGGTTGGGTCACTGACTTCGGGCATTTCCGACTCCCATGGTGTGACGGGCGGTGTGTACAAGACCCGGGAACGTATTCACCGCGGCATTCTGATCCGCGATTACTAGCGATTCCAGCTTCATGCAGCCGAGTTGCAGGCTGCAATCCGAACTGGGACGTTATTTTTGGGATTTGCTTGGCGTCGCCGCTTTGCCTCCCTTTGTTTACGCCATTGTAGCACGTGTGTAGCCCTGGTCATAAGGGGCATGATGATTTGACGTCATCCCCGCCTTCCTCCCGGTTATCCCGGGCAGTCTCTCCAGAGTGCCCATCTCATATGCTGGCTACTGGAAATAGGGGTTGCGCTCGTTGCGGGACTT…	ASV00542	0	0	0	0	0	0	0	0	0	0	0.0553097	0	0	0	0	0	0	0	0	0.0120019	0.217362	0	0	0	0	0	0	0	0	0	0	0	0	0	0	0	0	0	0	0	0
Bacteria	Firmicutes	Clostridia	Lachnospirales	Lachnospiraceae	NA	NA	ACCCCAGTTACCAGGCCTGCCTTCGGCGGCTCCTCCCTTTCGGTTAGGTCACCGACTTCGGGCATTCCCGACTCCCATGGTGTGACGGGCGGTGTGTACAAGACCCGGGAACGTATTCACCGCGGCATTCTGATCCGCGATTACTAGCGATTCCAACTTCATGCAGCCGAGTTGCAGGCTGCAATCCGAACTGAGGCGTTATTTTTGGGGTTCGCTTAAGCTCGCACTCTCGCTTCCCTTTGTTTACGCCATTGTAGCACGTGTGTAGCCCCGGTCATAAGGGGCATGATGATTTGACGTCATCCCCGCCTTCCTCCGGGTTATCCCCGGCTGTCCCCTCAGAGTGCCCACCTTTACATGCTGGCTACTGGGGGCAGGGGTTGCGCTCGTTGCGGGACT…	ASV00543	0.0097972	0	0.0346981	0	0.0397693	0	0	0	0	0	0	0	0.00579223	0	0	0.0227902	0	0	0	0	0.0221798	0.0350217	0	0	0	0.0315097	0	0	0	0	0	0	0	0	0	0	0.028226	0	0	0.0136189	0.00670331
Bacteria	Firmicutes	Clostridia	Clostridia vadinBB60 group	NA	NA	NA	ACCCCAGTCATTGGTTTTACCTTAGGCAGTTGCCTCCTTGCGGTTAGCTCACTGACTTCGGGTACCCCCAACTCCCATGGCGTGACGGGCGGTGTGTACAAGACCCGGGAACGCATTCACCCCGACATTCTGATTCGGGATTACTAGCAACTCCGACTTCATGTGGGCGGGTTTCAGCCCACAATCCGAACTGAGAATGCCTTTTTGAGATTCGCTTACCCTTACGAGTTCGCTGCTCTTTGTAGCACCCATTGTAGCACGTGTGAAGCCCAAGACGTAAGGGGCATGATGATTTGACGTCATCCCCACCTTCCTCCGTGTCATCCACGGCAGTCTGTACAGAGTTCCTAACTTAATATTGGCAACTGTACATAAGGGTTGCGCTCGTTGCCGGACTTA…	ASV00544	0	0	0	0.0340906	0	0.0371624	0	0	0	0	0	0	0	0	0.0548281	0.00976721	0	0.0107001	0.0568848	0.0160026	0.00887193	0	0	0.0182495	0.0200481	0	0.0152039	0.0287375	0	0	0	0	0.0216638	0	0	0.0318387	0	0	0.0259045	0	0
Bacteria	Firmicutes	Clostridia	Oscillospirales	Oscillospiraceae	NA	NA	GACGAACGCTGGCGGCGTGCTTAACACATGCAAGTCGAACGGGGTGCCCATGAAGGAGATTTCGGTCAACGGATTGGGTTACTTAGTGGCGGACGGGTGAGTAACGCGTGAGGAACCTGCCTTTCAGAGGGGGACAACAGTTGGAAACGACTGCTAATACCGCATAACATGTAGGTGTCGCATGACATTTACATCAAAGATTTATCGCTGAGAGATGGCCTCGCGTCTGATTAGCTAGTTGGTAGGGTAACGGCCTACCAAGGCGACGATCAGTAGCCGGACTGAGAGGTTGGCCGGCCACATTGGGACTGAGATACGGCCCAGACTCCTACGGGAGGCAGCAGTGGGGAATATTGGGCAATGGGCGCAAGCCTGACCCAGCAACGCCGCGTGAAGGAA…	ASV00545	0	0	0	0	0	0	0	0	0	0	0	0	0	0	0	0	0	0	0	0	0	0	0	0	0.0100241	0	0	0.0223514	0	0	0	0	0	0	0	0	0	0	0	0	0
Bacteria	Firmicutes	Clostridia	Lachnospirales	Lachnospiraceae	Acetatifactor	NA	ACCCCAGTTACCAGGCCTGCCTTCGGCGGCTGCCTCTTTCGTTAGCTCACCGACTTCGGGCATTCCCGACTCCCATGGTGTGACGGGCGGTGTGTACAAGACCCGGGAACGTATTCACCGCGGCATTCTGATCCGCGATTACTAGCGATTCCGGCTTCATGCAGCCGAGTTGCAGGCTGCAATCCGAACTGAGGCGTTATTTTTGGGCTTTGCTTAATATCGCTATCTCGCTTCCCTCTGTTTACGCCATTGTAGCACGTGTGTAGCCCCGGCCATAAGGGGCATGATGATTTGACGTCGTCCCCGCCTTCCTCCTGGTTATCCCAGGCTGTCCCGCCAGAGTGCCCAGCTTTACCTGCTGGCTACTGGCTGTAGGGGTTGCGCTCGTTGCGGGACTTA…	ASV00546	0	0	0	0	0	0	0	0	0	0	0.0261993	0	0	0	0	0	0	0	0	0.0120019	0	0	0	0.0218994	0	0	0	0	0	0	0.0234445	0	0	0	0.0273609	0	0	0.0430169	0	0	0
Bacteria	Firmicutes	Clostridia	Lachnospirales	Lachnospiraceae	NA	NA	ACCCCAGTCACCCGGCCTGCCTTCGGCTGCCCCGCCCCCCTGAGGGGTTCGGCCACAGACTTCGGGCATTCCTGGCTCCCATGGTGTGACGGGCGGTGTGTACAAGACCCGGGAACGTATTCACCGCGGCATCCTGATCCGCGATTACTAGCGATTCCGGCTTCATGCAGCCGAGTTGCAGGCTGCAATCCGAACTGGGGCGCCGTTTCTGGGGTTTGCTCCGCGTCGCCGCTTCGCCTCCCTTTGTCGGCGCCATTGTAGCACGTGTGTAGCCCAGCCCATAAGGGGCATGATGATTTGACGTCGTCCCCGCCTTCCTCCGGGTTGTCCCCGGCGGTCCCCCCAGAGTGCCCGGCCTCGCCGCTGGCTACTGGGGGCAGGGGTTGCGCTCGTTGCGGG…	ASV00547	0	0	0	0	0	0	0	0	0	0.0617494	0	0	0	0	0.0967555	0	0	0	0	0	0	0	0	0	0	0	0	0	0	0.0909702	0.1266	0	0	0	0	0.0371451	0	0	0	0	0
Bacteria	Firmicutes	Clostridia	Lachnospirales	Lachnospiraceae	A2	NA	GATGAACGCTGGCGGCGTGCCTAACACATGCAAGTCGAACGAAGCGCTTAGGTGGAATCCCTCCGGGGAGGAAGCCTCTGTGACTGAGTGGCGGACGGGTGAGTAACGCGTGGACAACCTACCCCGCACTGGGGGACAACAGCCGGAAACGGCTGCTAATACCGCATATGCGCACAGCCCCACATGGGGCGGTGCGGAAAGCCTTGTGCGGTGCGGGATGGGTCCGCGTCTGATTAGCTGGTTGGCGGGGTAACGGCCCACCAAGGCGACGATCAGTAGCCGGCCTGAGAGGGTGGACGGCCACATTGGGACTGAGACACGGCCCAGACTCCTACGGGAGGCAGCAGTGGGGGATATTGCACAATGGGGGCAACCCTGATGCAGCGACGCCGCGTGAGC…	ASV00548	0	0	0	0	0	0	0	0	0	0	0.110619	0.0635824	0.0318573	0	0.0451526	0	0	0	0	0	0	0	0	0	0	0	0	0	0	0	0	0	0	0	0	0	0	0.129051	0	0.0374519	0
Bacteria	Firmicutes	Clostridia	Lachnospirales	Lachnospiraceae	Marvinbryantia	NA	GATGAACGCTGGCGGCGTGCTTAACACATGCAAGTCGAGCGGAGCACATCATTGGAATCCTTCGGGAGGAAGAGGATGTGGCTTAGCGGCGGACGGGTGAGTAACGCGTGGACAACCTGCCCTATGCAGGGGGATAACATCCGGAAACGGGTGCTAATACCGCATAAGCGCACGGTACCGCATGGTACGGTGTGAAAAGCTGAGGCGGCATAGGATGGGTCCGCGTTGGATTAGGCAGTTGGCGGGGTAACGGCCCACCAAACCGACGATCCATAGCCGGCCTGAGAGGGTGGACGGCCACATTGGGACTGAGACACGGCCCAGACTCCTACGGGAGGCAGCAGTGGGGAATATTGCACAATGGGGGGAACCCTGATGCAGCGACGCCGCGTGGGTGAG…	ASV00549	0.0326573	0	0.0473156	0	0	0	0	0	0	0	0	0.0242219	0	0	0	0	0	0	0	0	0	0	0.0742583	0	0	0.0905904	0	0	0.0246009	0	0	0	0	0	0	0	0	0	0	0	0.0737364
Bacteria	Firmicutes	Clostridia	Oscillospirales	Oscillospiraceae	Oscillibacter	NA	ACCCCAATTATCGAACCCACCTTCGGCCGCGCCCTCATTGCTGTTAGGCTACGGACTTCGGGTGTTCCCGACTCTCATGGTGTGACGGGCGGTGTGTACAAGGCCCGGGAACGTATTCACCGCGGCATGCTGATCCGCGATTACTAGCGATTCCGACTTCACGCAGGCGGGTTGCAGCCTGCGATCCGAACTGGGACGGCTTTTGGGGGTTCGCTCCTCCTCGCGGATTTGCATCCCTCTGTTGACCGCCATTGTATTACGTGTGTAGCCCAGGACATAAGGGGCATGATGATTTGACGTCGTCCCCACCTTCCTCCGTTTTGTCAACGGCAGTCTCGCTAGAGTGCTCTTGCGTAGCAACTAACAATAGGGGTTGCGCTCGTTGCGGGACTTAACCCA…	ASV00550	0	0	0	0	0	0	0	0.0148965	0	0	0	0	0	0	0	0	0	0	0	0	0	0	0	0.0291992	0	0	0	0	0	0.0395523	0	0	0.0379116	0.0248942	0	0	0	0.0430169	0	0	0
Bacteria	Firmicutes	Clostridia	Oscillospirales	Oscillospiraceae	Colidextribacter	NA	GATGAACGCTGGCGGCGTGCTTAACACATGCAAGTCGAACGGGGTGCCTTTGAAAGAGGATTCGTCCAATTGAAGAGGTTACCTAGTGGCGGACGGGTGAGTAACGCGTGAGTAACCTGCCTTGGAGTGGGGAATAACACATCGAAAGATGTGCTAATACCGCATAATGCAGTTGGGCCGCATGGCTCTGACTGCCAAAGATTTATCGCTCTGAGATGGACTCGCGTCTGATTAGCTGGTTGGCGGGGTAACGGCCCACCAAGGCGACGATCAGTAGCCGGACTGAGAGGTTGACCGGCCACATTGGGACTGAGACACGGCCCAGACTCCTACGGGAGGCAGCAGTGGGGAATATTGGGCAATGGGCGCAAGCCTGACCCAGCAACGCCGCGTGAAGGA…	ASV00551	0	0	0	0	0	0	0	0	0	0	0	0	0.0666107	0	0	0	0	0	0	0.056009	0	0.0437771	0	0	0.0350842	0	0	0	0	0	0	0	0	0	0	0	0	0	0	0.0646897	0.0301649
Bacteria	Firmicutes	Clostridia	Lachnospirales	Lachnospiraceae	NA	NA	ACCCCAGTCATCCGGCCTGCCTTCGACGGCTCCCTTCTTTCGATTGGGCCACCGGCTTCGGGCATTCCCGACTCCCATGGTGTGACGGGCGGTGTGTACAAGACCCGGGAACGTATTCACCGCGGCATTCTGATCCGCGATTACTAGCGATTCCAGCTTCATGCACTCGAGTTGCAGACTGCAATCCGAACTGGGACGTTATTTTTGGGATTCGCTTACCCTCGCAGGCTCGCTTCCCTTTGTTTACGCCATTGTAGCACGTGTGTAGCCCAGGCCATAAGGGGCATGATGATTTGACGTCATCCCCGCCTTCCTCCCGGTTCTCCCGGGCAGTCCCTCCTGAGTTCCCATCCTGAATGCTGGCTACAGAAGGCAGGGGTTGCGCTCGTTGCGGGACTT…	ASV00552	0	0	0	0	0	0	0.0279955	0	0	0	0	0	0	0	0	0	0	0	0	0	0	0	0	0	0	0	0	0	0	0	0	0	0	0.0746826	0	0	0	0	0	0.0102142	0
Bacteria	Firmicutes	Clostridia	Lachnospirales	Lachnospiraceae	Lachnoclostridium	NA	GATGAACGCTGGCGGCGTGCCTAACACATGCAAGTCGAGCGAAGCGCTTGAATACGATTCTTCGGATGAAGATTCTTGCGACTGAGCGGCGGACGGGTGAGTAACGCGTGGGCAACCTGCCTTACACAGGGGGATAACAGTTAGAAATGACTGCTAATACCGCATAAGACCACAAAACTGCATGGTTTTGTGGTAAAAACTCCGGTGGTGTAAGATGGGCCCGCGTCTGATTAGGTAGTTGGTGGGGTAACGGCCCACCAAGCCGACGATCAGTAGCCGACCTGAGAGGGTGACCGGCCACATTGGGACTGAGACACGGCCCAGACTCCTACGGGAGGCAGCAGTGGGGAATATTGCACAATGGGGGAAACCCTGATGCAGCGACGCCGCGTGAGCGAT…	ASV00553	0.0359231	0	0	0	0	0	0	0	0	0	0.0291104	0	0	0.0305276	0	0.0227902	0.0147728	0.0347752	0	0	0	0	0	0	0	0	0	0	0	0.0474627	0	0	0.0324957	0	0	0	0	0.0430169	0	0	0
Bacteria	Bacteroidota	Bacteroidia	Bacteroidales	Muribaculaceae	NA	NA	GATGAACGCTAGCGACAGGCTTAACACATGCAAGTCGAGGGGCAGCGGTGGTGAAGGCTTGCCTTCACCAGCCGGCGACCGGCGCACGGGTGAGTAACACGTATGCAACCTGCCTGCCACAGCCGGATAATCGGGAGAAATCCCGTCTAATACGGCATAATGCACCTATCGGACATCCTGTTGGTGCCAAAGGTTAATTCCGGTGGCGGATGGGCATGCGTCGCATTAGTTAGTTGGCGGTGTAACGGACCACCAAGACGACGATGCGTAGGGGTTCTGAGAGGAAGGTCCCCCACACTGGTACTGAGACACGGACCAGACTCCTACGGGAGGCAGCAGTGAGGAATATTGGTCAATGGGCGGGAGCCTGAACCAGCCAAGTCGCGTGAGGGATGACGG…	ASV00554	0	0	0	0	0	0	0	0	0	0	0	0	0	0	0	0	0	0	0	0	0	0	0	0	0	0	0	0	0	0	0	0	0	0	0	0	0	0	0	0	0
Bacteria	Firmicutes	Clostridia	Oscillospirales	Oscillospiraceae	Intestinimonas	NA	GATGAACGCTGGCGGCGTGCTTAACACATGCAAGTCGAACGGGGTGCCTTTGACAGAGGATTCGTCCAATGGATAAGGTTACCTAGTGGCGGACGGGTGAGTAACGCGTGAGTAACCTGCCCTGGAGTGGGGAATAACAGCTGGAAACAGCTGCTAATACCGCATAATGCAGTTGGGTCGCATGGCTCTGACTGCCAAAGATTTATCGCTCTGGGATGGACTCGCGTCTGATTAGCTAGTTGGTGGGGCAACGGCCCACCAAGGCGACGATCAGTAGCCGGACTGAGAGGTTGGCCGGCCACATTGGGACTGAGACACGGCCCAGACTCCTACGGGAGGCAGCAGTGGGGAATATTGGGCAATGGGCGCAAGCCTGACCCAGCAACGCCGCGTGAAGGA…	ASV00555	0	0	0	0	0	0	0	0	0	0	0	0	0	0	0	0	0	0	0	0	0	0	0	0	0	0	0	0	0	0	0	0	0	0	0	0	0	0	0	0	0
Bacteria	Firmicutes	Clostridia	Oscillospirales	Oscillospiraceae	Colidextribacter	NA	GATGAACGCTGGCGGCGTGCTTAACACATGCAAGTCGAACGGGGTACCCATGACGGAGGCTTCGGCCAACTGAATGGACTACCTAGTGGCGGACGGGTGAGTAACGCGTGAGGAACCTGCCTTGGAGTGGGGAATAACAGCCAGAAATGGCTGCTAATACCGCATAATGCAGTTGGGTCGCATGGCTCTGACTGCCAAAGATTTATCGCTCTAAGATGGCCTCGCGTCTGATTAGTTTGTTGGCGGGGTAACGGCCCACCAAGACGACGATCAGTAGCCGGACTGAGAGGTTGGCCGGCCACATTGGGACTGAGACACGGCCCAGACTCCTACGGGAGGCAGCAGTGGGGAATATTGGGCAATGGGCGCAAGCCTGACCCAGCAACGCCGCGTGAAGGA…	ASV00556	0	0	0.0157719	0	0.0159077	0	0.0139978	0	0	0	0	0	0.0202728	0	0	0	0	0	0	0.0240038	0.0310518	0	0	0.0255493	0	0.0118161	0	0.00957916	0	0.0118657	0.0234445	0	0	0.0248942	0.0156348	0	0	0	0.0259045	0.0204283	0.0301649
Bacteria	Firmicutes	Clostridia	Oscillospirales	Ruminococcaceae	Paludicola	NA	ACCCCAATCATCAACCCCACCTTCGGCAGCGCCCTCCTTGCGGTTAGGCTACTGACTTCGGGTGTTGCCAACTCTCATGGTGTGACGGGCGGTGTGTACAAGGCCCGGGAACGTATTCACCGCGGCATGCTGATCCGCGATTACTAGCAATTCCGGCTTCATGCAGGCGGGTTGCAGCCTGCAATCCGAACTGAGACCGTTTTTAGGGGTTTGCTCTGCCTCACGGCTTTGCTTCCCTCTGTTAACGGCCATTGTAGTACGTGTGTGGCCCAGGTCATAAGGGGCATGATGATTTGACGTCATCCCCACCTTCCTCCGTTTTGTCAACGGCAGTCCCTCTAGAGTGCTCTTGCGTAGCAACTAAAGGTAAGGGTTGCGCTCGTTGCGGGACTTAACCCA…	ASV00557	0.0293916	0	0.0126175	0	0	0	0	0	0	0	0	0	0.0550262	0	0	0	0	0	0	0	0	0	0	0.0072998	0	0	0.0266069	0	0.0147605	0	0.0328222	0	0	0.0497884	0.0273609	0	0	0.014339	0	0	0.00670331
Bacteria	Firmicutes	Clostridia	Oscillospirales	Oscillospiraceae	Oscillibacter	NA	GACGAACGCTGGCGGCGTGCTTAACACATGCAAGTCGAACGGAGCACCCTTGAAAGAGTTTTCGGACAATGGAGAGGAATGCTTAGTGGCGGACTGGTGAGTAACGCGTGAGGAACCTGCCTTCCAGAGGGGGACAACAGTTGGAAACGACTGCTAATACCGCATGACACATTTGAATCGCATGGTTTGAATGTCAAAGATTTATCGCTGGAAGATGGCCTCGCGTCTGATTAGCTAGTAGGCGGGGTAACGGCCCACCTAGGCGACGATCAGTAGCCGGACTGAGAGGTTGACCGGCCACATTGGGACTGAGATACGGCCCAGACTCCTACGGGAGGCAGCAGTGGGGAATATTGGGCAATGGGCGCAAGCCTGACCCAGCAACGCCGCGTGAAGGAA…	ASV00558	0	0	0	0	0	0	0	0	0.0787514	0	0	0	0	0	0	0	0	0	0	0	0	0	0	0.0182495	0	0	0	0	0	0	0	0	0	0	0	0	0	0	0	0.0374519	0
Bacteria	Firmicutes	Clostridia	Oscillospirales	Oscillospiraceae	Intestinimonas	NA	ACCCCAATTATCGAACCCACCTTCGGCCGCGCCCCCCTTGCGGTTAGGCTACGGACTTCGGGTGTTCCCGACTCTCATGGTGTGACGGGCGGTGTGTACAAGGCCCGGGAACGTATTCACCGCGGCATGCTGATCCGCGATTACTAGCGATTCCAACTTCATGCAGGCGGGTTGCAGCCTGCAATCCGAACTGGGATGGCTTTTAGGGATTTGCTCCACCTCGCGGCTTTGCCTCCCTCTGTTAACCACCATTGTAGTACGTGTGTAGCCCAGGACATAAGGGGCATGATGATTTGACGTCGTCCCCACCTTCCTCCGTTTTGTCAACGGCAGTCTCGCTAGAGTGCTCTTGCGTAGCAACTAACAATAGGGGTTGCGCTCGTTGCGGGACTTAACCCA…	ASV00559	0	0.0304599	0	0	0	0	0	0	0	0	0	0	0.0781951	0	0	0	0	0	0	0	0	0	0	0	0	0	0	0.0766332	0	0	0	0	0	0.1058	0	0	0	0	0	0	0
Bacteria	Firmicutes	Clostridia	Clostridia vadinBB60 group	NA	NA	NA	GACGAACGCTGGCGGCGTGCTTAACACATGCAAGTCGAGCGGACGTAGCAATACGTTAGCGGCGGACGGGTGAGTAACGCGTGAGCAACCTGCCTTTATCAGGGGGATAACACTTAGAAATAGGTGCTAATACCGCATAAGACCACAGTCGGGCATCCGACAGGGGTAAAAGCATATACGGATAAAGATGGGCTCGCGTCCCATTAGCTAGTTGGTAGGGTAACGGCCTACCAAGGCGACGATGGGTAGCCGACCTGAGAGGGTGATCGGCCACATTGGAACTGAGAAACGGTCCAAACTCCTACGGGAGGCAGCAGTGGGGAATATTGGGCAATGGAGGAAACTCTGACCCAGCAACGCCGCGTGAAGGATGAAGGTTTTCGGATTGTAAACTTCTGT…	ASV00560	0	0	0.0126175	0.021694	0.0159077	0.0536791	0	0	0	0	0	0	0	0.00555047	0.0419274	0	0	0.0160501	0.0711061	0	0	0	0	0	0	0	0	0.0319305	0.00984034	0	0	0.00939761	0.0162478	0	0	0	0	0	0.0431742	0	0
Bacteria	Firmicutes	Clostridia	Lachnospirales	Lachnospiraceae	NA	NA	ACCCCAGTCGCCGGGCCCGCCTTCGGCGGCTCCCTCCTTCCGGTTGGGGCACCGACTTCGGGCGTTCCCGACTCCCATGGTGTGACGGGCGGTGTGTACAAGACCCGGGAACGTATTCACCGCGGCGTTCTGATCCGCGATTACTAGCGATTCCGGCTTCATGCAGCCGAGTTGCAGGCTGCAATCCGAACTGGGGCGCGCTTTCCGGGCTTCGCTCGGCGTCGCCACCTCGCCTCCCTCTGTGCGCGCCATTGTAGCACGTGTGTAGCCCTGGCCATAAGGGGCATGATGATTTGACGTCGTCCCCGCCTTCCTCCGGGTTGTCCCCGGCAGTCCCCCTAGAGTGCCCACCTCTACGTGCTGGCTACTAAGGGCAAGGGTTGCGCTCGTTGCGGGACT…	ASV00561	0	0	0	0	0	0	0	0	0	0	0	0	0	0.0527294	0	0	0	0	0	0	0	0	0	0	0	0	0	0	0	0	0	0	0	0	0.2697	0	0	0	0	0	0
Bacteria	Firmicutes	Clostridia	Lachnospirales	Lachnospiraceae	Acetatifactor	NA	GATGAACGCTGGCGGCGTGCCTAACACATGCAAGTCGAACGGACATAATTTGAAACCTAGTGAGAATTATGTTAGTGGCGGACGGGTGAGTAACGCGTGGGTAACCTGCCCCATACCGGGGGATACCAGCCGGAAACGGCTGCTAATACCGCATAAGCGCACAGCTTTGCATGAAGCAGTGTGAAAAACTCCGGTGGTATGGGATGGACCCGCGTCCGATTAGCCAGTTGGCGGGGTAGAGGCCCACCAAAGCGACGATCGGTAGCCGGCCTGAGAGGGCGGACGGCCACATTGGGACTGAGACACGGCCCAAACTCCTACGGGAGGCAGCAGTGGGGAATATTGCACAATGGGGGGAACCCTGATGCAGCGACGCCGCGTGAGTGAAGAAGTCATTCG…	ASV00562	0	0	0	0	0	0	0	0	0.0107388	0.0185248	0	0	0	0	0	0	0	0	0	0	0	0	0	0	0	0	0.0114029	0	0	0	0.0234445	0	0	0	0	0.0265322	0	0.0645254	0	0	0.0134066
Bacteria	Firmicutes	Clostridia	Oscillospirales	Oscillospiraceae	Oscillibacter	NA	GACGAACGCTGGCGGCGTGCTTAACACATGCAAGTCGAACGGAGCACCCCTGAAGGAGTTTTCGGACAACGGAAGGGAATGCTTAGTGGCGGACTGGTGAGTAACGCGTGAGGAACCTGCCTTTCGGAGGGGGACAACAGTTGGAAACGACTGCTAATACCGCATGATACATTTGGGTCGCATGGTCTGAATGTCAAAGATTTATCGCCGAAAGATGGCCTCGCGTCTGATTAGCTAGTTGGTGGGGTAACGGCCCACCAAGGCGACGATCAGTAGCCGGACTGAGAGGTTGGCCGGCCACATTGGGACTGAGATACGGCCCAGACTCCTACGGGAGGCAGCAGTGGGGAATATTGGGCAATGGACGCAAGTCTGACCCAGCAACGCCGCGTGAAGGAA…	ASV00563	0	0	0	0	0	0	0	0	0.0286369	0	0	0	0.00579223	0	0	0	0	0	0	0	0	0.00875542	0.00742583	0	0	0	0	0	0	0	0	0	0	0	0.0195435	0	0	0	0	0.0204283	0
[truncated: 768 more rows]
[truncated: 22 more columns]
