# Supplementary material for: Microbiome Engineering Using Probiotic Yeast: Saccharomyces boulardii and the Secreted Human Lysozyme Lead to Changes in the Gut Microbiome and Metabolome of Mice
Source: Microbiol Spectr. 2023 Jul 12;11(4):e00780-23. doi: 10.1128/spectrum.00780-23 (PMC10433837; doi:10.1128/spectrum.00780-23)
Supplement: Supplemental file 4 — Table S4. Download spectrum.00780-23-s0003.xlsx, XLSX file, 0.01 MB [file spectrum.00780-23-s0003.xlsx]

## Sheet: Table S5
Table S4. Significantly changed 86 ASVs (feces; day 14) in comparison between PBS, SB, and SBLys (p <0.05; Kruskal-Wallis test)
Class	p value	FDR adjusted p value	Statistics	Label
ASV00001	0.01594	0.19197	8.2778	Akkermansiaceae_Akkermansia muciniphila_1
ASV00002	0.019184	0.21008	7.9074	Akkermansiaceae_Akkermansia muciniphila_2
ASV00003	0.012672	0.17195	8.7367	Bacteroidaceae_Bacteroides thetaiotaomicron_1
ASV00004	0.012672	0.17195	8.7367	Bacteroidaceae_Bacteroides thetaiotaomicron_2
ASV00009	0.0070127	0.13773	9.9201	Muribaculaceae_unclassified genus_1
ASV00010	0.020738	0.21942	7.7515	Oscillospiraceae_unclassified genus_1
ASV00012	0.0070127	0.13773	9.9201	Muribaculaceae_unclassified genus_2
ASV00013	0.01266	0.17195	8.7386	Oscillospiraceae_unclassified genus_2
ASV00015	0.013128	0.17195	8.666	Lachnospiraceae_Blautia coccoides_1
ASV00016	0.0070127	0.13773	9.9201	Muribaculaceae_unclassified genus_3
ASV00018	0.0070127	0.13773	9.9201	Muribaculaceae_unclassified genus_4
ASV00020	0.016847	0.19197	8.1671	Lachnospiraceae_Blautia coccoides_2
ASV00024	0.016771	0.19197	8.1763	Lachnospiraceae_Blautia coccoides_3
ASV00025	0.0095314	0.15721	9.3063	Lachnospiraceae_Blautia coccoides_4
ASV00027	0.019914	0.21455	7.8327	Lachnospiraceae_Blautia coccoides_5
ASV00030	0.025309	0.25616	7.3532	Lachnospiraceae_Blautia coccoides_6
ASV00048	0.02956	0.27482	7.0427	Lactobacillaceae_Lactobacillus johnsonii_1
ASV00049	0.01651	0.19197	8.2075	Lactobacillaceae_Lactobacillus johnsonii_2
ASV00067	0.026567	0.25976	7.2562	Ruminococcaceae_unclassified genus
ASV00081	0.011838	0.17195	8.8728	Oscillospiraceae_unclassified genus_3
ASV00086	0.010817	0.17195	9.0532	Lachnospiraceae_Lachnospiraceae NK4A136 group_unclassified species_1
ASV00088	0.0067943	0.13773	9.9833	Lachnospiraceae_Lachnospiraceae NK4A136 group_unclassified species_2
ASV00092	0.031252	0.28211	6.9314	Oscillospiraceae_unclassified genus_4
ASV00094	0.017464	0.19443	8.0952	Lachnospiraceae_Lachnospiraceae NK4A136 group_unclassified species_3
ASV00096	0.005458	0.13773	10.421	Lachnospiraceae_Lachnospiraceae NK4A136 group_unclassified species_4
ASV00100	0.039825	0.32205	6.4465	Lachnospiraceae_Lachnospiraceae NK4A136 group_unclassified species_5
ASV00101	0.0067321	0.13773	10.002	Lachnospiraceae_unclassified genus_1
ASV00102	0.0055215	0.13773	10.398	Lachnospiraceae_Lachnospiraceae NK4A136 group_unclassified species_6
ASV00104	0.0065688	0.13773	10.051	Lachnospiraceae_unclassified genus_2
ASV00105	0.032854	0.28877	6.8313	Clostridiaceae Clostridium sensu stricto 1_1
ASV00108	0.0073931	0.13773	9.8144	Lachnospiraceae_Lachnospiraceae NK4A136 group_unclassified species_7
ASV00116	0.0089363	0.15721	9.4353	Lachnospiraceae_Lachnospiraceae NK4A136 group_unclassified species_8
ASV00117	0.029621	0.27482	7.0385	Lachnospiraceae_Lachnospiraceae NK4A136 group_unclassified species_9
ASV00122	0.0057422	0.13773	10.32	Lachnospiraceae_unclassified genus_3
ASV00123	0.0040043	0.13773	11.041	Lachnospiraceae_unclassified genus_4
ASV00125	0.028478	0.27176	7.1172	Clostridiaceae Clostridium sensu stricto 1_2
ASV00126	0.0064175	0.13773	10.097	Lachnospiraceae_unclassified genus_5
ASV00130	0.013038	0.17195	8.6798	Lachnospiraceae_Lachnospiraceae NK4A136 group_unclassified species_10
ASV00133	0.013802	0.1773	8.5659	Lachnospiraceae_unclassified genus_6
ASV00139	0.0054717	0.13773	10.416	Lachnospiraceae_unclassified genus_7
ASV00149	0.011813	0.17195	8.8771	Lachnospiraceae_Tuzzerella_unclassified species_1
ASV00154	0.006025	0.13773	10.224	Lachnospiraceae_unclassified genus_8
ASV00155	0.049653	0.38319	6.0054	Clostridiaceae Clostridium sensu stricto 1_3
ASV00156	0.032592	0.28877	6.8474	Oscillospiraceae_unclassified genus_5
ASV00157	0.0058202	0.13773	10.293	Lachnospiraceae_unclassified genus_9
ASV00165	0.0032316	0.13773	11.47	Lachnospiraceae_unclassified genus_10
ASV00167	0.0071158	0.13773	9.8909	Lachnospiraceae_Tuzzerella_unclassified species_2
ASV00168	0.006497	0.13773	10.073	Lachnospiraceae_unclassified genus_11
ASV00176	0.037445	0.31662	6.5698	Lachnospiraceae_unclassified genus_12
ASV00186	0.0049223	0.13773	10.628	Lachnospiraceae_unclassified genus_13
ASV00189	0.0023954	0.13773	12.068	Lachnospiraceae_unclassified genus_14
ASV00191	0.0015552	0.13773	12.932	Lachnospiraceae_unclassified genus_15
ASV00202	0.025719	0.25643	7.321	Lachnospiraceae_Lachnospiraceae NK4A136 group_unclassified species_11
ASV00204	0.030567	0.27971	6.9756	Lachnospiraceae_unclassified genus_16
ASV00208	0.015239	0.18874	8.3678	Lachnospiraceae_unclassified genus_17
ASV00209	0.0011992	0.13773	13.452	Lachnospiraceae_unclassified genus_18
ASV00223	0.00035586	0.11886	15.882	Lachnospiraceae_unclassified genus_19
ASV00227	0.00035483	0.11886	15.888	Lachnospiraceae_unclassified genus_20
ASV00234	0.0018943	0.13773	12.538	Lachnospiraceae_unclassified genus_21
ASV00235	0.016955	0.19197	8.1543	Oscillospiraceae_unclassified genus_6
ASV00249	0.023237	0.23881	7.524	Lachnospiraceae_Lachnospiraceae bacterium NK4A136 group_1
ASV00257	0.021022	0.21942	7.7244	Lachnospiraceae_Tuzzerella_unclassified species_3
ASV00260	0.012135	0.17195	8.8233	UCG-010_unclassified genus
ASV00267	0.0058245	0.13773	10.291	Lachnospiraceae_unclassified genus_22
ASV00274	0.042429	0.33741	6.3198	Oscillospiraceae_unclassified genus_7
ASV00279	0.00055669	0.12396	14.987	Lachnospiraceae_unclassified genus_23
ASV00282	0.03913	0.32205	6.4817	Lachnospiraceae_Lachnospiraceae bacterium NK4A136 group_2
ASV00284	0.0070035	0.13773	9.9227	Lachnospiraceae_unclassified genus_24
ASV00306	0.0011813	0.13773	13.482	Lachnospiraceae_unclassified genus_25
ASV00346	0.026832	0.25976	7.2363	Oscillospiraceae_Colidextribacter_unclassified species
ASV00347	0.036517	0.31273	6.62	Lachnospiraceae_Lachnospiraceae NK4A136 group_unclassified species_12
ASV00363	0.0094515	0.15721	9.3232	Lachnospiraceae_unclassified genus_26
ASV00425	0.0022325	0.13773	12.209	Lachnospiraceae_unclassified genus_27
ASV00447	0.0032432	0.13773	11.462	Lachnospiraceae_unclassified genus_28
ASV00448	0.0022325	0.13773	12.209	Lachnospiraceae_unclassified genus_29
ASV00455	0.0094721	0.15721	9.3188	Lachnospiraceae_unclassified genus_30
ASV00472	0.012105	0.17195	8.8283	Lachnospiraceae_unclassified genus_31
ASV00478	0.040016	0.32205	6.437	Lachnospiraceae_unclassified genus_32
ASV00500	0.0074226	0.13773	9.8064	Lachnospiraceae_Lachnoclostridium
ASV00504	0.015257	0.18874	8.3654	Lachnospiraceae_unclassified genus_33
ASV00527	0.0040079	0.13773	11.039	Oscillospiraceae_Oscillibacter_unclassified species
ASV00531	0.037945	0.31684	6.5432	Lachnospiraceae_A2_unclassified species
ASV00542	0.0096492	0.15721	9.2818	Lachnospiraceae_Lachnospiraceae NK4A136 group_unclassified species_13
ASV00587	0.047397	0.37248	6.0984	Lachnospiraceae_unclassified genus_34
ASV00601	0.034983	0.30349	6.7058	Clostridia vadinBB60 group_unclassified family
ASV00627	0.0030242	0.13773	11.602	Lachnospiraceae_unclassified genus_35
