# Supplementary material for: Microbiome Engineering Using Probiotic Yeast: Saccharomyces boulardii and the Secreted Human Lysozyme Lead to Changes in the Gut Microbiome and Metabolome of Mice
Source: Microbiol Spectr. 2023 Jul 12;11(4):e00780-23. doi: 10.1128/spectrum.00780-23 (PMC10433837; doi:10.1128/spectrum.00780-23)
Supplement: Supplemental file 5 — Table S5. Download spectrum.00780-23-s0004.xlsx, XLSX file, 0.01 MB [file spectrum.00780-23-s0004.xlsx]

## Sheet: Table S6
Table S5. Significantly changed 42 ASVs (feces; day 14) in comparison between SB and SBLys (p <0.05; Mann-Whitney U test)
Class	Fold change	log2 (fold change)	p value	Label
ASV00001	2.8384	1.5051	0.034965	Akkermansiaceae_Akkermansia muciniphila
ASV00024	0.49208	-1.023	0.034965	Lachnospiraceae_Blautia coccoides_1
ASV00025	0.47639	-1.0698	0.034965	Lachnospiraceae_Blautia coccoides_2
ASV00048	0.3668	-1.4469	0.03726	Lactobacillaceae Lactobacillus johnsonii_1
ASV00049	0.30054	-1.7344	0.03726	Lactobacillaceae Lactobacillus johnsonii_2
ASV00086	0.40321	-1.3104	0.0266	Lachnospiraceae NK4A136 group unclassified species_1
ASV00088	0.44315	-1.1741	0.0266	Lachnospiraceae NK4A136 group unclassified species_2
ASV00096	0.43838	-1.1897	0.034965	Lachnospiraceae_Lachnospiraceae NK4A136 group_1
ASV00101	0.34587	-1.5317	0.034965	Lachnospiraceae_unclassified genus_1
ASV00102	0.47438	-1.0759	0.022145	Lachnospiraceae_Lachnospiraceae NK4A136 group_2
ASV00104	0.27692	-1.8524	0.034965	Lachnospiraceae_unclassified genus_2
ASV00108	0.38657	-1.3712	0.0266	Lachnospiraceae_Lachnospiraceae NK4A136 group_3
ASV00122	0.31828	-1.6516	0.022145	Lachnospiraceae_unclassified genus_3
ASV00125	0.11282	-3.1479	0.0056229	Clostridiaceae_Clostridium sensu stricto 1
ASV00154	0.32781	-1.6091	0.038053	Lachnospiraceae_unclassified genus_4
ASV00165	0.21926	-2.1893	0.0081331	Lachnospiraceae_unclassified genus_5
ASV00168	0.30754	-1.7012	0.038053	Lachnospiraceae_unclassified genus_6
ASV00186	0.27899	-1.8417	0.034965	Lachnospiraceae_unclassified genus_7
ASV00189	0.28158	-1.8284	0.0266	Lachnospiraceae_unclassified genus_8
ASV00209	0.37406	-1.4187	0.022145	Lachnospiraceae_unclassified genus_9
ASV00223	0.3286	-1.6056	0.022145	Lachnospiraceae_unclassified genus_10
ASV00227	0.34167	-1.5493	0.013986	Lachnospiraceae_unclassified genus_11
ASV00234	0.40621	-1.2997	0.022145	Lachnospiraceae_unclassified genus_12
ASV00273	8.8919	3.1525	0.044795	Oscillospiraceae_Colidextribacter_unclassified species_1
ASV00279	0.25738	-1.958	0.011942	Lachnospiraceae_unclassified genus_13
ASV00284	0.21681	-2.2055	0.011942	Lachnospiraceae_unclassified genus_14
ASV00306	0.11538	-3.1156	0.0020672	Lachnospiraceae_unclassified genus_15
ASV00310	0.25544	-1.9689	0.036031	Oscillospiraceae_Colidextribacter_unclassified species_3
ASV00359	0.14475	-2.7884	0.018496	Oscillospiraceae_Colidextribacter_unclassified species_2
ASV00363	0.22399	-2.1585	0.018496	Lachnospiraceae_unclassified genus_16
ASV00425	5.1222	2.3568	0.018187	Lachnospiraceae_unclassified genus_17
ASV00447	0.08777	-3.5101	0.0056229	Lachnospiraceae_unclassified genus_18
ASV00448	4.914	2.2969	0.018187	Lachnospiraceae_unclassified genus_19
ASV00455	0.26946	-1.8919	0.047273	Lachnospiraceae_unclassified genus_20
ASV00484	17.91	4.1627	0.044795	Clostridia_unclassified family_1
ASV00521	5.0666	2.341	0.044795	Lachnospiraceae_A2_unclassified species
ASV00542	5.4286	2.4406	0.044795	Lachnospiraceae_Lachnospiraceae NK4A136 group_4
ASV00543	4.7922	2.2607	0.044795	Lachnospiraceae_unclassified genus_21
ASV00587	5.3321	2.4147	0.044795	Lachnospiraceae_unclassified genus_22
ASV00601	11.911	3.5742	0.044795	Clostridia_unclassified family_2
ASV00627	0.11012	-3.1828	0.018496	Lachnospiraceae_unclassified genus_23
ASV00638	9.956	3.3156	0.044795	Clostridia_unclassified family_3
