# Supplementary material for: Microbiome Engineering Using Probiotic Yeast: Saccharomyces boulardii and the Secreted Human Lysozyme Lead to Changes in the Gut Microbiome and Metabolome of Mice
Source: Microbiol Spectr. 2023 Jul 12;11(4):e00780-23. doi: 10.1128/spectrum.00780-23 (PMC10433837; doi:10.1128/spectrum.00780-23)
Supplement: Supplemental file 6 — Table S6. Download spectrum.00780-23-s0005.xlsx, XLSX file, 0.02 MB [file spectrum.00780-23-s0005.xlsx]

## Sheet: Table S9
Table S6. A total of 79 fecal metabolites (day 14) identified by using GC/MS
Metabolite	p value (Kruskal-Wallis test)	PBS	PBS	PBS	PBS	PBS	SB	SB	SB	SB	SB	SBLys	SBLys	SBLys	SBLys	SBLys
galactose	0.0052475	86514.1	103258	86980.8	96814.5	77611.4	39592.7	24834.6	41734.2	50141.2	43803.6	114575	58853.2	389594	156257	109058
glucose	0.0068057	337386	475941	410232	625622	332687	171456	93397	184889	244246	219698	664159	269828	4470686	774780	427548
fructose	0.0097548	11919.2	11947.8	13314.6	10439.1	47958.5	11533.4	8710.56	10466.4	9340.75	11492.2	35965.5	27440.2	15995.9	62462.3	20346.9
ascorbic acid	0.010781	8094.5	7272.56	5307.56	8077.81	26452.8	7128.44	4432.88	3736.69	4638.38	7157.25	19492.9	13791.7	8008.94	33223.2	8561.81
5,6-dihydrouracil	0.016245	172660	256706	189643	213667	102886	224241	263300	249473	241947	262860	210565	103828	88298.9	163078	174041
xanthine	0.017774	30218.5	36584.8	49861.8	32467	87077.6	48950.4	33655.1	31524.4	35045.1	40145.1	95379.6	88828.1	52956.1	115821	73687.8
glutamine	0.018316	14722.4	111453	35947.2	64725.2	4024.19	127758	34357.2	72596.4	72292.2	114958	710.562	31819.1	17855.2	71.0563	12736.6
gentiobiose	0.022148	3471.31	1877.62	341.375	1042.25	920.812	20983.6	3920.88	326.438	5885	5837.44	10488.4	4994.19	6643	19194.3	23046.1
guanine	0.022596	35668.5	77450.4	44697.1	54198.4	9972.69	68262.3	66741.8	34471.4	49248.8	51770.4	2684.81	21974.6	21216.1	2600.06	19303
N-acetyglucosamine	0.022596	234761	117750	109331	131910	179581	79448.1	47051.2	54167.6	61691.8	59197.2	219109	54493.9	529346	329939	186164
gluconic acid	0.023993	1035.75	6387.44	3535.25	3658.56	2508.31	15662.7	7617.06	22818.1	17940.1	3135.19	540.188	3072.69	2731.5	1995.88	3504.25
fucose	0.029897	80281.2	74422.3	66164.9	53751.2	63325.1	56896.5	39551.4	44195.3	57163.3	53148.4	158886	56865.9	62852.9	158249	101289
3-hydroxybutyric acid	0.030501	209.25	7239.81	4682.44	2798.38	2323.31	8782.5	8388.12	5189.81	2436.56	3420.31	11709.1	4611	14979.5	13545.8	91540.1
4-Hydroxyphenylacetate	0.03439	5663.38	7318.25	7253.44	7298.81	9671.19	11093	8601.25	6985.38	9935.19	4995.88	4561.94	6683.31	6774	3417.88	3334.75
1,3-diaminopropane	0.035793	9414.56	9258.69	9076.5	3911.56	4420.88	15404.7	9277.62	15026.8	17009.9	22799.2	23320.2	15032.2	6634.56	18089	11677.1
tryptophan	0.059013	25857	65941.4	62358.2	33613.9	18660.4	89699.5	69507.4	62048.2	72678.8	94520.2	71632.4	47395	44461.3	79317.2	100213
glycerol	0.061421	477372	448322	521299	366375	592282	443012	291215	17648.4	516791	19490.1	16322.6	379401	454447	16699.7	15287.1
asparagine	0.065219	5292.88	58569.4	4866.75	51939.4	18915.8	94673.1	11314.2	52571.6	70107.3	46787.4	4005.56	13768.3	20250.1	1591.38	8514.38
glutamic acid	0.065219	1293957	1835730	1395431	1417381	1485097	2909172	1624903	1882432	2011716	1956263	2292745	2152070	302260	2617344	2271441
palmitic acid	0.065219	260713	108934	155968	108933	133954	113251	87915.4	6137.5	125716	21240.3	8188.25	128868	100658	12158.9	21724.2
maltose	0.08046	29609.6	34958.1	26096.6	34046.8	47654.9	36016.4	21702.2	26712.2	30984.6	36218.6	33647.5	57575.1	55149.5	39815.2	45503.1
1-monostearin	0.084585	311381	325960	387882	305518	310925	272783	287288	14121.8	331308	14714.1	13330.9	244743	330932	13015.4	14222.9
2'-deoxyinosine	0.084585	3495.44	10005.2	6845.25	9777.31	2969.38	22240	9026	4818.25	11765	15485.4	574.062	405.125	10311.7	1249.88	6882.19
alpha-lactose	0.089815	61409	7766.31	5133.38	160157	14987	6268.38	6938.12	5967.44	6559.81	9195.94	4977.44	8277.44	1688.44	5058.56	6797.81
2-deoxyguanosine	0.093481	3455.25	12489.2	5718.69	12880.9	714.562	24273.8	10259.1	3950.25	13500.9	18026.1	538.125	353	13143.6	1137.19	6047.31
3-(4-hydroxyphenyl)propionic acid	0.093481	8721.12	7316.12	6059.12	8381.62	6851	10493.7	6735.5	9160.31	12997.4	5490.56	2800.75	10216.8	5195.81	2863.81	1913
1-monopalmitin	0.10127	263793	279585	301554	243494	245935	240337	232869	9629.31	285844	14313.3	13831.3	210639	284317	12154.9	10537.4
pyruvic acid	0.10127	201270	347518	270780	198707	212775	271975	292328	13907.6	46008.8	79116.3	167385	24177.1	119144	157870	139523
sucrose	0.1054	39940.1	18601.5	21313.8	72328.9	24775.5	20400.7	18782.2	13802.3	18199.8	12916.6	25980.6	24178.6	8204.75	30855.3	14991.6
N-acetyl galactosamine	0.11192	16739.1	51402.1	47833.4	30155.6	28434.8	20799.6	13829.7	14504.9	14126.5	19023.5	151090	12371.7	19291.6	162566	91694.5
hypoxanthine	0.11418	46504.8	68517.9	68879.4	59055.9	87258.8	105496	54085.9	64795.7	84003.7	80423.8	89530.1	93526.1	67413.8	113513	95086.4
mannose	0.1367	298648	22276.1	14385.6	1742406	1025943	21325.2	13175	21063.9	23108.8	30682.2	34709.2	16710.6	6080506	2235682	1331254
uridine	0.1367	2973.38	8351.31	7276	2550.94	2465.94	7262.19	5156.06	7053.31	5552.44	10648.1	3883.19	2586.44	2099.25	2754.75	6834.5
cysteine	0.15107	3367.44	7051.38	7925.69	6635.31	3948.19	13448.6	7577.38	5710.56	14384.7	10498.1	5242.88	13135.6	5876.69	10105.9	10914.6
cystine	0.15107	3263.56	7051.38	7925.69	6184.81	3948.19	13448.6	7577.38	5710.56	14384.7	10498.1	5242.88	13135.6	5876.69	10105.9	10914.6
tyrosine	0.15107	41044.5	8459.12	15703	30684.7	200392	141354	66861.9	15967.8	22867.5	202092	6662.31	5029.12	555415	6188.69	5927.06
lyxose	0.16041	8979.75	11320.6	8198.38	10956.2	52678.9	9955	5884.56	8668.31	10373.4	11049.5	38202.6	14146.6	10830.2	39043.4	10192.9
stearic acid	0.17377	85413.2	70790.8	103508	70732.6	85880.4	69303.8	63847.2	7301.62	92620	8220.31	7224.38	90665.3	71458.2	7911.06	5577.69
5-oxoproline	0.17907	48253.9	101515	69595.1	78701.8	171744	134736	74174.1	94052.9	125688	105764	104510	149432	942870	135422	99904.1
threonine	0.17907	926380	1076925	844418	1029362	1001080	1238280	899544	1101073	1322045	1273158	961636	1264968	902187	1263411	1096422
myo-inositol	0.20805	10683.3	21634.2	17577.8	17998.1	12435.2	18540.4	13886.1	10382.4	10792.9	14872.3	17304.6	21538.1	11719	27851.9	28776.3
uracil	0.22764	102210	95875.5	97414.4	61900.8	92344.7	66021.1	72920.1	75776.9	58977.9	54299.8	129529	135910	31574.7	152730	66000.9
norleucine	0.22993	1034259	1575298	1333973	1324295	1090651	1989081	1352822	1245669	1518583	1580919	1263859	1235719	871687	1540452	1477709
taurine	0.22993	1067.25	4319.12	15221.4	68567.2	108206	61304.7	31683.8	30181.6	99746.9	28631.4	6436.44	39476.6	4276.56	16454.8	5169.56
pyrophosphoric acid	0.26448	200319	311205	194315	449114	2004737	444757	212543	263942	311271	206009	632970	1473292	226642	1025712	431615
iditol	0.27527	8822.44	1731.25	1868.69	1637.56	1008.31	1637.5	1865.44	1494.94	693.688	1116.38	1508.12	1121.75	53272.9	2882	1840.94
malic acid	0.2982	24649.6	23784.9	3994.88	35431.9	25300.9	37503	5842.25	55754.6	59212	19191.2	15922.9	28059.8	16789.9	10489.4	6003.25
ribose	0.2982	55963.5	201682	79850.1	211912	254162	258060	136597	9305.5	51354.6	72537	162342	6098.31	318095	334433	366668
hypotaurine	0.31037	3516.62	4176.81	2244.56	3184.81	1880.12	2833.81	3217.75	2475.75	1572.25	2447.88	139.5	2446.06	2108.88	2539.69	2326.94
malonic acid	0.33622	8163.88	77552.6	87103.1	87325.1	84396.6	87303.3	78529.2	82132.4	80349.3	76961.2	85369.9	76985.1	70497	77217.3	76266.1
trehalose	0.33622	10280.9	2974.75	2060.44	1231.19	281.75	67210.9	11038.4	1576.62	1281.19	8623.75	4382.31	1094.44	1631.06	1249.69	2326.69
ornithine	0.36788	26077.5	56015.9	41877.8	25759.9	17560.4	50483.6	26067.4	52496.8	35350.4	36017.8	56590.7	20011.2	33101	57352.1	58008.9
gamma-aminobutyric acid	0.40252	53292.4	47817	48220.1	82391.1	173053	66754.1	35801.4	39204.9	88206.6	39450.2	113341	45069.8	22416	82045.2	31403
glycine	0.40252	67388.1	29596.8	7334.25	9723.19	95091.1	13405.4	8513.06	9476.56	18838.6	11314.7	9888.5	7449.19	15199.3	9492.62	8726.12
valine	0.40252	1064806	1501920	1231644	1262650	1125756	1770493	1241900	1150759	1412446	1513262	1285149	1249380	833722	1550198	1342550
3-epicholic acid	0.43171	662144	1010.62	843.438	1786.19	1302.69	824.812	1079.44	1114.69	1403.31	860	1446.5	620.75	313.688	2208.44	384.375
1,2,3,4,6-penta-trimethylsilyl glucopyranose	0.45384	14117	4726.88	4397.56	4059.62	9228.31	5860.88	8611.75	5788.69	6883.94	8182.25	9335.81	6939.88	7178.06	13014.6	6484.44
aspartate	0.46767	34123.9	29700.8	15500.3	33911.5	126381	38931.2	18453.8	47623.8	47119.8	26871.4	46523.4	51053	98200.9	39246.9	28373.3
beta-hydroxybutyric acid	0.47237	3403259	4585670	4594228	3907852	4314521	5584997	5023500	4368385	4433896	3714363	4508118	4885803	217048	4933504	4631782
succinic acid	0.51171	9668.12	11837.8	14800.4	7128.62	6394.31	22543.8	11605.8	12712.6	11258.5	11590.3	12730.8	16887.9	9101.5	11807.9	9521.38
2,6-diaminopimelate	0.53259	3924.19	5684.94	6003.31	2566.75	265.25	4084.31	5778.62	3758.56	5179.88	7783.56	6850.12	1217.62	1751.38	7212.12	3708.25
alanine	0.53259	1190475	1737673	1385472	1328257	1447701	2401410	1432813	1327315	1646384	1722785	1647555	1508701	766716	1867522	1586016
N-methyDalanine	0.53259	9932.62	11813	9732.44	6930.06	5615.38	11233.4	8802.5	15821.1	11782.9	9251.38	10975.6	15621.9	4390.19	10280.6	6456.75
N-acetylneuraminic acid	0.54335	16649.9	38718.8	31612.6	38655.9	41989.7	35121.1	23542.8	19600	32224.8	27469.7	36591.1	42875.9	11324.1	58464.6	22250.6
putrescine	0.54335	15703.4	10428.9	18785.3	1805.31	1316.38	15061.9	20303.7	7199.56	7966.12	22716.8	27021.2	3796.56	3584.94	15173.4	34917.8
thymine	0.54335	48162	31999.5	35242.5	11862.8	27489.5	13875.7	29885.9	15820.8	13385.5	11934.4	35375.2	55830.5	7819.88	56039.2	10781.2
isoleucine	0.56553	769163	1082378	920124	927968	813806	1267389	889888	886479	1010748	1103836	893578	922825	659704	1134959	967981
methylamine	0.61263	34890.7	437903	348907	408038	395345	419646	403631	362689	377262	403216	379521	363371	354120	399718	387181
urocanic acid	0.61263	4870.81	7545.38	9288.88	15526.1	28453.9	13564.4	8598.19	8496.06	11842.2	9894.31	18537	14678.4	5009.5	18883.6	10712.1
phenylalanine	0.65051	234033	343753	284691	281032	228017	372457	268190	246869	300694	309324	273301	287579	217218	320222	284713
arginin	0.67706	11788.1	17133.1	13171.9	12106.2	5675.5	9651.31	11885.1	9189.25	7387.44	12451.8	14602.4	7130.88	968.312	12591.7	14794.1
lysine	0.75578	97653.6	56646.2	56158.2	64640.9	78428.4	86460.5	59967.2	57889.9	85547.4	59488.1	51357	59843.9	103700	61736.3	52354.4
proline	0.75578	402866	538550	553978	568886	569640	645152	453916	576438	627261	477157	481640	575894	253320	677393	507065
serine	0.76338	421522	386845	379637	832898	362898	141868	144960	484600	668208	391807	328537	106320	748730	728959	337204
methionine	0.81058	137010	229367	156516	169852	95334.4	245207	154260	149357	168114	194127	169349	157437	118856	204425	169792
beta-alanine	0.82696	2451.81	5911.62	6475.88	6447.88	5784.5	4786.31	5378.94	4732.31	7453.62	9113.88	5105	4282.12	6529.19	7005.25	6777.06
galactosamine	0.82696	1295.38	5229.62	3747.5	4302.88	6039.25	4276.81	2375.31	4230.12	4552.25	4986.81	5029	5774.31	410.062	5586.56	3281.31
spermidine	0.93239	611685	10603.7	9474.88	5860.12	8872.62	14896.2	7314	8669.62	8220.44	11312.9	7779.62	8325.69	9505.69	11578	13607.5
2-hydroxyhexanoic acid	0.97045	12278.2	32881.8	23906.2	18769.4	30420.3	31399.6	17646.4	26448.5	31568.1	21519.8	27250.1	29581.6	374.75	42546.6	22042.4
