# Supplementary material for: Microbiome Engineering Using Probiotic Yeast: Saccharomyces boulardii and the Secreted Human Lysozyme Lead to Changes in the Gut Microbiome and Metabolome of Mice
Source: Microbiol Spectr. 2023 Jul 12;11(4):e00780-23. doi: 10.1128/spectrum.00780-23 (PMC10433837; doi:10.1128/spectrum.00780-23)
Supplement: Supplemental file 7 — Table S7. Download spectrum.00780-23-s0006.xlsx, XLSX file, 0.01 MB [file spectrum.00780-23-s0006.xlsx]

## Sheet: Table S10
Table S7. A total of 17 serum metabolites identified by using GC/MS
Metabolite	p value (Kruskal-Wallis test)	PBS	PBS	PBS	PBS	PBS	PBS	PBS	PBS	SB	SB	SB	SB	SB	SB	SBLys	SBLys	SBLys	SBLys	SBLys	SBLys	SBLys
urea	0.0015583	20190060	19711930	15076540	13023090	8146132	15316330	10970020	13567340	10846720	13023150	7873928	11876950	10383230	10547510	9648322	5980786	8810016	7843991	8028979	7745791	7792343
succinic acid	0.0040375	972498	358076	421050	428156	73754	468741	205111	111234	50939	103054	60111.2	100123	89064.5	146681	85776	33090	43858	134400	5746.47	46367	80572
palmitic acid	0.0087175	15591070	2884307	2851680	3752346	1371781	3939461	890184	3213081	1253786	777681	789666	1764611	789150	2636524	1085502	557902	1332258	2034431	680054	1258081	700934
isobutene glycol	0.016853	1350682	1030118	687146	386226	1154516	1116660	625837	1232250	358739	747616	387450	814753	509057	482797	721781	259251	456599	235196	472653	550287	302257
citric acid	0.042353	1131351	533465	145672	240479	628930	941241	425470	392981	19181.1	404209	428705	493138	95904.4	139476	115100	169138	170032	216095	372796	333198	58052.6
docosahexaenoic acid	0.055148	582551	650681	473329	821003	257695	565242	475699	722852	118099	652275	139816	317825	89779.1	683858	411592	153530	64694.2	477342	363915	394610	144640
fructose	0.073711	898667	776618	607405	262360	57246.1	413193	587618	607722	395375	230954	136622	371342	270675	456277	414388	82562.6	185689	319653	297968	222115	187391
pyruvic acid	0.090756	141263	3739	21372.8	100204	101386	65804.1	52770.2	89952.8	101896	120305	208719	118628	75412.4	64633.7	31007.8	71332.6	37550.9	84552.6	69707.9	81394.4	55237
hydroxylamine	0.10444	41211.8	46230.7	74940.9	37770.8	39186.1	24459	19460.1	57905.4	58070.8	88143	76404.1	62032.1	49278	38683.2	53657.3	67491.5	47377.1	67955.2	34809.2	48220	43207.5
methylamine	0.17029	297492	33591.2	324936	407194	372607	412799	499030	476346	412889	480850	362125	440010	422135	339429	314186	382856	434950	99128.4	371658	305702	286198
lactic acid	0.20756	39676840	39623460	44693560	29841650	24124770	43607040	27494660	30810470	31017960	52894850	31062090	33217090	34400850	27954970	42108900	21681090	25930840	30014830	30413790	30082100	27899470
xylose	0.20947	45033.5	36492.1	37966.4	1938.87	3920	23285.1	20587.9	3562.09	6836.64	44642	3998	1206.46	1990.14	14200	14181.7	593	18005.2	279.749	19589	1714.59	6372
allothreonine	0.22645	260079	124345	541873	153662	303941	186756	70348.4	19587.9	220685	192197	316448	100956	85579.7	94847.8	128278	84467	113600	84993.3	116605	117012	46239.8
oxalate	0.32195	152644	49899.6	119387	160117	97152.6	102408	11644.4	181925	267834	625182	246874	5993	8150.94	245365	152197	69154	1548.19	341041	4446.33	3503.03	200498
valine	0.71057	177542	164275	209840	56287.6	53434.3	115612	33738	129405	147934	143739	214464	52934.9	250694	37467	217542	36040.6	73608	70201.6	119697	122799	60978.2
erythritol	0.72674	245510	283110	646915	184001	143067	531316	315976	562614	459067	358472	75309.4	353443	85415.1	338590	342244	46926.8	260034	317040	382172	254028	215324
erythronic acid lactone	0.86445	17323.1	2847081	0	0	937.805	3.77121	4693	8064	9905	4200	1668	1541	0.875	13547	2814	10317	1756	0	11615.2	0	947.506
