# Supplementary material for: Microbiome Engineering Using Probiotic Yeast: Saccharomyces boulardii and the Secreted Human Lysozyme Lead to Changes in the Gut Microbiome and Metabolome of Mice
Source: Microbiol Spectr. 2023 Jul 12;11(4):e00780-23. doi: 10.1128/spectrum.00780-23 (PMC10433837; doi:10.1128/spectrum.00780-23)
Supplement: Supplemental file 3 — Table S3. Download spectrum.00780-23-s0007.xlsx, XLSX file, 0.01 MB [file spectrum.00780-23-s0007.xlsx]

## Sheet: Table S4
Table S3. Significantly changed 92 ASVs (feces; day 14) in comparison between PBS and SB (p <0.05; Mann-Whitney U test)
Class	Fold change	log2 (fold change)	p value	Label
ASV00001	0.28811	-1.7953	0.004662	Akkermansiaceae_Akkermansia muciniphila_1
ASV00002	0.29898	-1.7419	0.004662	Akkermansiaceae_Akkermansia muciniphila_2
ASV00009	0.16632	-2.588	0.029139	Muribaculaceae_unclassified genus_1
ASV00010	2.4961	1.3197	0.012654	Oscillospiraceae_unclassified genus_1
ASV00012	0.17456	-2.5182	0.029139	Muribaculaceae_unclassified genus_2
ASV00013	2.5154	1.3308	0.007992	Oscillospiraceae_unclassified genus_2
ASV00015	3.3573	1.7473	0.001332	Lachnospiraceae_Blautia coccoides_1
ASV00016	0.18345	-2.4465	0.029139	Muribaculaceae_unclassified genus_3
ASV00018	0.18238	-2.455	0.029139	Muribaculaceae_unclassified genus_4
ASV00020	3.0921	1.6286	0.004662	Lachnospiraceae_Blautia coccoides_2
ASV00024	3.2199	1.687	0.004662	Lachnospiraceae_Blautia coccoides_3
ASV00025	3.4266	1.7768	0.0036382	Lachnospiraceae_Blautia coccoides_4
ASV00027	3.1723	1.6655	0.0080622	Lachnospiraceae_Blautia coccoides_5
ASV00030	2.9498	1.5606	0.0080622	Lachnospiraceae_Blautia coccoides_6
ASV00048	4.2973	2.1034	0.020855	Lactobacillaceae_Lactobacillus johnsonii_1
ASV00049	4.8772	2.2861	0.0074482	Lactobacillaceae_Lactobacillus johnsonii_2
ASV00061	0.15893	-2.6536	0.023254	Clostridia_vadinBB60 group
ASV00086	4.4067	2.1397	0.011728	Lachnospiraceae_NK4A136 group unclassified species_1
ASV00088	5.4214	2.4387	0.0080622	Lachnospiraceae_NK4A136 group unclassified species_2
ASV00094	4.0137	2.0049	0.011728	Lachnospiraceae_NK4A136 group unclassified species_3
ASV00096	5.3368	2.416	0.0067957	Lachnospiraceae_NK4A136 group unclassified species_4
ASV00098	4.0016	2.0006	0.043846	Lachnospiraceae_NK4A136 group unclassified species_5
ASV00100	4.9028	2.2936	0.03156	Lachnospiraceae_NK4A136 group unclassified species_6
ASV00101	6.0919	2.6069	0.0078548	Lachnospiraceae_unclassified genus_1
ASV00102	4.2336	2.0819	0.0080622	Lachnospiraceae_NK4A136 group unclassified species_7
ASV00104	8.0404	3.0073	0.011453	Lachnospiraceae_unclassified genus_2
ASV00108	5.2644	2.3963	0.01091	Lachnospiraceae_NK4A136 group unclassified species_8
ASV00116	6.2071	2.6339	0.010759	Lachnospiraceae_NK4A136 group unclassified species_9
ASV00117	4.5127	2.174	0.022923	Lachnospiraceae_NK4A136 group unclassified species_10
ASV00122	6.9606	2.7992	0.0078548	Lachnospiraceae_unclassified genus_3
ASV00123	7.3511	2.878	0.0074482	Lachnospiraceae_unclassified genus_4
ASV00126	7.2896	2.8658	0.011728	Lachnospiraceae_unclassified genus_5
ASV00130	3.789	1.9218	0.0050059	Lachnospiraceae_NK4A136 group unclassified species_11
ASV00133	3.4138	1.7714	0.012924	Lachnospiraceae_unclassified genus_6
ASV00139	7.1745	2.8429	0.0080622	Lachnospiraceae_unclassified genus_7
ASV00154	6.6173	2.7263	0.0023094	Lachnospiraceae_unclassified genus_8
ASV00156	2.3648	1.2417	0.045151	Oscillospiraceae_unclassified genus_3
ASV00157	8.1379	3.0247	0.0021569	Lachnospiraceae_unclassified genus_9
ASV00165	6.5883	2.7199	0.000666	Lachnospiraceae_unclassified genus_10
ASV00167	3.1456	1.6533	0.0078548	Lachnospiraceae_Tuzzerella unclassified species_1
ASV00168	5.4746	2.4527	0.0023094	Lachnospiraceae_unclassified genus_11
ASV00176	6.6975	2.7436	0.020855	Lachnospiraceae_unclassified genus_12
ASV00186	7.0383	2.8152	0.0023881	Lachnospiraceae_unclassified genus_13
ASV00188	3.2325	1.6926	0.040705	Lachnospiraceae_NK4A136 group unclassified species_12
ASV00189	11.943	3.5781	0.001917	Lachnospiraceae_unclassified genus_14
ASV00191	8.6966	3.1205	0.0019229	Lachnospiraceae_unclassified genus_15
ASV00192	4.6172	2.207	0.012924	Oscillospiraceae_unclassified genus_4
ASV00194	3.4881	1.8024	0.045609	Lachnospiraceae_Lachnospiraceae bacterium NK4A136 group_1
ASV00202	6.6139	2.7255	0.012194	Lachnospiraceae_NK4A136 group unclassified species_13
ASV00204	13.529	3.758	0.029139	Lachnospiraceae_unclassified genus_16
ASV00208	6.3664	2.6705	0.015079	Lachnospiraceae_unclassified genus_17
ASV00209	9.9744	3.3182	0.0015901	Lachnospiraceae_unclassified genus_18
ASV00210	3.9127	1.9682	0.026472	Lachnospiraceae_unclassified genus_19
ASV00219	4.703	2.2336	0.04224	RF39_unclassified family
ASV00223	12.677	3.6641	0.00078004	Lachnospiraceae_unclassified genus_20
ASV00227	13.306	3.734	0.0011963	Lachnospiraceae_unclassified genus_21
ASV00234	7.0981	2.8274	0.001917	Lachnospiraceae_unclassified genus_22
ASV00235	2.3665	1.2428	0.0054578	Oscillospiraceae_unclassified genus_5
ASV00239	3.635	1.8619	0.04224	Oscillospiraceae_Colidextribacter unclassified species_1
ASV00249	3.7324	1.9001	0.014581	Lachnospiraceae_Lachnospiraceae bacterium NK4A136 group_2
ASV00260	2.3562	1.2365	0.007992	UCG-010 unclassified genus_1
ASV00265	4.8244	2.2704	0.03261	Oscillospiraceae_Colidextribacter unclassified species_2
ASV00267	6.8659	2.7795	0.0021569	Lachnospiraceae_unclassified genus_23
ASV00274	2.4686	1.3037	0.016444	Oscillospiraceae_unclassified genus_6
ASV00278	2.1789	1.1236	0.01998	UCG-010 unclassified genus_2
ASV00279	8.8321	3.1428	0.00078004	Lachnospiraceae_unclassified genus_24
ASV00282	3.1622	1.6609	0.018698	Lachnospiraceae_Lachnospiraceae bacterium NK4A136 group_3
ASV00284	6.1322	2.6164	0.0053048	Lachnospiraceae_unclassified genus_25
ASV00286	3.0682	1.6174	0.044442	Oscillospiraceae_NK4A214 group unclassified species_1
ASV00306	4.5802	2.1954	0.0050059	Lachnospiraceae_unclassified genus_26
ASV00309	2.4339	1.2833	0.044442	Oscillospiraceae_NK4A214 group unclassified species_2
ASV00346	13.139	3.7158	0.012194	Oscillospiraceae_Colidextribacter unclassified species_3
ASV00363	5.5049	2.4607	0.029139	Lachnospiraceae_unclassified genus_27
ASV00382	27.046	4.7573	0.038845	Lachnospiraceae_Eubacterium ventriosum_1
ASV00388	3.7377	1.9021	0.038845	Lachnospiraceae_Eubacterium ventriosum_2
ASV00400	3.713	1.8926	0.04224	Lachnospiraceae_unclassified genus_28
ASV00405	8.9948	3.1691	0.029139	Lachnospiraceae_unclassified genus_29
ASV00447	6.821	2.77	0.01584	Lachnospiraceae_unclassified genus_30
ASV00455	7.7159	2.9478	0.0065992	Lachnospiraceae_unclassified genus_31
ASV00472	8.8894	3.1521	0.012194	Lachnospiraceae_unclassified genus_32
ASV00474	3.358	1.7476	0.038845	Oscillospiraceae_Oscillibacter unclassified species_1
ASV00478	4.3232	2.1121	0.029139	Lachnospiraceae_unclassified genus_33
ASV00481	4.9055	2.2944	0.038845	Lachnospiraceae_Lachnoclostridium unclassified species_1
ASV00500	10.486	3.3904	0.0033475	Lachnospiraceae_Lachnoclostridium unclassified species_2
ASV00504	5.7061	2.5125	0.012194	Lachnospiraceae_unclassified genus_34
ASV00527	12.287	3.6191	0.00078004	Oscillospiraceae_Oscillibacter unclassified species_2
ASV00531	7.0722	2.8222	0.012194	Lachnospiraceae_Lachnospiraceae bacterium A2_1
ASV00564	7.8083	2.965	0.038845	Oscillospiraceae_Oscillibacter unclassified species_3
ASV00570	7.6667	2.9386	0.038845	Lachnospiraceae_unclassified genus_35
ASV00627	9.0809	3.1828	0.012194	Lachnospiraceae_unclassified genus_36
ASV00692	3.6846	1.8815	0.038845	Lachnospiraceae_NK4A136 group unclassified species_14
ASV00875	4.897	2.2919	0.038845	Lachnospiraceae_Tuzzerella unclassified species_2
